# Supplementary material for: The targetable kinase PIM1 drives ALK inhibitor resistance in high-risk neuroblastoma independent of MYCN status
Source: Nat Commun. 2019 Nov 28;10:5428. doi: 10.1038/s41467-019-13315-x (PMC6883072; doi:10.1038/s41467-019-13315-x)
Supplement: Supplementary file 3 — Supplementary Data 1 [file 41467_2019_13315_MOESM3_ESM.xlsx]

## Sheet: Brigatinib ED50
gRNA	Gene	Brigatinib ED50 biorep 1	Brigatinib ED50 biorep 2
NM_000014_3	NM_000014	86	87
NM_000014_1	NM_000014	272	313
NM_000014_2	NM_000014	258	221
NM_000015_5	NM_000015	117	119
NM_000015_6	NM_000015	127	158
NM_000015_4	NM_000015	140	197
NM_000017_7	NM_000017	126	123
NM_000017_9	NM_000017	147	129
NM_000017_8	NM_000017	247	262
NM_000018_12	NM_000018	158	193
NM_000018_10	NM_000018	194	223
NM_000018_11	NM_000018	183	158
NM_000019_13	NM_000019	117	102
NM_000019_14	NM_000019	116	91
NM_000019_15	NM_000019	280	258
NM_000020_18	NM_000020	129	89
NM_000020_16	NM_000020	92	113
NM_000020_17	NM_000020	108	88
NM_000021_20	NM_000021	73	83
NM_000021_21	NM_000021	144	126
NM_000021_19	NM_000021	105	165
NM_000022_24	NM_000022	150	194
NM_000022_23	NM_000022	192	202
NM_000022_22	NM_000022	66	88
NM_000024_25	NM_000024	92	135
NM_000024_26	NM_000024	130	121
NM_000024_27	NM_000024	117	90
NM_000025_28	NM_000025	173	157
NM_000025_29	NM_000025	129	118
NM_000025_30	NM_000025	48	47
NM_000026_31	NM_000026	248	187
NM_000026_32	NM_000026	340	265
NM_000026_33	NM_000026	28	60
NM_000029_34	NM_000029	439	398
NM_000029_36	NM_000029	229	222
NM_000029_35	NM_000029	121	104
NM_000030_38	NM_000030	91	139
NM_000030_39	NM_000030	134	116
NM_000030_37	NM_000030	145	143
NM_000031_41	NM_000031	37	71
NM_000031_40	NM_000031	191	161
NM_000031_42	NM_000031	195	152
NM_000033_45	NM_000033	16	14
NM_000033_44	NM_000033	13	20
NM_000033_43	NM_000033	79	89
NM_000034_46	NM_000034	188	191
NM_000034_48	NM_000034	137	135
NM_000034_47	NM_000034	74	66
NM_000035_49	NM_000035	184	249
NM_000035_50	NM_000035	113	112
NM_000035_51	NM_000035	302	341
NM_000036_53	NM_000036	62	77
NM_000036_54	NM_000036	110	86
NM_000036_52	NM_000036	431	352
NM_000039_57	NM_000039	180	150
NM_000039_55	NM_000039	220	203
NM_000039_56	NM_000039	121	67
NM_000040_60	NM_000040	19	6
NM_000040_58	NM_000040	173	217
NM_000040_59	NM_000040	150	183
NM_000041_62	NM_000041	236	306
NM_000041_63	NM_000041	255	252
NM_000041_61	NM_000041	104	126
NM_000042_65	NM_000042	257	264
NM_000042_64	NM_000042	226	155
NM_000042_66	NM_000042	155	99
NM_000044_69	NM_000044	148	115
NM_000044_68	NM_000044	82	58
NM_000044_67	NM_000044	199	179
NM_000045_71	NM_000045	105	151
NM_000045_70	NM_000045	209	271
NM_000045_72	NM_000045	193	257
NM_000046_75	NM_000046	110	125
NM_000046_73	NM_000046	179	134
NM_000046_74	NM_000046	424	369
NM_000047_77	NM_000047	302	278
NM_000047_78	NM_000047	115	124
NM_000047_76	NM_000047	246	345
NM_000048_79	NM_000048	23	12
NM_000049_80	NM_000049	123	141
NM_000049_81	NM_000049	146	157
NM_000049_82	NM_000049	477	432
NM_000050_83	NM_000050	59	82
NM_000050_85	NM_000050	97	97
NM_000050_84	NM_000050	131	176
NM_000051_86	NM_000051	167	189
NM_000051_87	NM_000051	94	70
NM_000051_88	NM_000051	177	191
NM_000052_90	NM_000052	134	135
NM_000052_89	NM_000052	121	72
NM_000052_91	NM_000052	105	80
NM_000053_93	NM_000053	48	68
NM_000053_92	NM_000053	59	41
NM_000053_94	NM_000053	73	95
NM_000055_96	NM_000055	307	294
NM_000055_95	NM_000055	236	290
NM_000055_97	NM_000055	109	142
NM_000056_100	NM_000056	324	329
NM_000056_98	NM_000056	100	93
NM_000056_99	NM_000056	84	73
NM_000057_102	NM_000057	119	107
NM_000057_101	NM_000057	270	244
NM_000057_103	NM_000057	136	128
NM_000059_106	NM_000059	116	103
NM_000059_104	NM_000059	84	91
NM_000059_105	NM_000059	144	168
NM_000060_109	NM_000060	249	255
NM_000060_107	NM_000060	287	289
NM_000060_108	NM_000060	102	157
NM_000061_112	NM_000061	270	272
NM_000061_110	NM_000061	102	70
NM_000061_111	NM_000061	223	226
NM_000062_113	NM_000062	276	356
NM_000062_114	NM_000062	533	588
NM_000062_115	NM_000062	95	70
NM_000064_116	NM_000064	173	249
NM_000064_117	NM_000064	55	105
NM_000064_118	NM_000064	116	108
NM_000065_121	NM_000065	293	304
NM_000065_119	NM_000065	237	213
NM_000065_120	NM_000065	170	145
NM_000067_122	NM_000067	41	45
NM_000067_124	NM_000067	27	21
NM_000067_123	NM_000067	44	51
NM_000069_127	NM_000069	90	81
NM_000069_125	NM_000069	118	79
NM_000069_126	NM_000069	113	63
NM_000071_129	NM_000071	70	104
NM_000071_128	NM_000071	148	150
NM_000071_130	NM_000071	81	80
NM_000072_131	NM_000072	180	165
NM_000072_132	NM_000072	191	156
NM_000072_133	NM_000072	147	217
NM_000073_135	NM_000073	70	53
NM_000073_136	NM_000073	365	284
NM_000073_134	NM_000073	59	57
NM_000074_137	NM_000074	122	155
NM_000074_138	NM_000074	398	481
NM_000074_139	NM_000074	91	98
NM_000075_142	NM_000075	182	133
NM_000075_141	NM_000075	166	177
NM_000075_140	NM_000075	77	101
NM_000077_143	NM_000077	132	127
NM_000077_145	NM_000077	137	140
NM_000077_144	NM_000077	53	86
NM_000078_148	NM_000078	72	68
NM_000078_147	NM_000078	142	128
NM_000078_146	NM_000078	123	146
NM_000079_151	NM_000079	194	152
NM_000079_149	NM_000079	450	418
NM_000079_150	NM_000079	236	251
NM_000080_154	NM_000080	233	252
NM_000080_153	NM_000080	92	117
NM_000080_152	NM_000080	125	145
NM_000081_156	NM_000081	96	150
NM_000081_155	NM_000081	127	95
NM_000081_157	NM_000081	50	88
NM_000083_160	NM_000083	28	26
NM_000083_159	NM_000083	104	99
NM_000083_158	NM_000083	319	287
NM_000084_163	NM_000084	117	137
NM_000084_161	NM_000084	91	116
NM_000084_162	NM_000084	222	230
NM_000085_164	NM_000085	117	117
NM_000085_165	NM_000085	49	44
NM_000085_166	NM_000085	83	77
NM_000087_167	NM_000087	339	419
NM_000087_169	NM_000087	199	255
NM_000087_168	NM_000087	334	332
NM_000088_172	NM_000088	231	202
NM_000088_171	NM_000088	58	58
NM_000088_170	NM_000088	18	13
NM_000089_175	NM_000089	61	69
NM_000089_174	NM_000089	47	36
NM_000089_173	NM_000089	48	86
NM_000090_177	NM_000090	123	125
NM_000090_178	NM_000090	151	91
NM_000090_176	NM_000090	177	118
NM_000091_180	NM_000091	160	270
NM_000091_181	NM_000091	202	215
NM_000091_179	NM_000091	124	114
NM_000092_183	NM_000092	39	22
NM_000092_184	NM_000092	186	166
NM_000092_182	NM_000092	129	96
NM_000093_187	NM_000093	17	17
NM_000093_185	NM_000093	131	107
NM_000093_186	NM_000093	161	182
NM_000094_189	NM_000094	357	317
NM_000094_190	NM_000094	46	46
NM_000094_188	NM_000094	209	230
NM_000095_193	NM_000095	43	51
NM_000095_192	NM_000095	232	222
NM_000095_191	NM_000095	132	120
NM_000096_196	NM_000096	151	149
NM_000096_194	NM_000096	136	107
NM_000096_195	NM_000096	89	77
NM_000097_199	NM_000097	93	81
NM_000097_197	NM_000097	57	76
NM_000097_198	NM_000097	214	284
NM_000098_202	NM_000098	114	115
NM_000098_200	NM_000098	87	127
NM_000098_201	NM_000098	128	156
NM_000100_205	NM_000100	45	50
NM_000100_203	NM_000100	278	193
NM_000100_204	NM_000100	154	92
NM_000101_208	NM_000101	74	69
NM_000101_207	NM_000101	130	110
NM_000101_206	NM_000101	177	187
NM_000102_210	NM_000102	181	191
NM_000102_209	NM_000102	166	171
NM_000102_211	NM_000102	132	147
NM_000104_213	NM_000104	68	62
NM_000104_214	NM_000104	127	201
NM_000104_212	NM_000104	123	125
NM_000106_216	NM_000106	167	101
NM_000106_217	NM_000106	21	7
NM_000106_215	NM_000106	21	34
NM_000107_218	NM_000107	223	180
NM_000107_220	NM_000107	81	109
NM_000107_219	NM_000107	46	30
NM_000108_223	NM_000108	108	102
NM_000108_221	NM_000108	99	86
NM_000108_222	NM_000108	81	85
NM_000109_224	NM_000109	378	326
NM_000109_225	NM_000109	299	293
NM_000109_226	NM_000109	34	34
NM_000110_227	NM_000110	218	158
NM_000110_229	NM_000110	57	70
NM_000110_228	NM_000110	102	97
NM_000111_230	NM_000111	115	140
NM_000111_232	NM_000111	260	275
NM_000111_231	NM_000111	463	549
NM_000112_233	NM_000112	174	167
NM_000112_234	NM_000112	328	332
NM_000112_235	NM_000112	107	91
NM_000113_236	NM_000113	580	593
NM_000113_238	NM_000113	98	86
NM_000113_237	NM_000113	124	139
NM_000115_241	NM_000115	102	88
NM_000115_240	NM_000115	266	219
NM_000115_239	NM_000115	145	166
NM_000116_243	NM_000116	113	127
NM_000116_242	NM_000116	321	273
NM_000116_244	NM_000116	110	83
NM_000117_247	NM_000117	34	30
NM_000117_245	NM_000117	116	102
NM_000117_246	NM_000117	102	118
NM_000119_248	NM_000119	336	165
NM_000119_249	NM_000119	137	137
NM_000119_250	NM_000119	185	172
NM_000120_252	NM_000120	191	191
NM_000120_253	NM_000120	200	126
NM_000120_251	NM_000120	218	220
NM_000121_256	NM_000121	136	149
NM_000121_254	NM_000121	181	134
NM_000121_255	NM_000121	29	37
NM_000122_258	NM_000122	288	301
NM_000122_257	NM_000122	89	107
NM_000122_259	NM_000122	221	164
NM_000123_262	NM_000123	176	174
NM_000123_261	NM_000123	312	357
NM_000123_260	NM_000123	298	317
NM_000125_265	NM_000125	124	136
NM_000125_264	NM_000125	47	76
NM_000125_263	NM_000125	137	127
NM_000127_266	NM_000127	201	224
NM_000127_267	NM_000127	166	175
NM_000127_268	NM_000127	153	177
NM_000128_270	NM_000128	58	38
NM_000128_271	NM_000128	107	154
NM_000128_269	NM_000128	228	175
NM_000129_272	NM_000129	178	190
NM_000129_274	NM_000129	222	256
NM_000129_273	NM_000129	155	153
NM_000130_276	NM_000130	129	176
NM_000130_277	NM_000130	92	113
NM_000130_275	NM_000130	171	158
NM_000132_280	NM_000132	436	415
NM_000132_278	NM_000132	295	286
NM_000132_279	NM_000132	281	168
NM_000133_281	NM_000133	200	209
NM_000133_283	NM_000133	244	211
NM_000133_282	NM_000133	189	130
NM_000134_284	NM_000134	186	214
NM_000134_285	NM_000134	280	298
NM_000134_286	NM_000134	137	188
NM_000137_287	NM_000137	93	126
NM_000137_289	NM_000137	67	81
NM_000137_288	NM_000137	163	173
NM_000138_291	NM_000138	82	54
NM_000138_290	NM_000138	62	107
NM_000138_292	NM_000138	99	126
NM_000140_295	NM_000140	112	108
NM_000140_293	NM_000140	90	122
NM_000140_294	NM_000140	167	152
NM_000143_297	NM_000143	215	221
NM_000143_296	NM_000143	189	194
NM_000143_298	NM_000143	189	201
NM_000146_299	NM_000146	218	141
NM_000146_301	NM_000146	354	350
NM_000146_300	NM_000146	184	200
NM_000147_302	NM_000147	75	86
NM_000147_304	NM_000147	163	148
NM_000147_303	NM_000147	69	69
NM_000148_305	NM_000148	314	339
NM_000148_307	NM_000148	203	213
NM_000148_306	NM_000148	496	527
NM_000149_308	NM_000149	115	140
NM_000149_310	NM_000149	113	85
NM_000149_309	NM_000149	159	165
NM_000150_312	NM_000150	114	89
NM_000150_311	NM_000150	171	168
NM_000150_313	NM_000150	91	86
NM_000151_315	NM_000151	295	286
NM_000151_314	NM_000151	297	259
NM_000151_316	NM_000151	92	74
NM_000154_319	NM_000154	82	73
NM_000154_318	NM_000154	487	411
NM_000154_317	NM_000154	70	39
NM_000155_320	NM_000155	229	250
NM_000155_322	NM_000155	81	100
NM_000155_321	NM_000155	130	116
NM_000156_324	NM_000156	103	132
NM_000156_323	NM_000156	5	20
NM_000156_325	NM_000156	121	90
NM_000158_328	NM_000158	381	348
NM_000158_326	NM_000158	184	265
NM_000158_327	NM_000158	167	159
NM_000159_331	NM_000159	94	97
NM_000159_329	NM_000159	149	144
NM_000159_330	NM_000159	120	160
NM_000160_334	NM_000160	27	33
NM_000160_332	NM_000160	150	131
NM_000160_333	NM_000160	152	116
NM_000161_337	NM_000161	68	67
NM_000161_335	NM_000161	238	259
NM_000161_336	NM_000161	229	200
NM_000162_338	NM_000162	180	149
NM_000162_339	NM_000162	226	240
NM_000162_340	NM_000162	36	39
NM_000163_341	NM_000163	197	215
NM_000163_343	NM_000163	73	77
NM_000163_342	NM_000163	107	121
NM_000164_345	NM_000164	141	122
NM_000164_346	NM_000164	108	103
NM_000164_344	NM_000164	164	155
NM_000165_347	NM_000165	245	306
NM_000165_349	NM_000165	130	125
NM_000165_348	NM_000165	98	112
NM_000166_350	NM_000166	124	107
NM_000166_351	NM_000166	61	82
NM_000166_352	NM_000166	40	54
NM_000168_355	NM_000168	16	24
NM_000168_354	NM_000168	66	100
NM_000168_353	NM_000168	68	68
NM_000169_357	NM_000169	112	149
NM_000169_358	NM_000169	412	456
NM_000169_356	NM_000169	262	274
NM_000170_359	NM_000170	72	41
NM_000170_360	NM_000170	82	103
NM_000170_361	NM_000170	258	280
NM_000171_364	NM_000171	92	111
NM_000171_362	NM_000171	179	98
NM_000171_363	NM_000171	219	208
NM_000172_366	NM_000172	206	179
NM_000172_365	NM_000172	139	132
NM_000172_367	NM_000172	90	69
NM_000173_368	NM_000173	73	56
NM_000173_369	NM_000173	79	128
NM_000173_370	NM_000173	91	101
NM_000174_373	NM_000174	45	42
NM_000174_372	NM_000174	109	133
NM_000174_371	NM_000174	93	131
NM_000175_376	NM_000175	21	22
NM_000175_375	NM_000175	54	59
NM_000175_374	NM_000175	71	84
NM_000177_377	NM_000177	227	166
NM_000177_379	NM_000177	73	83
NM_000177_378	NM_000177	198	229
NM_000178_381	NM_000178	129	86
NM_000178_382	NM_000178	112	135
NM_000178_380	NM_000178	260	315
NM_000179_383	NM_000179	79	79
NM_000179_385	NM_000179	71	95
NM_000179_384	NM_000179	287	259
NM_000180_388	NM_000180	210	163
NM_000180_386	NM_000180	196	252
NM_000180_387	NM_000180	114	181
NM_000182_389	NM_000182	111	117
NM_000182_390	NM_000182	207	229
NM_000182_391	NM_000182	53	60
NM_000184_392	NM_000184	359	274
NM_000184_393	NM_000184	119	131
NM_000184_394	NM_000184	203	249
NM_000185_395	NM_000185	173	234
NM_000185_397	NM_000185	62	79
NM_000185_396	NM_000185	68	86
NM_000186_399	NM_000186	69	99
NM_000186_398	NM_000186	46	44
NM_000186_400	NM_000186	137	128
NM_000187_401	NM_000187	145	172
NM_000187_403	NM_000187	81	70
NM_000187_402	NM_000187	98	105
NM_000188_406	NM_000188	150	144
NM_000188_405	NM_000188	127	154
NM_000188_404	NM_000188	83	89
NM_000189_407	NM_000189	326	305
NM_000189_409	NM_000189	214	198
NM_000189_408	NM_000189	130	169
NM_000191_412	NM_000191	133	125
NM_000191_410	NM_000191	171	172
NM_000191_411	NM_000191	266	251
NM_000192_415	NM_000192	267	333
NM_000192_414	NM_000192	236	197
NM_000192_413	NM_000192	131	144
NM_000193_417	NM_000193	31	32
NM_000193_418	NM_000193	107	99
NM_000193_416	NM_000193	102	66
NM_000194_419	NM_000194	223	201
NM_000194_420	NM_000194	95	111
NM_000194_421	NM_000194	239	275
NM_000195_424	NM_000195	144	93
NM_000195_423	NM_000195	212	194
NM_000195_422	NM_000195	132	133
NM_000196_427	NM_000196	522	565
NM_000196_426	NM_000196	103	90
NM_000196_425	NM_000196	140	92
NM_000197_428	NM_000197	145	143
NM_000197_429	NM_000197	157	112
NM_000197_430	NM_000197	0	0
NM_000198_431	NM_000198	141	187
NM_000198_432	NM_000198	212	290
NM_000198_433	NM_000198	261	198
NM_000199_436	NM_000199	134	75
NM_000199_434	NM_000199	174	236
NM_000199_435	NM_000199	180	153
NM_000200_438	NM_000200	187	171
NM_000200_437	NM_000200	173	127
NM_000200_439	NM_000200	260	211
NM_000201_440	NM_000201	156	154
NM_000201_441	NM_000201	266	215
NM_000201_442	NM_000201	133	128
NM_000202_444	NM_000202	133	104
NM_000202_445	NM_000202	208	290
NM_000202_443	NM_000202	181	201
NM_000203_448	NM_000203	271	264
NM_000203_446	NM_000203	125	223
NM_000203_447	NM_000203	427	367
NM_000204_449	NM_000204	276	300
NM_000204_450	NM_000204	193	200
NM_000204_451	NM_000204	165	170
NM_000206_454	NM_000206	54	53
NM_000206_452	NM_000206	147	129
NM_000206_453	NM_000206	218	241
NM_000208_456	NM_000208	58	77
NM_000208_457	NM_000208	60	60
NM_000208_455	NM_000208	136	181
NM_000209_459	NM_000209	57	98
NM_000209_460	NM_000209	58	47
NM_000209_458	NM_000209	150	160
NM_000211_461	NM_000211	159	119
NM_000211_463	NM_000211	164	193
NM_000211_462	NM_000211	68	65
NM_000212_464	NM_000212	169	151
NM_000212_466	NM_000212	104	148
NM_000212_465	NM_000212	106	138
NM_000213_468	NM_000213	62	63
NM_000213_467	NM_000213	88	109
NM_000213_469	NM_000213	46	45
NM_000214_470	NM_000214	151	158
NM_000214_471	NM_000214	90	128
NM_000214_472	NM_000214	50	63
NM_000215_475	NM_000215	194	183
NM_000215_474	NM_000215	374	377
NM_000215_473	NM_000215	211	185
NM_000216_478	NM_000216	20	43
NM_000216_477	NM_000216	52	25
NM_000216_476	NM_000216	182	171
NM_000217_480	NM_000217	126	152
NM_000217_481	NM_000217	61	86
NM_000217_479	NM_000217	143	163
NM_000218_482	NM_000218	157	182
NM_000218_484	NM_000218	75	74
NM_000218_483	NM_000218	0	0
NM_000219_487	NM_000219	198	241
NM_000219_486	NM_000219	162	129
NM_000219_485	NM_000219	121	155
NM_000220_488	NM_000220	291	258
NM_000220_490	NM_000220	338	350
NM_000220_489	NM_000220	146	113
NM_000221_493	NM_000221	134	108
NM_000221_492	NM_000221	134	178
NM_000221_491	NM_000221	185	259
NM_000223_495	NM_000223	333	297
NM_000223_496	NM_000223	61	78
NM_000223_494	NM_000223	127	157
NM_000224_499	NM_000224	246	276
NM_000224_497	NM_000224	82	41
NM_000224_498	NM_000224	253	182
NM_000226_502	NM_000226	60	92
NM_000226_501	NM_000226	65	79
NM_000226_500	NM_000226	110	127
NM_000228_503	NM_000228	223	226
NM_000228_505	NM_000228	168	152
NM_000228_504	NM_000228	120	101
NM_000229_508	NM_000229	133	102
NM_000229_506	NM_000229	127	150
NM_000229_507	NM_000229	198	154
NM_000230_509	NM_000230	122	83
NM_000230_510	NM_000230	0	2
NM_000230_511	NM_000230	31	46
NM_000231_513	NM_000231	128	88
NM_000231_514	NM_000231	167	147
NM_000231_512	NM_000231	287	362
NM_000232_515	NM_000232	135	155
NM_000232_517	NM_000232	137	142
NM_000232_516	NM_000232	58	62
NM_000233_520	NM_000233	152	133
NM_000233_518	NM_000233	61	86
NM_000233_519	NM_000233	104	104
NM_000234_521	NM_000234	86	91
NM_000234_522	NM_000234	43	58
NM_000234_523	NM_000234	32	29
NM_000235_525	NM_000235	148	127
NM_000235_526	NM_000235	136	143
NM_000235_524	NM_000235	249	258
NM_000236_528	NM_000236	448	378
NM_000236_529	NM_000236	216	214
NM_000236_527	NM_000236	151	146
NM_000237_532	NM_000237	240	197
NM_000237_531	NM_000237	210	178
NM_000237_530	NM_000237	262	272
NM_000239_533	NM_000239	361	361
NM_000239_535	NM_000239	224	188
NM_000239_534	NM_000239	74	85
NM_000240_537	NM_000240	167	172
NM_000240_538	NM_000240	105	137
NM_000240_536	NM_000240	213	189
NM_000242_540	NM_000242	255	274
NM_000242_541	NM_000242	144	172
NM_000242_539	NM_000242	182	137
NM_000244_544	NM_000244	412	367
NM_000244_543	NM_000244	623	642
NM_000244_542	NM_000244	276	191
NM_000247_545	NM_000247	57	57
NM_000247_547	NM_000247	186	222
NM_000247_546	NM_000247	96	130
NM_000249_548	NM_000249	213	198
NM_000249_550	NM_000249	109	98
NM_000249_549	NM_000249	144	157
NM_000250_553	NM_000250	105	108
NM_000250_551	NM_000250	130	92
NM_000250_552	NM_000250	86	110
NM_000251_555	NM_000251	110	103
NM_000251_554	NM_000251	156	146
NM_000251_556	NM_000251	199	206
NM_000252_559	NM_000252	158	123
NM_000252_558	NM_000252	85	99
NM_000252_557	NM_000252	111	109
NM_000253_560	NM_000253	109	98
NM_000253_562	NM_000253	418	380
NM_000253_561	NM_000253	142	150
NM_000254_564	NM_000254	113	93
NM_000254_565	NM_000254	241	312
NM_000254_563	NM_000254	259	243
NM_000255_568	NM_000255	283	271
NM_000255_567	NM_000255	216	263
NM_000255_566	NM_000255	163	139
NM_000256_571	NM_000256	86	85
NM_000256_570	NM_000256	61	44
NM_000256_569	NM_000256	105	148
NM_000257_572	NM_000257	215	229
NM_000257_573	NM_000257	38	52
NM_000257_574	NM_000257	271	233
NM_000258_575	NM_000258	88	126
NM_000258_576	NM_000258	225	252
NM_000258_577	NM_000258	109	66
NM_000259_579	NM_000259	61	52
NM_000259_580	NM_000259	121	121
NM_000259_578	NM_000259	188	220
NM_000261_583	NM_000261	150	124
NM_000261_581	NM_000261	186	190
NM_000261_582	NM_000261	328	296
NM_000262_585	NM_000262	78	48
NM_000262_584	NM_000262	89	78
NM_000262_586	NM_000262	36	44
NM_000263_588	NM_000263	217	163
NM_000263_587	NM_000263	179	144
NM_000263_589	NM_000263	151	152
NM_000264_592	NM_000264	90	82
NM_000264_591	NM_000264	320	231
NM_000264_590	NM_000264	49	69
NM_000265_593	NM_000265	96	144
NM_000265_594	NM_000265	161	158
NM_000265_595	NM_000265	116	133
NM_000266_596	NM_000266	176	137
NM_000266_598	NM_000266	227	202
NM_000266_597	NM_000266	191	216
NM_000269_600	NM_000269	180	166
NM_000269_601	NM_000269	160	134
NM_000269_599	NM_000269	261	269
NM_000270_602	NM_000270	138	149
NM_000270_604	NM_000270	170	232
NM_000270_603	NM_000270	265	220
NM_000271_606	NM_000271	76	67
NM_000271_605	NM_000271	116	100
NM_000271_607	NM_000271	95	180
NM_000272_610	NM_000272	164	194
NM_000272_608	NM_000272	223	282
NM_000272_609	NM_000272	322	314
NM_000273_613	NM_000273	76	69
NM_000273_612	NM_000273	65	60
NM_000273_611	NM_000273	82	50
NM_000274_615	NM_000274	22	31
NM_000274_614	NM_000274	281	258
NM_000274_616	NM_000274	106	103
NM_000275_618	NM_000275	116	83
NM_000275_617	NM_000275	204	203
NM_000275_619	NM_000275	17	9
NM_000276_620	NM_000276	142	209
NM_000276_622	NM_000276	142	147
NM_000276_621	NM_000276	212	218
NM_000277_625	NM_000277	92	113
NM_000277_623	NM_000277	244	258
NM_000277_624	NM_000277	124	136
NM_000278_628	NM_000278	276	302
NM_000278_627	NM_000278	168	150
NM_000278_626	NM_000278	139	152
NM_000281_629	NM_000281	88	74
NM_000281_631	NM_000281	138	167
NM_000281_630	NM_000281	146	150
NM_000285_634	NM_000285	217	156
NM_000285_633	NM_000285	136	174
NM_000285_632	NM_000285	300	317
NM_000286_636	NM_000286	145	79
NM_000286_637	NM_000286	82	126
NM_000286_635	NM_000286	41	82
NM_000287_640	NM_000287	233	230
NM_000287_639	NM_000287	105	96
NM_000287_638	NM_000287	151	125
NM_000288_642	NM_000288	342	313
NM_000288_641	NM_000288	176	185
NM_000288_643	NM_000288	165	229
NM_000289_645	NM_000289	221	221
NM_000289_644	NM_000289	271	285
NM_000289_646	NM_000289	360	325
NM_000290_647	NM_000290	128	133
NM_000290_649	NM_000290	41	27
NM_000290_648	NM_000290	180	252
NM_000291_652	NM_000291	106	100
NM_000291_650	NM_000291	110	114
NM_000291_651	NM_000291	54	52
NM_000292_653	NM_000292	131	156
NM_000292_655	NM_000292	203	234
NM_000292_654	NM_000292	92	115
NM_000293_657	NM_000293	104	107
NM_000293_658	NM_000293	134	217
NM_000293_656	NM_000293	119	129
NM_000294_659	NM_000294	102	91
NM_000294_660	NM_000294	74	103
NM_000294_661	NM_000294	210	204
NM_000295_663	NM_000295	140	142
NM_000295_662	NM_000295	260	201
NM_000295_664	NM_000295	191	212
NM_000296_665	NM_000296	329	315
NM_000296_667	NM_000296	84	45
NM_000296_666	NM_000296	53	63
NM_000297_668	NM_000297	131	104
NM_000297_670	NM_000297	151	117
NM_000297_669	NM_000297	132	135
NM_000298_673	NM_000298	296	340
NM_000298_672	NM_000298	66	40
NM_000298_671	NM_000298	64	87
NM_000299_676	NM_000299	182	149
NM_000299_675	NM_000299	126	124
NM_000299_674	NM_000299	165	162
NM_000301_678	NM_000301	123	158
NM_000301_679	NM_000301	78	98
NM_000301_677	NM_000301	241	253
NM_000302_681	NM_000302	69	122
NM_000302_682	NM_000302	68	48
NM_000302_680	NM_000302	84	95
NM_000303_685	NM_000303	245	319
NM_000303_684	NM_000303	48	81
NM_000303_683	NM_000303	207	194
NM_000304_687	NM_000304	277	352
NM_000304_686	NM_000304	537	502
NM_000304_688	NM_000304	162	246
NM_000305_691	NM_000305	110	114
NM_000305_690	NM_000305	157	145
NM_000305_689	NM_000305	351	308
NM_000307_692	NM_000307	455	406
NM_000307_694	NM_000307	295	174
NM_000307_693	NM_000307	112	157
NM_000309_697	NM_000309	164	205
NM_000309_696	NM_000309	82	49
NM_000309_695	NM_000309	104	76
NM_000310_698	NM_000310	62	89
NM_000310_700	NM_000310	305	284
NM_000310_699	NM_000310	78	73
NM_000311_702	NM_000311	179	165
NM_000311_701	NM_000311	230	285
NM_000311_703	NM_000311	59	62
NM_000312_704	NM_000312	131	196
NM_000312_706	NM_000312	304	320
NM_000312_705	NM_000312	115	172
NM_000313_708	NM_000313	152	108
NM_000313_709	NM_000313	259	212
NM_000313_707	NM_000313	166	156
NM_000315_712	NM_000315	250	259
NM_000315_711	NM_000315	126	122
NM_000315_710	NM_000315	455	482
NM_000316_714	NM_000316	142	142
NM_000316_713	NM_000316	596	549
NM_000316_715	NM_000316	328	344
NM_000317_717	NM_000317	716	548
NM_000317_716	NM_000317	140	202
NM_000317_718	NM_000317	101	65
NM_000318_719	NM_000318	198	271
NM_000318_721	NM_000318	82	74
NM_000318_720	NM_000318	154	160
NM_000319_724	NM_000319	310	328
NM_000319_722	NM_000319	140	132
NM_000319_723	NM_000319	155	134
NM_000320_725	NM_000320	337	344
NM_000320_727	NM_000320	42	34
NM_000320_726	NM_000320	124	83
NM_000321_728	NM_000321	77	74
NM_000321_730	NM_000321	69	94
NM_000321_729	NM_000321	71	91
NM_000322_732	NM_000322	132	122
NM_000322_733	NM_000322	212	246
NM_000322_731	NM_000322	205	176
NM_000324_735	NM_000324	238	278
NM_000324_734	NM_000324	186	239
NM_000324_736	NM_000324	64	70
NM_000325_737	NM_000325	169	205
NM_000325_739	NM_000325	131	168
NM_000325_738	NM_000325	200	176
NM_000326_742	NM_000326	69	77
NM_000326_741	NM_000326	102	93
NM_000326_740	NM_000326	43	31
NM_000327_743	NM_000327	81	56
NM_000327_744	NM_000327	36	43
NM_000327_745	NM_000327	101	110
NM_000328_748	NM_000328	63	76
NM_000328_746	NM_000328	214	217
NM_000328_747	NM_000328	179	155
NM_000329_751	NM_000329	208	242
NM_000329_750	NM_000329	410	433
NM_000329_749	NM_000329	163	195
NM_000330_752	NM_000330	142	170
NM_000330_753	NM_000330	217	244
NM_000330_754	NM_000330	101	109
NM_000333_755	NM_000333	149	102
NM_000333_756	NM_000333	40	43
NM_000333_757	NM_000333	44	44
NM_000334_758	NM_000334	137	95
NM_000334_760	NM_000334	84	53
NM_000334_759	NM_000334	188	143
NM_000336_763	NM_000336	231	311
NM_000336_761	NM_000336	65	54
NM_000336_762	NM_000336	39	46
NM_000339_764	NM_000339	153	181
NM_000339_765	NM_000339	285	209
NM_000339_766	NM_000339	121	107
NM_000340_768	NM_000340	226	220
NM_000340_769	NM_000340	97	101
NM_000340_767	NM_000340	193	227
NM_000341_771	NM_000341	86	110
NM_000341_770	NM_000341	221	194
NM_000342_774	NM_000342	158	161
NM_000342_773	NM_000342	173	152
NM_000342_772	NM_000342	317	333
NM_000343_777	NM_000343	247	283
NM_000343_776	NM_000343	47	32
NM_000343_775	NM_000343	116	81
NM_000344_780	NM_000344	761	614
NM_000344_779	NM_000344	307	306
NM_000344_778	NM_000344	129	117
NM_000345_783	NM_000345	208	176
NM_000345_782	NM_000345	328	277
NM_000345_781	NM_000345	529	536
NM_000346_786	NM_000346	41	26
NM_000346_784	NM_000346	185	226
NM_000346_785	NM_000346	49	62
NM_000348_789	NM_000348	32	57
NM_000348_788	NM_000348	280	300
NM_000348_787	NM_000348	105	57
NM_000349_790	NM_000349	99	134
NM_000349_791	NM_000349	245	264
NM_000349_792	NM_000349	207	181
NM_000350_793	NM_000350	275	218
NM_000350_795	NM_000350	117	151
NM_000350_794	NM_000350	307	324
NM_000351_798	NM_000351	113	111
NM_000351_796	NM_000351	132	82
NM_000351_797	NM_000351	269	305
NM_000353_800	NM_000353	244	185
NM_000353_799	NM_000353	85	60
NM_000353_801	NM_000353	96	90
NM_000354_804	NM_000354	131	101
NM_000354_802	NM_000354	139	90
NM_000354_803	NM_000354	187	177
NM_000355_805	NM_000355	99	125
NM_000355_806	NM_000355	278	272
NM_000355_807	NM_000355	268	285
NM_000358_810	NM_000358	175	138
NM_000358_809	NM_000358	157	111
NM_000358_808	NM_000358	116	114
NM_000359_813	NM_000359	56	63
NM_000359_811	NM_000359	101	111
NM_000359_812	NM_000359	134	158
NM_000361_814	NM_000361	150	214
NM_000361_816	NM_000361	236	176
NM_000361_815	NM_000361	166	130
NM_000362_819	NM_000362	92	102
NM_000362_818	NM_000362	309	279
NM_000362_817	NM_000362	326	309
NM_000363_820	NM_000363	135	97
NM_000363_822	NM_000363	79	79
NM_000363_821	NM_000363	114	123
NM_000364_823	NM_000364	261	316
NM_000364_824	NM_000364	114	129
NM_000364_825	NM_000364	339	253
NM_000365_828	NM_000365	159	229
NM_000365_827	NM_000365	57	92
NM_000365_826	NM_000365	55	77
NM_000366_829	NM_000366	75	96
NM_000366_830	NM_000366	59	67
NM_000366_831	NM_000366	131	95
NM_000367_834	NM_000367	187	185
NM_000367_832	NM_000367	157	156
NM_000367_833	NM_000367	99	80
NM_000368_837	NM_000368	363	390
NM_000368_835	NM_000368	192	204
NM_000368_836	NM_000368	132	184
NM_000369_839	NM_000369	48	30
NM_000369_838	NM_000369	136	111
NM_000369_840	NM_000369	100	76
NM_000370_843	NM_000370	182	217
NM_000370_842	NM_000370	112	161
NM_000370_841	NM_000370	85	126
NM_000371_845	NM_000371	321	341
NM_000371_846	NM_000371	297	306
NM_000371_844	NM_000371	220	234
NM_000372_847	NM_000372	164	157
NM_000372_849	NM_000372	273	264
NM_000372_848	NM_000372	252	224
NM_000373_852	NM_000373	176	158
NM_000373_851	NM_000373	200	257
NM_000373_850	NM_000373	143	116
NM_000374_855	NM_000374	190	155
NM_000374_853	NM_000374	113	99
NM_000374_854	NM_000374	147	122
NM_000375_856	NM_000375	114	90
NM_000375_857	NM_000375	102	155
NM_000377_860	NM_000377	83	71
NM_000377_859	NM_000377	160	202
NM_000377_858	NM_000377	147	141
NM_000379_861	NM_000379	277	266
NM_000379_863	NM_000379	189	173
NM_000379_862	NM_000379	183	224
NM_000380_864	NM_000380	211	216
NM_000380_865	NM_000380	232	233
NM_000380_866	NM_000380	216	194
NM_000382_868	NM_000382	110	118
NM_000382_869	NM_000382	23	31
NM_000382_867	NM_000382	26	44
NM_000383_872	NM_000383	40	103
NM_000383_871	NM_000383	164	143
NM_000383_870	NM_000383	266	224
NM_000384_875	NM_000384	92	92
NM_000384_874	NM_000384	99	118
NM_000384_873	NM_000384	214	198
NM_000386_876	NM_000386	45	60
NM_000386_878	NM_000386	324	265
NM_000386_877	NM_000386	343	328
NM_000387_881	NM_000387	89	105
NM_000387_879	NM_000387	125	151
NM_000387_880	NM_000387	76	60
NM_000388_884	NM_000388	235	205
NM_000388_882	NM_000388	114	151
NM_000388_883	NM_000388	106	122
NM_000390_886	NM_000390	155	151
NM_000390_885	NM_000390	235	199
NM_000390_887	NM_000390	174	171
NM_000391_889	NM_000391	46	47
NM_000391_888	NM_000391	77	59
NM_000391_890	NM_000391	105	161
NM_000392_893	NM_000392	92	129
NM_000392_892	NM_000392	51	79
NM_000392_891	NM_000392	231	232
NM_000393_896	NM_000393	85	49
NM_000393_895	NM_000393	35	35
NM_000393_894	NM_000393	185	236
NM_000394_899	NM_000394	70	68
NM_000394_898	NM_000394	92	112
NM_000394_897	NM_000394	344	274
NM_000395_901	NM_000395	140	121
NM_000395_902	NM_000395	112	92
NM_000395_900	NM_000395	222	234
NM_000396_905	NM_000396	199	174
NM_000396_904	NM_000396	196	212
NM_000396_903	NM_000396	139	135
NM_000397_908	NM_000397	165	150
NM_000397_907	NM_000397	134	96
NM_000397_906	NM_000397	170	179
NM_000398_910	NM_000398	45	37
NM_000398_909	NM_000398	23	33
NM_000398_911	NM_000398	51	27
NM_000399_913	NM_000399	466	465
NM_000399_914	NM_000399	266	279
NM_000399_912	NM_000399	337	320
NM_000400_915	NM_000400	68	57
NM_000400_916	NM_000400	133	127
NM_000400_917	NM_000400	128	60
NM_000401_920	NM_000401	173	167
NM_000401_918	NM_000401	305	292
NM_000401_919	NM_000401	116	104
NM_000402_923	NM_000402	95	106
NM_000402_922	NM_000402	96	74
NM_000402_921	NM_000402	174	238
NM_000403_925	NM_000403	58	65
NM_000403_926	NM_000403	35	40
NM_000403_924	NM_000403	110	95
NM_000405_929	NM_000405	71	65
NM_000405_927	NM_000405	76	109
NM_000405_928	NM_000405	101	129
NM_000406_930	NM_000406	97	119
NM_000406_932	NM_000406	14	32
NM_000406_931	NM_000406	34	35
NM_000407_935	NM_000407	26	33
NM_000407_933	NM_000407	99	97
NM_000407_934	NM_000407	135	115
NM_000408_937	NM_000408	55	43
NM_000408_936	NM_000408	263	256
NM_000408_938	NM_000408	60	81
NM_000409_940	NM_000409	126	98
NM_000409_941	NM_000409	286	243
NM_000409_939	NM_000409	187	151
NM_000411_942	NM_000411	71	84
NM_000411_943	NM_000411	92	114
NM_000411_944	NM_000411	87	80
NM_000412_945	NM_000412	367	428
NM_000412_946	NM_000412	164	162
NM_000412_947	NM_000412	395	336
NM_000413_949	NM_000413	151	93
NM_000413_948	NM_000413	72	104
NM_000413_950	NM_000413	320	242
NM_000414_951	NM_000414	91	75
NM_000414_952	NM_000414	91	68
NM_000415_954	NM_000415	420	350
NM_000415_953	NM_000415	287	279
NM_000415_955	NM_000415	305	386
NM_000416_957	NM_000416	120	132
NM_000416_956	NM_000416	100	103
NM_000416_958	NM_000416	56	49
NM_000417_959	NM_000417	216	223
NM_000417_960	NM_000417	125	120
NM_000417_961	NM_000417	119	114
NM_000418_962	NM_000418	244	221
NM_000418_964	NM_000418	41	36
NM_000418_963	NM_000418	27	47
NM_000419_967	NM_000419	69	52
NM_000419_965	NM_000419	204	174
NM_000419_966	NM_000419	243	173
NM_000420_969	NM_000420	293	368
NM_000420_970	NM_000420	156	180
NM_000420_968	NM_000420	159	238
NM_000421_973	NM_000421	661	629
NM_000421_972	NM_000421	147	167
NM_000421_971	NM_000421	327	343
NM_000422_975	NM_000422	117	105
NM_000422_974	NM_000422	177	166
NM_000422_976	NM_000422	49	76
NM_000423_979	NM_000423	136	140
NM_000423_977	NM_000423	160	154
NM_000423_978	NM_000423	151	159
NM_000424_982	NM_000424	126	124
NM_000424_981	NM_000424	84	73
NM_000424_980	NM_000424	134	154
NM_000425_984	NM_000425	107	123
NM_000425_983	NM_000425	265	339
NM_000425_985	NM_000425	207	200
NM_000426_986	NM_000426	140	177
NM_000426_987	NM_000426	128	135
NM_000426_988	NM_000426	119	139
NM_000427_989	NM_000427	122	133
NM_000427_990	NM_000427	180	94
NM_000427_991	NM_000427	129	121
NM_000428_994	NM_000428	66	45
NM_000428_992	NM_000428	155	148
NM_000428_993	NM_000428	182	166
NM_000429_997	NM_000429	298	287
NM_000429_996	NM_000429	251	265
NM_000429_995	NM_000429	215	196
NM_000430_998	NM_000430	249	196
NM_000430_999	NM_000430	23	27
NM_000430_1000	NM_000430	27	9
NM_000432_1002	NM_000432	96	102
NM_000432_1001	NM_000432	266	320
NM_000432_1003	NM_000432	184	209
NM_000433_1004	NM_000433	424	385
NM_000433_1006	NM_000433	427	336
NM_000433_1005	NM_000433	370	337
NM_000434_1007	NM_000434	102	112
NM_000434_1009	NM_000434	261	254
NM_000434_1008	NM_000434	73	112
NM_000435_1011	NM_000435	72	104
NM_000435_1012	NM_000435	194	217
NM_000435_1010	NM_000435	10	13
NM_000436_1014	NM_000436	156	144
NM_000436_1013	NM_000436	183	164
NM_000436_1015	NM_000436	98	97
NM_000437_1017	NM_000437	179	141
NM_000437_1016	NM_000437	205	175
NM_000437_1018	NM_000437	250	244
NM_000439_1020	NM_000439	49	42
NM_000439_1019	NM_000439	261	317
NM_000439_1021	NM_000439	283	232
NM_000440_1024	NM_000440	306	329
NM_000440_1022	NM_000440	323	285
NM_000440_1023	NM_000440	138	96
NM_000441_1027	NM_000441	56	74
NM_000441_1026	NM_000441	93	75
NM_000441_1025	NM_000441	222	264
NM_000443_1028	NM_000443	121	128
NM_000443_1029	NM_000443	144	172
NM_000443_1030	NM_000443	237	128
NM_000444_1032	NM_000444	233	209
NM_000444_1033	NM_000444	73	61
NM_000444_1031	NM_000444	339	307
NM_000445_1034	NM_000445	129	103
NM_000445_1035	NM_000445	182	167
NM_000445_1036	NM_000445	160	182
NM_000446_1039	NM_000446	183	149
NM_000446_1037	NM_000446	216	224
NM_000446_1038	NM_000446	205	183
NM_000447_1041	NM_000447	58	48
NM_000447_1040	NM_000447	107	98
NM_000447_1042	NM_000447	195	105
NM_000448_1044	NM_000448	44	51
NM_000448_1045	NM_000448	215	196
NM_000448_1043	NM_000448	159	167
NM_000449_1047	NM_000449	89	73
NM_000449_1046	NM_000449	287	332
NM_000449_1048	NM_000449	116	117
NM_000450_1049	NM_000450	182	179
NM_000450_1050	NM_000450	224	253
NM_000450_1051	NM_000450	197	187
NM_000451_1053	NM_000451	113	143
NM_000451_1054	NM_000451	236	284
NM_000451_1052	NM_000451	313	421
NM_000452_1055	NM_000452	232	232
NM_000452_1057	NM_000452	256	216
NM_000452_1056	NM_000452	195	213
NM_000453_1060	NM_000453	169	223
NM_000453_1058	NM_000453	361	316
NM_000453_1059	NM_000453	221	248
NM_000454_1062	NM_000454	24	25
NM_000454_1061	NM_000454	310	291
NM_000454_1063	NM_000454	97	95
NM_000455_1065	NM_000455	80	94
NM_000455_1064	NM_000455	117	85
NM_000455_1066	NM_000455	196	166
NM_000456_1067	NM_000456	117	92
NM_000456_1068	NM_000456	190	171
NM_000456_1069	NM_000456	412	373
NM_000457_1070	NM_000457	152	124
NM_000457_1071	NM_000457	127	98
NM_000457_1072	NM_000457	83	98
NM_000458_1075	NM_000458	129	147
NM_000458_1074	NM_000458	114	137
NM_000458_1073	NM_000458	37	44
NM_000459_1077	NM_000459	251	216
NM_000459_1076	NM_000459	283	268
NM_000459_1078	NM_000459	264	290
NM_000460_1081	NM_000460	78	50
NM_000460_1079	NM_000460	207	213
NM_000460_1080	NM_000460	161	205
NM_000462_1083	NM_000462	222	188
NM_000462_1082	NM_000462	81	121
NM_000462_1084	NM_000462	147	118
NM_000463_1086	NM_000463	284	274
NM_000463_1087	NM_000463	169	202
NM_000463_1085	NM_000463	108	111
NM_000465_1088	NM_000465	110	102
NM_000465_1090	NM_000465	265	268
NM_000465_1089	NM_000465	93	133
NM_000474_1091	NM_000474	86	96
NM_000474_1092	NM_000474	13	18
NM_000474_1093	NM_000474	181	204
NM_000475_1095	NM_000475	126	120
NM_000475_1094	NM_000475	88	58
NM_000475_1096	NM_000475	62	61
NM_000476_1097	NM_000476	125	70
NM_000476_1098	NM_000476	126	104
NM_000476_1099	NM_000476	82	58
NM_000477_1100	NM_000477	151	197
NM_000477_1102	NM_000477	369	422
NM_000477_1101	NM_000477	316	314
NM_000479_1105	NM_000479	93	99
NM_000479_1104	NM_000479	103	117
NM_000479_1103	NM_000479	220	228
NM_000480_1107	NM_000480	180	159
NM_000480_1108	NM_000480	10	13
NM_000480_1106	NM_000480	73	63
NM_000482_1109	NM_000482	221	155
NM_000482_1111	NM_000482	398	412
NM_000482_1110	NM_000482	127	122
NM_000483_1112	NM_000483	146	111
NM_000483_1113	NM_000483	194	203
NM_000483_1114	NM_000483	215	238
NM_000484_1117	NM_000484	180	185
NM_000484_1115	NM_000484	440	363
NM_000484_1116	NM_000484	558	483
NM_000485_1118	NM_000485	56	70
NM_000485_1120	NM_000485	232	234
NM_000485_1119	NM_000485	211	169
NM_000486_1123	NM_000486	41	35
NM_000486_1121	NM_000486	206	176
NM_000486_1122	NM_000486	188	251
NM_000488_1126	NM_000488	64	78
NM_000488_1125	NM_000488	157	156
NM_000488_1124	NM_000488	90	106
NM_000489_1127	NM_000489	158	186
NM_000489_1129	NM_000489	247	289
NM_000489_1128	NM_000489	318	164
NM_000490_1132	NM_000490	176	206
NM_000490_1131	NM_000490	48	33
NM_000490_1130	NM_000490	117	154
NM_000491_1135	NM_000491	324	309
NM_000491_1134	NM_000491	194	166
NM_000491_1133	NM_000491	162	168
NM_000492_1138	NM_000492	185	139
NM_000492_1136	NM_000492	82	87
NM_000492_1137	NM_000492	36	34
NM_000493_1139	NM_000493	188	266
NM_000493_1140	NM_000493	292	265
NM_000493_1141	NM_000493	145	73
NM_000494_1144	NM_000494	280	217
NM_000494_1142	NM_000494	267	216
NM_000494_1143	NM_000494	348	414
NM_000495_1146	NM_000495	97	123
NM_000495_1145	NM_000495	154	111
NM_000495_1147	NM_000495	192	234
NM_000496_1150	NM_000496	148	181
NM_000496_1149	NM_000496	213	202
NM_000496_1148	NM_000496	330	374
NM_000497_1152	NM_000497	188	193
NM_000497_1151	NM_000497	156	149
NM_000497_1153	NM_000497	51	53
NM_000498_1155	NM_000498	88	68
NM_000498_1154	NM_000498	216	259
NM_000498_1156	NM_000498	72	78
NM_000499_1157	NM_000499	187	254
NM_000499_1159	NM_000499	75	78
NM_000499_1158	NM_000499	129	178
NM_000500_1161	NM_000500	128	99
NM_000500_1160	NM_000500	315	285
NM_000502_1164	NM_000502	73	116
NM_000502_1163	NM_000502	181	135
NM_000502_1162	NM_000502	44	38
NM_000504_1167	NM_000504	123	117
NM_000504_1165	NM_000504	51	53
NM_000504_1166	NM_000504	72	181
NM_000505_1169	NM_000505	484	565
NM_000505_1168	NM_000505	109	94
NM_000505_1170	NM_000505	284	296
NM_000506_1173	NM_000506	96	105
NM_000506_1171	NM_000506	58	47
NM_000506_1172	NM_000506	307	298
NM_000507_1175	NM_000507	244	214
NM_000507_1176	NM_000507	147	174
NM_000507_1174	NM_000507	104	123
NM_000508_1177	NM_000508	98	90
NM_000508_1178	NM_000508	207	269
NM_000508_1179	NM_000508	159	173
NM_000509_1181	NM_000509	146	96
NM_000509_1180	NM_000509	278	157
NM_000509_1182	NM_000509	213	218
NM_000511_1184	NM_000511	162	147
NM_000511_1183	NM_000511	118	134
NM_000511_1185	NM_000511	268	214
NM_000512_1187	NM_000512	73	73
NM_000512_1186	NM_000512	236	223
NM_000512_1188	NM_000512	12	8
NM_000514_1190	NM_000514	114	130
NM_000514_1191	NM_000514	58	70
NM_000514_1189	NM_000514	162	201
NM_000517_1192	NM_000517	79	79
NM_000517_1193	NM_000517	66	56
NM_000518_1194	NM_000518	225	184
NM_000518_1195	NM_000518	136	119
NM_000518_1196	NM_000518	119	112
NM_000519_1197	NM_000519	179	157
NM_000519_1198	NM_000519	222	220
NM_000519_1199	NM_000519	141	184
NM_000520_1200	NM_000520	109	125
NM_000520_1202	NM_000520	317	281
NM_000520_1201	NM_000520	432	463
NM_000521_1205	NM_000521	97	97
NM_000521_1204	NM_000521	187	217
NM_000521_1203	NM_000521	131	124
NM_000522_1208	NM_000522	24	19
NM_000522_1206	NM_000522	95	77
NM_000522_1207	NM_000522	94	101
NM_000523_1211	NM_000523	18	19
NM_000523_1210	NM_000523	88	53
NM_000523_1209	NM_000523	48	59
NM_000524_1214	NM_000524	69	96
NM_000524_1212	NM_000524	72	74
NM_000524_1213	NM_000524	135	150
NM_000525_1216	NM_000525	327	348
NM_000525_1215	NM_000525	87	87
NM_000525_1217	NM_000525	178	250
NM_000526_1219	NM_000526	258	207
NM_000526_1220	NM_000526	38	77
NM_000526_1218	NM_000526	308	316
NM_000528_1222	NM_000528	233	174
NM_000528_1223	NM_000528	233	183
NM_000528_1221	NM_000528	245	223
NM_000529_1226	NM_000529	158	208
NM_000529_1225	NM_000529	138	179
NM_000529_1224	NM_000529	275	221
NM_000530_1228	NM_000530	181	162
NM_000530_1229	NM_000530	100	89
NM_000530_1227	NM_000530	308	279
NM_000531_1230	NM_000531	359	357
NM_000531_1231	NM_000531	160	167
NM_000531_1232	NM_000531	229	190
NM_000533_1235	NM_000533	50	49
NM_000533_1234	NM_000533	190	194
NM_000533_1233	NM_000533	196	197
NM_000535_1236	NM_000535	146	89
NM_000535_1237	NM_000535	169	122
NM_000535_1238	NM_000535	92	106
NM_000537_1239	NM_000537	472	435
NM_000537_1240	NM_000537	161	206
NM_000537_1241	NM_000537	81	54
NM_000538_1242	NM_000538	188	162
NM_000538_1244	NM_000538	144	130
NM_000538_1243	NM_000538	169	79
NM_000539_1247	NM_000539	141	143
NM_000539_1246	NM_000539	122	157
NM_000539_1245	NM_000539	144	174
NM_000540_1249	NM_000540	61	66
NM_000540_1250	NM_000540	168	116
NM_000540_1248	NM_000540	150	141
NM_000541_1253	NM_000541	255	216
NM_000541_1251	NM_000541	135	101
NM_000541_1252	NM_000541	115	96
NM_000542_1255	NM_000542	41	35
NM_000542_1254	NM_000542	205	167
NM_000542_1256	NM_000542	26	24
NM_000543_1257	NM_000543	106	94
NM_000543_1259	NM_000543	93	105
NM_000543_1258	NM_000543	127	209
NM_000545_1261	NM_000545	91	130
NM_000545_1262	NM_000545	70	129
NM_000545_1260	NM_000545	147	133
NM_000548_1264	NM_000548	157	223
NM_000548_1265	NM_000548	98	118
NM_000548_1263	NM_000548	121	124
NM_000549_1266	NM_000549	123	97
NM_000549_1267	NM_000549	234	216
NM_000549_1268	NM_000549	292	357
NM_000550_1270	NM_000550	449	456
NM_000550_1269	NM_000550	176	152
NM_000550_1271	NM_000550	146	232
NM_000552_1272	NM_000552	149	182
NM_000552_1274	NM_000552	111	168
NM_000552_1273	NM_000552	119	134
NM_000553_1275	NM_000553	79	94
NM_000553_1276	NM_000553	130	118
NM_000553_1277	NM_000553	199	116
NM_000554_1278	NM_000554	163	193
NM_000554_1279	NM_000554	105	125
NM_000554_1280	NM_000554	99	80
NM_000555_1283	NM_000555	94	40
NM_000555_1282	NM_000555	162	189
NM_000555_1281	NM_000555	136	149
NM_000557_1284	NM_000557	110	108
NM_000557_1286	NM_000557	105	107
NM_000557_1285	NM_000557	114	88
NM_000558_1289	NM_000558	52	78
NM_000558_1287	NM_000558	374	450
NM_000558_1288	NM_000558	207	212
NM_000560_1292	NM_000560	229	168
NM_000560_1291	NM_000560	76	78
NM_000560_1290	NM_000560	258	258
NM_000561_1295	NM_000561	123	126
NM_000561_1294	NM_000561	69	49
NM_000561_1293	NM_000561	44	56
NM_000562_1297	NM_000562	498	506
NM_000562_1298	NM_000562	114	119
NM_000562_1296	NM_000562	249	216
NM_000564_1300	NM_000564	65	82
NM_000564_1299	NM_000564	221	161
NM_000564_1301	NM_000564	83	71
NM_000565_1302	NM_000565	95	83
NM_000565_1304	NM_000565	99	148
NM_000565_1303	NM_000565	154	163
NM_000566_1305	NM_000566	239	220
NM_000566_1306	NM_000566	192	167
NM_000566_1307	NM_000566	254	241
NM_000567_1309	NM_000567	481	549
NM_000567_1310	NM_000567	120	145
NM_000567_1308	NM_000567	271	283
NM_000570_1311	NM_000570	381	366
NM_000570_1312	NM_000570	132	137
NM_000570_1313	NM_000570	409	428
NM_000572_1316	NM_000572	128	138
NM_000572_1314	NM_000572	112	101
NM_000572_1315	NM_000572	237	243
NM_000574_1319	NM_000574	107	68
NM_000574_1317	NM_000574	77	120
NM_000574_1318	NM_000574	140	71
NM_000575_1321	NM_000575	200	141
NM_000575_1322	NM_000575	265	264
NM_000575_1320	NM_000575	318	330
NM_000576_1323	NM_000576	99	134
NM_000576_1324	NM_000576	298	312
NM_000576_1325	NM_000576	79	68
NM_000578_1327	NM_000578	212	242
NM_000578_1328	NM_000578	82	99
NM_000578_1326	NM_000578	232	247
NM_000579_1331	NM_000579	119	160
NM_000579_1329	NM_000579	242	256
NM_000579_1330	NM_000579	273	212
NM_000581_1332	NM_000581	134	119
NM_000581_1334	NM_000581	65	57
NM_000581_1333	NM_000581	217	228
NM_000582_1335	NM_000582	150	121
NM_000582_1336	NM_000582	128	194
NM_000582_1337	NM_000582	129	119
NM_000583_1340	NM_000583	122	100
NM_000583_1339	NM_000583	238	332
NM_000583_1338	NM_000583	331	336
NM_000584_1342	NM_000584	188	228
NM_000584_1343	NM_000584	167	133
NM_000584_1341	NM_000584	273	277
NM_000586_1345	NM_000586	155	181
NM_000586_1344	NM_000586	774	731
NM_000586_1346	NM_000586	120	158
NM_000587_1347	NM_000587	211	158
NM_000587_1349	NM_000587	62	65
NM_000587_1348	NM_000587	107	111
NM_000588_1350	NM_000588	192	172
NM_000588_1352	NM_000588	195	253
NM_000588_1351	NM_000588	160	112
NM_000590_1353	NM_000590	128	56
NM_000590_1355	NM_000590	161	235
NM_000590_1354	NM_000590	189	162
NM_000591_1357	NM_000591	68	100
NM_000591_1358	NM_000591	503	518
NM_000591_1356	NM_000591	161	158
NM_000593_1359	NM_000593	223	195
NM_000593_1360	NM_000593	63	89
NM_000593_1361	NM_000593	141	143
NM_000594_1364	NM_000594	54	108
NM_000594_1363	NM_000594	180	200
NM_000594_1362	NM_000594	196	120
NM_000595_1367	NM_000595	77	124
NM_000595_1365	NM_000595	80	94
NM_000595_1366	NM_000595	149	133
NM_000596_1368	NM_000596	212	205
NM_000596_1370	NM_000596	281	281
NM_000596_1369	NM_000596	89	130
NM_000597_1371	NM_000597	281	274
NM_000597_1372	NM_000597	110	84
NM_000597_1373	NM_000597	133	96
NM_000598_1375	NM_000598	62	71
NM_000598_1376	NM_000598	11	16
NM_000598_1374	NM_000598	229	236
NM_000599_1379	NM_000599	167	235
NM_000599_1377	NM_000599	105	66
NM_000599_1378	NM_000599	108	147
NM_000600_1381	NM_000600	302	294
NM_000600_1380	NM_000600	450	448
NM_000600_1382	NM_000600	122	104
NM_000601_1385	NM_000601	45	32
NM_000601_1383	NM_000601	141	110
NM_000601_1384	NM_000601	211	212
NM_000602_1387	NM_000602	93	80
NM_000602_1388	NM_000602	256	217
NM_000602_1386	NM_000602	75	42
NM_000603_1391	NM_000603	100	106
NM_000603_1390	NM_000603	258	253
NM_000603_1389	NM_000603	349	366
NM_000605_1394	NM_000605	209	257
NM_000605_1393	NM_000605	76	64
NM_000605_1392	NM_000605	121	92
NM_000606_1395	NM_000606	212	202
NM_000606_1397	NM_000606	157	90
NM_000606_1396	NM_000606	423	352
NM_000608_1398	NM_000608	303	317
NM_000608_1399	NM_000608	234	236
NM_000608_1400	NM_000608	325	277
NM_000611_1402	NM_000611	91	82
NM_000611_1403	NM_000611	223	269
NM_000611_1401	NM_000611	579	524
NM_000612_1406	NM_000612	119	79
NM_000612_1405	NM_000612	36	35
NM_000612_1404	NM_000612	96	74
NM_000613_1408	NM_000613	244	194
NM_000613_1407	NM_000613	183	136
NM_000613_1409	NM_000613	92	73
NM_000614_1410	NM_000614	188	172
NM_000614_1412	NM_000614	242	243
NM_000614_1411	NM_000614	128	115
NM_000617_1414	NM_000617	652	613
NM_000617_1415	NM_000617	683	685
NM_000617_1413	NM_000617	597	619
NM_000619_1417	NM_000619	191	185
NM_000619_1416	NM_000619	345	341
NM_000619_1418	NM_000619	280	325
NM_000623_1421	NM_000623	47	27
NM_000623_1419	NM_000623	147	114
NM_000623_1420	NM_000623	169	184
NM_000624_1424	NM_000624	171	187
NM_000624_1423	NM_000624	127	171
NM_000624_1422	NM_000624	71	122
NM_000625_1425	NM_000625	236	219
NM_000625_1427	NM_000625	204	208
NM_000625_1426	NM_000625	166	133
NM_000626_1428	NM_000626	384	276
NM_000626_1429	NM_000626	105	108
NM_000626_1430	NM_000626	465	388
NM_000628_1431	NM_000628	175	162
NM_000628_1432	NM_000628	135	139
NM_000628_1433	NM_000628	155	119
NM_000629_1434	NM_000629	67	88
NM_000629_1436	NM_000629	76	79
NM_000629_1435	NM_000629	225	257
NM_000631_1438	NM_000631	122	118
NM_000631_1437	NM_000631	100	112
NM_000631_1439	NM_000631	113	97
NM_000633_1441	NM_000633	296	300
NM_000633_1442	NM_000633	175	195
NM_000633_1440	NM_000633	99	65
NM_000634_1443	NM_000634	132	178
NM_000634_1445	NM_000634	118	118
NM_000634_1444	NM_000634	316	357
NM_000638_1446	NM_000638	163	160
NM_000638_1447	NM_000638	33	40
NM_000638_1448	NM_000638	425	347
NM_000639_1451	NM_000639	250	252
NM_000639_1449	NM_000639	212	275
NM_000639_1450	NM_000639	111	97
NM_000640_1453	NM_000640	60	77
NM_000640_1454	NM_000640	87	98
NM_000640_1452	NM_000640	147	125
NM_000641_1455	NM_000641	112	101
NM_000641_1457	NM_000641	80	71
NM_000641_1456	NM_000641	253	240
NM_000642_1459	NM_000642	128	147
NM_000642_1458	NM_000642	253	168
NM_000642_1460	NM_000642	128	111
NM_000643_1461	NM_000643	138	111
NM_000643_1462	NM_000643	34	28
NM_000643_1463	NM_000643	56	50
NM_000645_1464	NM_000645	104	137
NM_000645_1466	NM_000645	213	188
NM_000645_1465	NM_000645	315	251
NM_000646_1468	NM_000646	304	317
NM_000646_1469	NM_000646	105	102
NM_000646_1467	NM_000646	133	115
NM_000651_1470	NM_000651	131	155
NM_000651_1471	NM_000651	182	219
NM_000651_1472	NM_000651	185	228
NM_000655_1474	NM_000655	158	140
NM_000655_1475	NM_000655	72	65
NM_000655_1473	NM_000655	154	159
NM_000660_1478	NM_000660	107	89
NM_000660_1477	NM_000660	58	61
NM_000660_1476	NM_000660	276	249
NM_000661_1481	NM_000661	214	239
NM_000661_1480	NM_000661	77	30
NM_000661_1479	NM_000661	146	140
NM_000662_1483	NM_000662	74	93
NM_000662_1484	NM_000662	73	27
NM_000662_1482	NM_000662	296	287
NM_000663_1485	NM_000663	196	221
NM_000663_1486	NM_000663	189	117
NM_000663_1487	NM_000663	74	54
NM_000665_1490	NM_000665	234	257
NM_000665_1489	NM_000665	233	313
NM_000665_1488	NM_000665	378	388
NM_000667_1491	NM_000667	300	324
NM_000667_1493	NM_000667	91	96
NM_000667_1492	NM_000667	277	359
NM_000668_1496	NM_000668	262	271
NM_000668_1494	NM_000668	91	92
NM_000668_1495	NM_000668	117	126
NM_000669_1499	NM_000669	139	113
NM_000669_1497	NM_000669	125	152
NM_000669_1498	NM_000669	205	188
NM_000670_1501	NM_000670	117	94
NM_000670_1500	NM_000670	160	174
NM_000670_1502	NM_000670	88	89
NM_000671_1504	NM_000671	191	249
NM_000671_1505	NM_000671	82	179
NM_000671_1503	NM_000671	209	224
NM_000673_1507	NM_000673	143	123
NM_000673_1506	NM_000673	182	196
NM_000673_1508	NM_000673	110	95
NM_000674_1510	NM_000674	259	314
NM_000674_1509	NM_000674	307	296
NM_000674_1511	NM_000674	161	111
NM_000675_1514	NM_000675	199	169
NM_000675_1512	NM_000675	93	106
NM_000675_1513	NM_000675	93	107
NM_000676_1516	NM_000676	42	63
NM_000676_1515	NM_000676	103	80
NM_000676_1517	NM_000676	42	46
NM_000678_1520	NM_000678	406	362
NM_000678_1518	NM_000678	271	251
NM_000678_1519	NM_000678	34	80
NM_000679_1523	NM_000679	72	75
NM_000679_1521	NM_000679	50	60
NM_000679_1522	NM_000679	121	121
NM_000681_1526	NM_000681	50	88
NM_000681_1525	NM_000681	106	109
NM_000681_1524	NM_000681	73	47
NM_000682_1529	NM_000682	98	102
NM_000682_1528	NM_000682	161	129
NM_000682_1527	NM_000682	288	299
NM_000683_1531	NM_000683	85	78
NM_000683_1532	NM_000683	75	64
NM_000683_1530	NM_000683	307	264
NM_000684_1533	NM_000684	310	264
NM_000684_1534	NM_000684	52	65
NM_000684_1535	NM_000684	111	110
NM_000685_1538	NM_000685	52	83
NM_000685_1536	NM_000685	101	182
NM_000685_1537	NM_000685	78	71
NM_000686_1541	NM_000686	262	319
NM_000686_1540	NM_000686	197	211
NM_000686_1539	NM_000686	191	218
NM_000687_1544	NM_000687	154	129
NM_000687_1543	NM_000687	79	125
NM_000687_1542	NM_000687	145	159
NM_000689_1547	NM_000689	122	176
NM_000689_1546	NM_000689	160	204
NM_000689_1545	NM_000689	167	168
NM_000691_1550	NM_000691	336	280
NM_000691_1549	NM_000691	140	150
NM_000691_1548	NM_000691	177	210
NM_000692_1553	NM_000692	55	36
NM_000692_1551	NM_000692	183	141
NM_000692_1552	NM_000692	306	355
NM_000693_1554	NM_000693	69	46
NM_000693_1555	NM_000693	48	62
NM_000693_1556	NM_000693	123	106
NM_000694_1559	NM_000694	206	189
NM_000694_1558	NM_000694	68	116
NM_000694_1557	NM_000694	116	105
NM_000695_1561	NM_000695	138	189
NM_000695_1560	NM_000695	164	136
NM_000695_1562	NM_000695	287	295
NM_000696_1565	NM_000696	342	304
NM_000696_1563	NM_000696	97	121
NM_000696_1564	NM_000696	205	167
NM_000697_1566	NM_000697	618	606
NM_000697_1568	NM_000697	171	239
NM_000697_1567	NM_000697	111	135
NM_000698_1569	NM_000698	102	83
NM_000698_1570	NM_000698	174	167
NM_000698_1571	NM_000698	62	96
NM_000699_1572	NM_000699	234	107
NM_000699_1574	NM_000699	184	195
NM_000699_1573	NM_000699	89	103
NM_000700_1577	NM_000700	79	87
NM_000700_1575	NM_000700	176	174
NM_000700_1576	NM_000700	294	347
NM_000701_1578	NM_000701	81	85
NM_000701_1580	NM_000701	258	173
NM_000701_1579	NM_000701	359	333
NM_000702_1581	NM_000702	164	160
NM_000702_1583	NM_000702	99	113
NM_000702_1582	NM_000702	139	154
NM_000704_1584	NM_000704	119	78
NM_000704_1586	NM_000704	68	52
NM_000704_1585	NM_000704	133	122
NM_000705_1589	NM_000705	202	257
NM_000705_1588	NM_000705	100	115
NM_000705_1587	NM_000705	297	284
NM_000706_1591	NM_000706	261	286
NM_000706_1590	NM_000706	292	335
NM_000706_1592	NM_000706	197	170
NM_000707_1594	NM_000707	77	52
NM_000707_1593	NM_000707	240	261
NM_000707_1595	NM_000707	82	89
NM_000710_1598	NM_000710	253	288
NM_000710_1597	NM_000710	509	482
NM_000710_1596	NM_000710	240	200
NM_000712_1601	NM_000712	14	44
NM_000712_1599	NM_000712	137	118
NM_000712_1600	NM_000712	167	177
NM_000713_1604	NM_000713	8	29
NM_000713_1602	NM_000713	44	36
NM_000713_1603	NM_000713	240	277
NM_000714_1607	NM_000714	326	359
NM_000714_1605	NM_000714	86	94
NM_000714_1606	NM_000714	65	62
NM_000715_1610	NM_000715	49	43
NM_000715_1608	NM_000715	200	209
NM_000715_1609	NM_000715	120	143
NM_000716_1611	NM_000716	108	45
NM_000716_1612	NM_000716	184	208
NM_000717_1615	NM_000717	130	105
NM_000717_1614	NM_000717	106	99
NM_000717_1613	NM_000717	134	111
NM_000720_1616	NM_000720	198	228
NM_000720_1618	NM_000720	174	222
NM_000720_1617	NM_000720	71	88
NM_000722_1620	NM_000722	35	47
NM_000722_1621	NM_000722	45	90
NM_000722_1619	NM_000722	153	164
NM_000723_1623	NM_000723	210	258
NM_000723_1622	NM_000723	90	73
NM_000723_1624	NM_000723	133	159
NM_000724_1627	NM_000724	140	176
NM_000724_1626	NM_000724	142	136
NM_000724_1625	NM_000724	246	253
NM_000726_1628	NM_000726	132	131
NM_000726_1630	NM_000726	98	150
NM_000726_1629	NM_000726	166	194
NM_000727_1631	NM_000727	219	198
NM_000727_1633	NM_000727	68	81
NM_000727_1632	NM_000727	109	124
NM_000728_1636	NM_000728	213	153
NM_000728_1635	NM_000728	211	187
NM_000728_1634	NM_000728	271	307
NM_000729_1638	NM_000729	170	173
NM_000729_1637	NM_000729	168	186
NM_000729_1639	NM_000729	178	205
NM_000730_1642	NM_000730	129	101
NM_000730_1641	NM_000730	48	99
NM_000730_1640	NM_000730	91	86
NM_000732_1643	NM_000732	103	191
NM_000732_1644	NM_000732	170	181
NM_000732_1645	NM_000732	128	104
NM_000733_1648	NM_000733	88	130
NM_000733_1646	NM_000733	105	147
NM_000733_1647	NM_000733	349	376
NM_000737_1649	NM_000737	116	148
NM_000737_1650	NM_000737	32	46
NM_000738_1651	NM_000738	131	155
NM_000738_1652	NM_000738	257	280
NM_000738_1653	NM_000738	26	44
NM_000739_1654	NM_000739	333	247
NM_000740_1655	NM_000740	163	178
NM_000741_1657	NM_000741	213	306
NM_000741_1656	NM_000741	208	159
NM_000741_1658	NM_000741	99	89
NM_000744_1659	NM_000744	251	310
NM_000744_1661	NM_000744	98	105
NM_000744_1660	NM_000744	175	171
NM_000745_1664	NM_000745	129	88
NM_000745_1662	NM_000745	112	109
NM_000745_1663	NM_000745	111	116
NM_000747_1665	NM_000747	133	73
NM_000747_1667	NM_000747	128	95
NM_000747_1666	NM_000747	166	111
NM_000748_1670	NM_000748	183	219
NM_000748_1668	NM_000748	182	160
NM_000748_1669	NM_000748	264	272
NM_000749_1671	NM_000749	226	238
NM_000749_1673	NM_000749	115	163
NM_000749_1672	NM_000749	208	234
NM_000750_1675	NM_000750	133	142
NM_000750_1674	NM_000750	139	131
NM_000750_1676	NM_000750	109	90
NM_000754_1679	NM_000754	191	164
NM_000754_1677	NM_000754	172	207
NM_000754_1678	NM_000754	44	87
NM_000756_1682	NM_000756	249	233
NM_000756_1681	NM_000756	332	249
NM_000756_1680	NM_000756	365	360
NM_000758_1685	NM_000758	310	304
NM_000758_1683	NM_000758	182	209
NM_000758_1684	NM_000758	136	124
NM_000760_1688	NM_000760	109	169
NM_000760_1687	NM_000760	156	137
NM_000760_1686	NM_000760	118	178
NM_000761_1690	NM_000761	98	117
NM_000761_1691	NM_000761	170	181
NM_000761_1689	NM_000761	185	202
NM_000762_1694	NM_000762	66	68
NM_000762_1693	NM_000762	55	75
NM_000762_1692	NM_000762	127	112
NM_000764_1695	NM_000764	310	327
NM_000764_1696	NM_000764	68	77
NM_000764_1697	NM_000764	166	109
NM_000766_1698	NM_000766	117	92
NM_000766_1700	NM_000766	82	60
NM_000766_1699	NM_000766	198	216
NM_000767_1702	NM_000767	143	141
NM_000767_1701	NM_000767	64	89
NM_000767_1703	NM_000767	181	169
NM_000769_1705	NM_000769	121	167
NM_000769_1704	NM_000769	157	117
NM_000771_1707	NM_000771	169	154
NM_000771_1708	NM_000771	268	302
NM_000771_1706	NM_000771	177	191
NM_000772_1710	NM_000772	200	187
NM_000772_1709	NM_000772	100	127
NM_000773_1711	NM_000773	117	73
NM_000773_1712	NM_000773	49	57
NM_000773_1713	NM_000773	214	187
NM_000774_1715	NM_000774	70	67
NM_000774_1714	NM_000774	133	198
NM_000774_1716	NM_000774	76	142
NM_000775_1719	NM_000775	60	63
NM_000775_1717	NM_000775	71	83
NM_000775_1718	NM_000775	123	144
NM_000777_1720	NM_000777	153	109
NM_000777_1721	NM_000777	129	128
NM_000777_1722	NM_000777	137	176
NM_000778_1724	NM_000778	211	222
NM_000778_1723	NM_000778	216	248
NM_000780_1726	NM_000780	189	236
NM_000780_1727	NM_000780	154	142
NM_000780_1725	NM_000780	317	314
NM_000781_1729	NM_000781	87	127
NM_000781_1730	NM_000781	200	201
NM_000781_1728	NM_000781	203	176
NM_000783_1732	NM_000783	386	409
NM_000783_1731	NM_000783	139	98
NM_000783_1733	NM_000783	245	164
NM_000784_1736	NM_000784	215	225
NM_000784_1735	NM_000784	66	60
NM_000784_1734	NM_000784	215	182
NM_000785_1737	NM_000785	486	463
NM_000785_1738	NM_000785	104	134
NM_000785_1739	NM_000785	187	267
NM_000786_1741	NM_000786	191	188
NM_000786_1742	NM_000786	121	107
NM_000786_1740	NM_000786	156	125
NM_000787_1745	NM_000787	128	161
NM_000787_1744	NM_000787	83	80
NM_000787_1743	NM_000787	199	123
NM_000788_1746	NM_000788	110	118
NM_000788_1747	NM_000788	87	72
NM_000788_1748	NM_000788	55	38
NM_000789_1751	NM_000789	79	95
NM_000789_1750	NM_000789	72	84
NM_000789_1749	NM_000789	192	191
NM_000790_1753	NM_000790	57	51
NM_000790_1754	NM_000790	142	175
NM_000790_1752	NM_000790	110	102
NM_000791_1756	NM_000791	59	53
NM_000791_1755	NM_000791	215	166
NM_000791_1757	NM_000791	131	94
NM_000793_1759	NM_000793	266	251
NM_000793_1758	NM_000793	239	208
NM_000793_1760	NM_000793	153	136
NM_000794_1763	NM_000794	46	58
NM_000794_1762	NM_000794	131	67
NM_000794_1761	NM_000794	163	186
NM_000795_1764	NM_000795	117	66
NM_000795_1765	NM_000795	229	248
NM_000795_1766	NM_000795	141	98
NM_000797_1767	NM_000797	90	81
NM_000797_1769	NM_000797	232	184
NM_000797_1768	NM_000797	82	63
NM_000798_1771	NM_000798	54	69
NM_000798_1772	NM_000798	146	89
NM_000798_1770	NM_000798	78	97
NM_000799_1773	NM_000799	159	182
NM_000799_1775	NM_000799	52	65
NM_000799_1774	NM_000799	177	112
NM_000801_1776	NM_000801	211	168
NM_000801_1777	NM_000801	39	41
NM_000801_1778	NM_000801	232	240
NM_000802_1780	NM_000802	121	101
NM_000802_1781	NM_000802	55	39
NM_000802_1779	NM_000802	133	119
NM_000804_1783	NM_000804	164	164
NM_000804_1782	NM_000804	203	255
NM_000804_1784	NM_000804	90	58
NM_000805_1787	NM_000805	200	269
NM_000805_1786	NM_000805	112	93
NM_000805_1785	NM_000805	196	150
NM_000806_1788	NM_000806	259	210
NM_000806_1790	NM_000806	144	212
NM_000806_1789	NM_000806	78	90
NM_000807_1791	NM_000807	423	402
NM_000807_1792	NM_000807	52	58
NM_000807_1793	NM_000807	12	17
NM_000808_1794	NM_000808	167	129
NM_000808_1796	NM_000808	115	99
NM_000808_1795	NM_000808	89	117
NM_000809_1798	NM_000809	88	90
NM_000809_1797	NM_000809	112	96
NM_000809_1799	NM_000809	72	79
NM_000810_1802	NM_000810	129	97
NM_000810_1800	NM_000810	120	159
NM_000810_1801	NM_000810	244	257
NM_000811_1803	NM_000811	159	140
NM_000811_1805	NM_000811	215	217
NM_000811_1804	NM_000811	422	390
NM_000812_1807	NM_000812	205	244
NM_000812_1806	NM_000812	222	232
NM_000812_1808	NM_000812	69	62
NM_000815_1811	NM_000815	97	86
NM_000815_1810	NM_000815	22	24
NM_000815_1809	NM_000815	115	114
NM_000816_1814	NM_000816	504	520
NM_000816_1812	NM_000816	89	93
NM_000816_1813	NM_000816	195	259
NM_000817_1817	NM_000817	60	77
NM_000817_1815	NM_000817	215	230
NM_000817_1816	NM_000817	139	161
NM_000818_1819	NM_000818	292	282
NM_000818_1818	NM_000818	99	106
NM_000818_1820	NM_000818	104	81
NM_000820_1821	NM_000820	231	236
NM_000820_1823	NM_000820	180	159
NM_000820_1822	NM_000820	96	92
NM_000823_1824	NM_000823	97	109
NM_000823_1826	NM_000823	224	197
NM_000823_1825	NM_000823	156	146
NM_000826_1828	NM_000826	120	102
NM_000826_1827	NM_000826	90	71
NM_000826_1829	NM_000826	100	158
NM_000828_1832	NM_000828	339	298
NM_000828_1831	NM_000828	206	203
NM_000828_1830	NM_000828	238	220
NM_000829_1835	NM_000829	255	298
NM_000829_1833	NM_000829	116	102
NM_000829_1834	NM_000829	197	174
NM_000831_1837	NM_000831	107	81
NM_000831_1838	NM_000831	75	76
NM_000831_1836	NM_000831	143	119
NM_000833_1841	NM_000833	41	64
NM_000833_1840	NM_000833	81	85
NM_000833_1839	NM_000833	143	177
NM_000834_1842	NM_000834	357	289
NM_000834_1844	NM_000834	79	85
NM_000834_1843	NM_000834	137	138
NM_000835_1846	NM_000835	47	28
NM_000835_1845	NM_000835	94	91
NM_000835_1847	NM_000835	113	132
NM_000836_1848	NM_000836	130	125
NM_000836_1849	NM_000836	179	226
NM_000836_1850	NM_000836	154	181
NM_000837_1851	NM_000837	206	183
NM_000837_1853	NM_000837	187	173
NM_000837_1852	NM_000837	30	34
NM_000839_1855	NM_000839	111	113
NM_000839_1856	NM_000839	82	84
NM_000839_1854	NM_000839	33	59
NM_000840_1858	NM_000840	274	300
NM_000840_1857	NM_000840	237	301
NM_000840_1859	NM_000840	399	352
NM_000842_1861	NM_000842	291	323
NM_000842_1860	NM_000842	158	116
NM_000842_1862	NM_000842	219	211
NM_000843_1865	NM_000843	81	79
NM_000843_1863	NM_000843	216	162
NM_000843_1864	NM_000843	114	119
NM_000844_1866	NM_000844	123	117
NM_000844_1868	NM_000844	93	101
NM_000844_1867	NM_000844	37	69
NM_000845_1870	NM_000845	145	197
NM_000845_1871	NM_000845	175	210
NM_000845_1869	NM_000845	286	226
NM_000847_1874	NM_000847	191	162
NM_000847_1873	NM_000847	195	225
NM_000847_1872	NM_000847	266	317
NM_000849_1875	NM_000849	105	133
NM_000849_1876	NM_000849	59	53
NM_000849_1877	NM_000849	374	408
NM_000850_1879	NM_000850	392	340
NM_000850_1880	NM_000850	125	92
NM_000850_1878	NM_000850	84	49
NM_000851_1883	NM_000851	67	53
NM_000851_1881	NM_000851	109	121
NM_000851_1882	NM_000851	190	155
NM_000852_1884	NM_000852	214	212
NM_000852_1886	NM_000852	201	151
NM_000852_1885	NM_000852	47	52
NM_000853_1889	NM_000853	81	81
NM_000853_1887	NM_000853	118	132
NM_000853_1888	NM_000853	143	188
NM_000854_1890	NM_000854	273	234
NM_000857_1892	NM_000857	165	142
NM_000857_1893	NM_000857	65	43
NM_000857_1891	NM_000857	266	334
NM_000861_1895	NM_000861	276	269
NM_000861_1896	NM_000861	101	97
NM_000861_1894	NM_000861	180	145
NM_000862_1897	NM_000862	144	168
NM_000862_1899	NM_000862	225	221
NM_000862_1898	NM_000862	122	117
NM_000863_1902	NM_000863	123	123
NM_000863_1901	NM_000863	101	101
NM_000863_1900	NM_000863	144	206
NM_000864_1904	NM_000864	83	52
NM_000864_1903	NM_000864	179	231
NM_000864_1905	NM_000864	72	72
NM_000865_1906	NM_000865	90	65
NM_000865_1908	NM_000865	376	403
NM_000865_1907	NM_000865	60	96
NM_000866_1910	NM_000866	296	293
NM_000866_1909	NM_000866	275	304
NM_000866_1911	NM_000866	163	167
NM_000867_1914	NM_000867	489	430
NM_000867_1913	NM_000867	104	51
NM_000867_1912	NM_000867	171	155
NM_000868_1915	NM_000868	157	95
NM_000868_1917	NM_000868	96	105
NM_000868_1916	NM_000868	201	179
NM_000869_1918	NM_000869	116	150
NM_000869_1920	NM_000869	251	238
NM_000869_1919	NM_000869	271	232
NM_000870_1922	NM_000870	270	238
NM_000870_1923	NM_000870	127	121
NM_000870_1921	NM_000870	226	231
NM_000871_1925	NM_000871	27	17
NM_000871_1926	NM_000871	16	13
NM_000871_1924	NM_000871	111	98
NM_000873_1929	NM_000873	298	234
NM_000873_1927	NM_000873	291	285
NM_000873_1928	NM_000873	88	93
NM_000874_1931	NM_000874	276	251
NM_000874_1932	NM_000874	53	51
NM_000874_1930	NM_000874	94	140
NM_000875_1935	NM_000875	64	67
NM_000875_1934	NM_000875	85	75
NM_000875_1933	NM_000875	15	7
NM_000876_1936	NM_000876	80	64
NM_000876_1938	NM_000876	115	145
NM_000876_1937	NM_000876	85	129
NM_000877_1940	NM_000877	52	76
NM_000877_1939	NM_000877	81	98
NM_000877_1941	NM_000877	259	262
NM_000878_1942	NM_000878	167	182
NM_000878_1943	NM_000878	152	191
NM_000878_1944	NM_000878	78	104
NM_000879_1945	NM_000879	173	128
NM_000879_1947	NM_000879	195	192
NM_000879_1946	NM_000879	241	245
NM_000882_1950	NM_000882	83	117
NM_000882_1948	NM_000882	306	315
NM_000882_1949	NM_000882	89	46
NM_000884_1952	NM_000884	165	127
NM_000884_1951	NM_000884	403	331
NM_000884_1953	NM_000884	218	190
NM_000885_1956	NM_000885	84	109
NM_000885_1955	NM_000885	128	127
NM_000885_1954	NM_000885	223	224
NM_000887_1958	NM_000887	26	38
NM_000887_1957	NM_000887	417	321
NM_000887_1959	NM_000887	311	327
NM_000889_1960	NM_000889	115	100
NM_000889_1962	NM_000889	172	177
NM_000889_1961	NM_000889	253	182
NM_000890_1964	NM_000890	128	98
NM_000890_1965	NM_000890	77	99
NM_000890_1963	NM_000890	290	248
NM_000891_1968	NM_000891	90	121
NM_000891_1967	NM_000891	45	40
NM_000891_1966	NM_000891	147	137
NM_000892_1969	NM_000892	155	120
NM_000892_1971	NM_000892	156	110
NM_000892_1970	NM_000892	171	154
NM_000893_1974	NM_000893	76	95
NM_000893_1973	NM_000893	185	198
NM_000893_1972	NM_000893	145	135
NM_000894_1975	NM_000894	226	229
NM_000894_1977	NM_000894	240	247
NM_000894_1976	NM_000894	175	234
NM_000895_1979	NM_000895	103	105
NM_000895_1980	NM_000895	388	300
NM_000895_1978	NM_000895	66	119
NM_000898_1982	NM_000898	82	75
NM_000898_1983	NM_000898	279	233
NM_000898_1981	NM_000898	85	94
NM_000902_1984	NM_000902	119	126
NM_000902_1985	NM_000902	97	127
NM_000902_1986	NM_000902	131	111
NM_000903_1987	NM_000903	153	96
NM_000904_1990	NM_000904	96	56
NM_000904_1988	NM_000904	173	185
NM_000904_1989	NM_000904	367	238
NM_000905_1992	NM_000905	84	59
NM_000905_1993	NM_000905	27	18
NM_000905_1991	NM_000905	60	34
NM_000906_1994	NM_000906	153	122
NM_000906_1996	NM_000906	273	146
NM_000906_1995	NM_000906	345	373
NM_000909_1999	NM_000909	82	90
NM_000909_1997	NM_000909	154	195
NM_000909_1998	NM_000909	185	210
[truncated: 68,298 more rows]

## Sheet: Brigatinib ED75
gRNA	Gene	Brigatinib ED75 biorep 1	Brigatinib ED75 biorep 2
NM_000014_3	NM_000014	97	103
NM_000014_2	NM_000014	258	200
NM_000014_1	NM_000014	350	232
NM_000015_5	NM_000015	123	130
NM_000015_6	NM_000015	134	130
NM_000015_4	NM_000015	138	98
NM_000017_8	NM_000017	252	256
NM_000017_9	NM_000017	110	129
NM_000017_7	NM_000017	106	93
NM_000018_11	NM_000018	200	183
NM_000018_12	NM_000018	180	141
NM_000018_10	NM_000018	160	195
NM_000019_14	NM_000019	122	175
NM_000019_15	NM_000019	290	328
NM_000019_13	NM_000019	108	153
NM_000020_16	NM_000020	151	141
NM_000020_17	NM_000020	114	81
NM_000020_18	NM_000020	85	92
NM_000021_20	NM_000021	114	118
NM_000021_21	NM_000021	148	182
NM_000021_19	NM_000021	127	101
NM_000022_23	NM_000022	191	138
NM_000022_22	NM_000022	60	84
NM_000022_24	NM_000022	177	145
NM_000024_25	NM_000024	128	120
NM_000024_27	NM_000024	129	100
NM_000024_26	NM_000024	125	127
NM_000025_29	NM_000025	135	95
NM_000025_28	NM_000025	177	192
NM_000025_30	NM_000025	44	28
NM_000026_31	NM_000026	177	237
NM_000026_32	NM_000026	236	191
NM_000026_33	NM_000026	44	38
NM_000029_34	NM_000029	394	393
NM_000029_36	NM_000029	153	209
NM_000029_35	NM_000029	96	127
NM_000030_39	NM_000030	126	89
NM_000030_37	NM_000030	112	129
NM_000030_38	NM_000030	147	88
NM_000031_41	NM_000031	35	39
NM_000031_42	NM_000031	134	168
NM_000031_40	NM_000031	165	167
NM_000033_44	NM_000033	8	22
NM_000033_45	NM_000033	11	13
NM_000033_43	NM_000033	80	38
NM_000034_47	NM_000034	80	72
NM_000034_48	NM_000034	139	92
NM_000034_46	NM_000034	161	201
NM_000035_49	NM_000035	247	182
NM_000035_51	NM_000035	325	343
NM_000035_50	NM_000035	94	77
NM_000036_53	NM_000036	81	76
NM_000036_52	NM_000036	310	324
NM_000036_54	NM_000036	127	99
NM_000039_56	NM_000039	104	88
NM_000039_55	NM_000039	285	217
NM_000039_57	NM_000039	172	140
NM_000040_58	NM_000040	203	154
NM_000040_59	NM_000040	187	135
NM_000040_60	NM_000040	23	22
NM_000041_63	NM_000041	226	254
NM_000041_62	NM_000041	238	199
NM_000041_61	NM_000041	109	146
NM_000042_66	NM_000042	83	131
NM_000042_64	NM_000042	194	144
NM_000042_65	NM_000042	250	173
NM_000044_68	NM_000044	82	90
NM_000044_69	NM_000044	151	144
NM_000044_67	NM_000044	210	220
NM_000045_72	NM_000045	290	223
NM_000045_70	NM_000045	261	261
NM_000045_71	NM_000045	97	103
NM_000046_75	NM_000046	127	133
NM_000046_74	NM_000046	460	372
NM_000046_73	NM_000046	128	106
NM_000047_77	NM_000047	328	291
NM_000047_76	NM_000047	333	308
NM_000047_78	NM_000047	119	83
NM_000048_79	NM_000048	14	26
NM_000049_80	NM_000049	118	115
NM_000049_81	NM_000049	155	145
NM_000049_82	NM_000049	427	467
NM_000050_85	NM_000050	101	122
NM_000050_84	NM_000050	191	122
NM_000050_83	NM_000050	87	76
NM_000051_87	NM_000051	67	50
NM_000051_88	NM_000051	183	172
NM_000051_86	NM_000051	127	118
NM_000052_91	NM_000052	133	104
NM_000052_89	NM_000052	70	133
NM_000052_90	NM_000052	140	171
NM_000053_94	NM_000053	125	127
NM_000053_92	NM_000053	54	51
NM_000053_93	NM_000053	47	68
NM_000055_97	NM_000055	131	113
NM_000055_96	NM_000055	267	303
NM_000055_95	NM_000055	205	220
NM_000056_98	NM_000056	91	113
NM_000056_99	NM_000056	92	58
NM_000056_100	NM_000056	374	250
NM_000057_103	NM_000057	86	100
NM_000057_102	NM_000057	106	112
NM_000057_101	NM_000057	315	217
NM_000059_105	NM_000059	173	125
NM_000059_106	NM_000059	116	124
NM_000059_104	NM_000059	74	72
NM_000060_109	NM_000060	244	255
NM_000060_107	NM_000060	244	253
NM_000060_108	NM_000060	110	130
NM_000061_111	NM_000061	298	226
NM_000061_110	NM_000061	128	109
NM_000061_112	NM_000061	284	246
NM_000062_114	NM_000062	511	422
NM_000062_113	NM_000062	347	265
NM_000062_115	NM_000062	101	107
NM_000064_117	NM_000064	83	98
NM_000064_116	NM_000064	157	152
NM_000064_118	NM_000064	79	67
NM_000065_120	NM_000065	188	147
NM_000065_121	NM_000065	294	245
NM_000065_119	NM_000065	223	175
NM_000067_124	NM_000067	56	15
NM_000067_123	NM_000067	45	45
NM_000067_122	NM_000067	28	41
NM_000069_125	NM_000069	72	80
NM_000069_127	NM_000069	92	124
NM_000069_126	NM_000069	85	76
NM_000071_130	NM_000071	93	84
NM_000071_128	NM_000071	110	160
NM_000071_129	NM_000071	69	78
NM_000072_133	NM_000072	254	193
NM_000072_132	NM_000072	219	168
NM_000072_131	NM_000072	203	182
NM_000073_134	NM_000073	78	101
NM_000073_136	NM_000073	309	348
NM_000073_135	NM_000073	43	67
NM_000074_139	NM_000074	109	157
NM_000074_138	NM_000074	419	409
NM_000074_137	NM_000074	99	75
NM_000075_142	NM_000075	101	143
NM_000075_140	NM_000075	88	99
NM_000075_141	NM_000075	117	108
NM_000077_144	NM_000077	94	66
NM_000077_145	NM_000077	142	132
NM_000077_143	NM_000077	170	154
NM_000078_147	NM_000078	110	99
NM_000078_148	NM_000078	61	65
NM_000078_146	NM_000078	169	156
NM_000079_151	NM_000079	132	160
NM_000079_149	NM_000079	356	349
NM_000079_150	NM_000079	221	198
NM_000080_152	NM_000080	152	124
NM_000080_153	NM_000080	109	123
NM_000080_154	NM_000080	247	233
NM_000081_156	NM_000081	122	147
NM_000081_155	NM_000081	94	83
NM_000081_157	NM_000081	49	32
NM_000083_158	NM_000083	336	302
NM_000083_159	NM_000083	96	77
NM_000083_160	NM_000083	24	16
NM_000084_163	NM_000084	146	178
NM_000084_161	NM_000084	103	124
NM_000084_162	NM_000084	204	184
NM_000085_166	NM_000085	133	94
NM_000085_165	NM_000085	55	40
NM_000085_164	NM_000085	98	61
NM_000087_168	NM_000087	314	295
NM_000087_167	NM_000087	360	364
NM_000087_169	NM_000087	231	184
NM_000088_171	NM_000088	81	61
NM_000088_172	NM_000088	216	263
NM_000088_170	NM_000088	32	15
NM_000089_174	NM_000089	49	68
NM_000089_175	NM_000089	127	90
NM_000089_173	NM_000089	62	45
NM_000090_177	NM_000090	115	141
NM_000090_178	NM_000090	110	118
NM_000090_176	NM_000090	115	85
NM_000091_181	NM_000091	188	211
NM_000091_180	NM_000091	200	167
NM_000091_179	NM_000091	103	75
NM_000092_184	NM_000092	177	189
NM_000092_182	NM_000092	72	76
NM_000092_183	NM_000092	56	54
NM_000093_187	NM_000093	32	24
NM_000093_185	NM_000093	141	100
NM_000093_186	NM_000093	134	152
NM_000094_190	NM_000094	64	52
NM_000094_188	NM_000094	208	172
NM_000094_189	NM_000094	352	349
NM_000095_193	NM_000095	60	43
NM_000095_192	NM_000095	260	249
NM_000095_191	NM_000095	127	108
NM_000096_195	NM_000096	70	96
NM_000096_194	NM_000096	92	104
NM_000096_196	NM_000096	129	117
NM_000097_199	NM_000097	67	49
NM_000097_197	NM_000097	56	60
NM_000097_198	NM_000097	237	229
NM_000098_200	NM_000098	123	99
NM_000098_201	NM_000098	174	143
NM_000098_202	NM_000098	105	97
NM_000100_203	NM_000100	252	207
NM_000100_205	NM_000100	75	45
NM_000100_204	NM_000100	109	114
NM_000101_207	NM_000101	147	163
NM_000101_208	NM_000101	78	77
NM_000101_206	NM_000101	163	168
NM_000102_209	NM_000102	276	233
NM_000102_210	NM_000102	170	190
NM_000102_211	NM_000102	90	85
NM_000104_212	NM_000104	118	139
NM_000104_214	NM_000104	138	189
NM_000104_213	NM_000104	33	64
NM_000106_215	NM_000106	71	63
NM_000106_216	NM_000106	118	98
NM_000106_217	NM_000106	11	14
NM_000107_218	NM_000107	220	202
NM_000107_220	NM_000107	90	71
NM_000107_219	NM_000107	38	51
NM_000108_221	NM_000108	96	79
NM_000108_223	NM_000108	101	72
NM_000108_222	NM_000108	78	83
NM_000109_224	NM_000109	373	349
NM_000109_225	NM_000109	227	240
NM_000109_226	NM_000109	29	33
NM_000110_227	NM_000110	153	228
NM_000110_228	NM_000110	98	94
NM_000110_229	NM_000110	82	49
NM_000111_230	NM_000111	157	119
NM_000111_231	NM_000111	433	372
NM_000111_232	NM_000111	245	260
NM_000112_234	NM_000112	275	336
NM_000112_235	NM_000112	42	55
NM_000112_233	NM_000112	123	139
NM_000113_237	NM_000113	195	162
NM_000113_236	NM_000113	529	451
NM_000113_238	NM_000113	111	88
NM_000115_240	NM_000115	278	275
NM_000115_239	NM_000115	196	173
NM_000115_241	NM_000115	104	79
NM_000116_243	NM_000116	112	120
NM_000116_244	NM_000116	97	111
NM_000116_242	NM_000116	264	239
NM_000117_246	NM_000117	165	117
NM_000117_245	NM_000117	121	121
NM_000117_247	NM_000117	29	49
NM_000119_248	NM_000119	254	158
NM_000119_249	NM_000119	111	112
NM_000119_250	NM_000119	154	115
NM_000120_251	NM_000120	248	215
NM_000120_252	NM_000120	207	141
NM_000120_253	NM_000120	183	133
NM_000121_256	NM_000121	158	165
NM_000121_254	NM_000121	134	136
NM_000121_255	NM_000121	19	21
NM_000122_258	NM_000122	306	313
NM_000122_259	NM_000122	237	190
NM_000122_257	NM_000122	51	35
NM_000123_260	NM_000123	359	260
NM_000123_261	NM_000123	277	293
NM_000123_262	NM_000123	218	185
NM_000125_264	NM_000125	66	63
NM_000125_263	NM_000125	146	103
NM_000125_265	NM_000125	171	154
NM_000127_268	NM_000127	190	207
NM_000127_266	NM_000127	226	207
NM_000127_267	NM_000127	186	167
NM_000128_270	NM_000128	73	69
NM_000128_269	NM_000128	208	154
NM_000128_271	NM_000128	103	129
NM_000129_272	NM_000129	206	169
NM_000129_273	NM_000129	181	176
NM_000129_274	NM_000129	240	204
NM_000130_275	NM_000130	171	88
NM_000130_276	NM_000130	145	148
NM_000130_277	NM_000130	112	119
NM_000132_279	NM_000132	194	170
NM_000132_278	NM_000132	290	292
NM_000132_280	NM_000132	348	361
NM_000133_282	NM_000133	190	175
NM_000133_281	NM_000133	208	223
NM_000133_283	NM_000133	199	227
NM_000134_285	NM_000134	284	319
NM_000134_284	NM_000134	243	158
NM_000134_286	NM_000134	129	128
NM_000137_288	NM_000137	167	164
NM_000137_289	NM_000137	88	73
NM_000137_287	NM_000137	86	75
NM_000138_292	NM_000138	105	115
NM_000138_290	NM_000138	76	90
NM_000138_291	NM_000138	86	77
NM_000140_295	NM_000140	166	116
NM_000140_294	NM_000140	134	111
NM_000140_293	NM_000140	122	103
NM_000143_298	NM_000143	207	217
NM_000143_296	NM_000143	226	111
NM_000143_297	NM_000143	194	213
NM_000146_299	NM_000146	182	207
NM_000146_300	NM_000146	192	161
NM_000146_301	NM_000146	248	228
NM_000147_303	NM_000147	81	49
NM_000147_304	NM_000147	162	155
NM_000147_302	NM_000147	69	49
NM_000148_305	NM_000148	319	345
NM_000148_306	NM_000148	554	465
NM_000148_307	NM_000148	171	188
NM_000149_310	NM_000149	149	96
NM_000149_308	NM_000149	158	126
NM_000149_309	NM_000149	157	149
NM_000150_311	NM_000150	199	133
NM_000150_312	NM_000150	97	89
NM_000150_313	NM_000150	81	84
NM_000151_315	NM_000151	341	254
NM_000151_314	NM_000151	258	296
NM_000151_316	NM_000151	109	70
NM_000154_319	NM_000154	89	63
NM_000154_318	NM_000154	412	414
NM_000154_317	NM_000154	66	77
NM_000155_322	NM_000155	127	105
NM_000155_320	NM_000155	215	248
NM_000155_321	NM_000155	166	61
NM_000156_323	NM_000156	7	10
NM_000156_324	NM_000156	115	115
NM_000156_325	NM_000156	115	119
NM_000158_327	NM_000158	154	175
NM_000158_326	NM_000158	232	229
NM_000158_328	NM_000158	310	270
NM_000159_329	NM_000159	129	137
NM_000159_330	NM_000159	128	121
NM_000159_331	NM_000159	58	42
NM_000160_332	NM_000160	139	173
NM_000160_333	NM_000160	129	88
NM_000160_334	NM_000160	47	22
NM_000161_336	NM_000161	223	237
NM_000161_335	NM_000161	289	288
NM_000161_337	NM_000161	57	64
NM_000162_338	NM_000162	124	137
NM_000162_339	NM_000162	189	187
NM_000162_340	NM_000162	36	29
NM_000163_342	NM_000163	113	110
NM_000163_341	NM_000163	245	186
NM_000163_343	NM_000163	83	49
NM_000164_346	NM_000164	132	91
NM_000164_345	NM_000164	166	138
NM_000164_344	NM_000164	153	155
NM_000165_349	NM_000165	108	123
NM_000165_347	NM_000165	189	171
NM_000165_348	NM_000165	96	93
NM_000166_351	NM_000166	95	114
NM_000166_352	NM_000166	63	55
NM_000166_350	NM_000166	87	117
NM_000168_355	NM_000168	20	21
NM_000168_354	NM_000168	105	93
NM_000168_353	NM_000168	97	57
NM_000169_357	NM_000169	158	131
NM_000169_358	NM_000169	372	307
NM_000169_356	NM_000169	264	289
NM_000170_359	NM_000170	73	77
NM_000170_361	NM_000170	323	271
NM_000170_360	NM_000170	85	96
NM_000171_364	NM_000171	145	134
NM_000171_363	NM_000171	241	212
NM_000171_362	NM_000171	174	132
NM_000172_367	NM_000172	63	68
NM_000172_366	NM_000172	186	186
NM_000172_365	NM_000172	142	99
NM_000173_368	NM_000173	93	114
NM_000173_369	NM_000173	97	84
NM_000173_370	NM_000173	102	86
NM_000174_373	NM_000174	61	63
NM_000174_371	NM_000174	102	90
NM_000174_372	NM_000174	165	107
NM_000175_374	NM_000175	111	68
NM_000175_375	NM_000175	61	59
NM_000175_376	NM_000175	17	30
NM_000177_378	NM_000177	173	190
NM_000177_377	NM_000177	152	139
NM_000177_379	NM_000177	53	38
NM_000178_381	NM_000178	113	92
NM_000178_380	NM_000178	406	273
NM_000178_382	NM_000178	122	96
NM_000179_383	NM_000179	88	57
NM_000179_384	NM_000179	211	256
NM_000179_385	NM_000179	55	68
NM_000180_387	NM_000180	187	150
NM_000180_388	NM_000180	196	187
NM_000180_386	NM_000180	203	217
NM_000182_390	NM_000182	246	152
NM_000182_389	NM_000182	74	69
NM_000182_391	NM_000182	37	63
NM_000184_392	NM_000184	322	312
NM_000184_394	NM_000184	265	160
NM_000184_393	NM_000184	143	91
NM_000185_397	NM_000185	57	75
NM_000185_396	NM_000185	48	56
NM_000185_395	NM_000185	188	137
NM_000186_398	NM_000186	48	60
NM_000186_400	NM_000186	159	143
NM_000186_399	NM_000186	83	59
NM_000187_401	NM_000187	108	176
NM_000187_402	NM_000187	103	93
NM_000187_403	NM_000187	89	77
NM_000188_405	NM_000188	147	126
NM_000188_406	NM_000188	155	156
NM_000188_404	NM_000188	57	83
NM_000189_409	NM_000189	187	166
NM_000189_407	NM_000189	272	314
NM_000189_408	NM_000189	154	94
NM_000191_410	NM_000191	198	165
NM_000191_411	NM_000191	212	241
NM_000191_412	NM_000191	119	108
NM_000192_415	NM_000192	271	274
NM_000192_414	NM_000192	202	155
NM_000192_413	NM_000192	131	132
NM_000193_416	NM_000193	70	73
NM_000193_418	NM_000193	69	59
NM_000193_417	NM_000193	16	15
NM_000194_420	NM_000194	104	86
NM_000194_421	NM_000194	316	262
NM_000194_419	NM_000194	152	204
NM_000195_423	NM_000195	229	179
NM_000195_422	NM_000195	94	102
NM_000195_424	NM_000195	75	123
NM_000196_425	NM_000196	105	144
NM_000196_427	NM_000196	502	539
NM_000196_426	NM_000196	82	62
NM_000197_430	NM_000197	0	0
NM_000197_428	NM_000197	163	156
NM_000197_429	NM_000197	134	126
NM_000198_431	NM_000198	206	119
NM_000198_432	NM_000198	249	182
NM_000198_433	NM_000198	250	215
NM_000199_434	NM_000199	277	220
NM_000199_435	NM_000199	130	150
NM_000199_436	NM_000199	140	141
NM_000200_439	NM_000200	359	168
NM_000200_437	NM_000200	133	170
NM_000200_438	NM_000200	102	118
NM_000201_442	NM_000201	141	125
NM_000201_441	NM_000201	256	219
NM_000201_440	NM_000201	121	121
NM_000202_445	NM_000202	280	282
NM_000202_444	NM_000202	114	128
NM_000202_443	NM_000202	166	108
NM_000203_446	NM_000203	201	179
NM_000203_447	NM_000203	318	296
NM_000203_448	NM_000203	190	193
NM_000204_451	NM_000204	156	159
NM_000204_450	NM_000204	191	210
NM_000204_449	NM_000204	237	257
NM_000206_452	NM_000206	158	156
NM_000206_453	NM_000206	219	257
NM_000206_454	NM_000206	42	64
NM_000208_455	NM_000208	173	192
NM_000208_456	NM_000208	67	73
NM_000208_457	NM_000208	48	29
NM_000209_458	NM_000209	104	145
NM_000209_459	NM_000209	53	70
NM_000209_460	NM_000209	51	26
NM_000211_463	NM_000211	269	232
NM_000211_462	NM_000211	59	70
NM_000211_461	NM_000211	122	105
NM_000212_466	NM_000212	128	136
NM_000212_465	NM_000212	120	72
NM_000212_464	NM_000212	139	167
NM_000213_469	NM_000213	33	39
NM_000213_467	NM_000213	111	110
NM_000213_468	NM_000213	53	61
NM_000214_471	NM_000214	128	146
NM_000214_470	NM_000214	139	139
NM_000214_472	NM_000214	85	26
NM_000215_473	NM_000215	212	204
NM_000215_475	NM_000215	233	153
NM_000215_474	NM_000215	331	343
NM_000216_476	NM_000216	164	199
NM_000216_478	NM_000216	55	14
NM_000216_477	NM_000216	28	24
NM_000217_480	NM_000217	185	130
NM_000217_481	NM_000217	66	72
NM_000217_479	NM_000217	123	115
NM_000218_483	NM_000218	0	0
NM_000218_484	NM_000218	64	62
NM_000218_482	NM_000218	209	147
NM_000219_485	NM_000219	151	130
NM_000219_487	NM_000219	266	240
NM_000219_486	NM_000219	110	78
NM_000220_490	NM_000220	385	322
NM_000220_489	NM_000220	110	134
NM_000220_488	NM_000220	216	242
NM_000221_492	NM_000221	162	164
NM_000221_493	NM_000221	123	122
NM_000221_491	NM_000221	190	227
NM_000223_495	NM_000223	261	285
NM_000223_494	NM_000223	141	112
NM_000223_496	NM_000223	53	45
NM_000224_497	NM_000224	104	79
NM_000224_498	NM_000224	233	205
NM_000224_499	NM_000224	250	249
NM_000226_501	NM_000226	72	81
NM_000226_502	NM_000226	64	72
NM_000226_500	NM_000226	122	134
NM_000228_504	NM_000228	122	145
NM_000228_505	NM_000228	170	161
NM_000228_503	NM_000228	259	238
NM_000229_506	NM_000229	119	160
NM_000229_507	NM_000229	142	123
NM_000229_508	NM_000229	101	93
NM_000230_510	NM_000230	2	11
NM_000230_511	NM_000230	37	38
NM_000230_509	NM_000230	65	63
NM_000231_514	NM_000231	133	136
NM_000231_513	NM_000231	136	129
NM_000231_512	NM_000231	363	309
NM_000232_516	NM_000232	57	56
NM_000232_515	NM_000232	160	129
NM_000232_517	NM_000232	112	161
NM_000233_520	NM_000233	140	135
NM_000233_518	NM_000233	74	75
NM_000233_519	NM_000233	85	87
NM_000234_523	NM_000234	83	76
NM_000234_521	NM_000234	128	84
NM_000234_522	NM_000234	50	51
NM_000235_525	NM_000235	111	136
NM_000235_526	NM_000235	112	155
NM_000235_524	NM_000235	255	172
NM_000236_529	NM_000236	265	286
NM_000236_527	NM_000236	196	175
NM_000236_528	NM_000236	433	436
NM_000237_531	NM_000237	199	216
NM_000237_532	NM_000237	245	246
NM_000237_530	NM_000237	232	262
NM_000239_534	NM_000239	161	86
NM_000239_533	NM_000239	400	339
NM_000239_535	NM_000239	153	191
NM_000240_536	NM_000240	219	258
NM_000240_538	NM_000240	141	151
NM_000240_537	NM_000240	148	185
NM_000242_539	NM_000242	280	171
NM_000242_540	NM_000242	238	227
NM_000242_541	NM_000242	114	122
NM_000244_543	NM_000244	587	499
NM_000244_544	NM_000244	411	378
NM_000244_542	NM_000244	176	258
NM_000247_547	NM_000247	218	235
NM_000247_546	NM_000247	95	109
NM_000247_545	NM_000247	64	45
NM_000249_549	NM_000249	102	98
NM_000249_550	NM_000249	62	93
NM_000249_548	NM_000249	218	179
NM_000250_551	NM_000250	99	80
NM_000250_552	NM_000250	120	118
NM_000250_553	NM_000250	53	65
NM_000251_556	NM_000251	224	230
NM_000251_555	NM_000251	74	89
NM_000251_554	NM_000251	114	146
NM_000252_558	NM_000252	90	134
NM_000252_557	NM_000252	93	132
NM_000252_559	NM_000252	108	126
NM_000253_562	NM_000253	367	396
NM_000253_561	NM_000253	159	125
NM_000253_560	NM_000253	96	75
NM_000254_564	NM_000254	114	171
NM_000254_563	NM_000254	274	254
NM_000254_565	NM_000254	332	265
NM_000255_568	NM_000255	253	259
NM_000255_566	NM_000255	120	173
NM_000255_567	NM_000255	170	163
NM_000256_570	NM_000256	37	92
NM_000256_569	NM_000256	154	154
NM_000256_571	NM_000256	82	74
NM_000257_572	NM_000257	226	175
NM_000257_573	NM_000257	50	47
NM_000257_574	NM_000257	214	233
NM_000258_576	NM_000258	210	239
NM_000258_575	NM_000258	135	132
NM_000258_577	NM_000258	90	86
NM_000259_579	NM_000259	61	63
NM_000259_580	NM_000259	97	100
NM_000259_578	NM_000259	228	137
NM_000261_583	NM_000261	177	138
NM_000261_581	NM_000261	197	148
NM_000261_582	NM_000261	356	309
NM_000262_585	NM_000262	83	104
NM_000262_586	NM_000262	26	52
NM_000262_584	NM_000262	87	88
NM_000263_588	NM_000263	196	204
NM_000263_589	NM_000263	156	157
NM_000263_587	NM_000263	163	118
NM_000264_590	NM_000264	79	90
NM_000264_591	NM_000264	271	231
NM_000264_592	NM_000264	69	56
NM_000265_593	NM_000265	120	154
NM_000265_594	NM_000265	186	138
NM_000265_595	NM_000265	83	88
NM_000266_598	NM_000266	220	182
NM_000266_596	NM_000266	139	160
NM_000266_597	NM_000266	189	178
NM_000269_599	NM_000269	274	247
NM_000269_600	NM_000269	166	241
NM_000269_601	NM_000269	152	142
NM_000270_603	NM_000270	264	176
NM_000270_604	NM_000270	181	197
NM_000270_602	NM_000270	125	129
NM_000271_605	NM_000271	129	89
NM_000271_607	NM_000271	108	93
NM_000271_606	NM_000271	74	57
NM_000272_609	NM_000272	299	376
NM_000272_610	NM_000272	203	151
NM_000272_608	NM_000272	172	231
NM_000273_612	NM_000273	69	67
NM_000273_613	NM_000273	62	37
NM_000273_611	NM_000273	82	49
NM_000274_616	NM_000274	174	163
NM_000274_615	NM_000274	13	8
NM_000274_614	NM_000274	267	276
NM_000275_617	NM_000275	261	208
NM_000275_618	NM_000275	151	128
NM_000275_619	NM_000275	18	24
NM_000276_622	NM_000276	90	114
NM_000276_620	NM_000276	244	204
NM_000276_621	NM_000276	169	153
NM_000277_625	NM_000277	97	106
NM_000277_624	NM_000277	125	161
NM_000277_623	NM_000277	231	182
NM_000278_627	NM_000278	215	186
NM_000278_626	NM_000278	183	152
NM_000278_628	NM_000278	263	237
NM_000281_631	NM_000281	138	88
NM_000281_630	NM_000281	179	138
NM_000281_629	NM_000281	86	104
NM_000285_633	NM_000285	187	147
NM_000285_632	NM_000285	307	251
NM_000285_634	NM_000285	104	103
NM_000286_637	NM_000286	80	82
NM_000286_635	NM_000286	64	50
NM_000286_636	NM_000286	126	115
NM_000287_640	NM_000287	274	256
NM_000287_638	NM_000287	153	95
NM_000287_639	NM_000287	66	83
NM_000288_641	NM_000288	212	164
NM_000288_643	NM_000288	248	257
NM_000288_642	NM_000288	278	231
NM_000289_645	NM_000289	222	215
NM_000289_646	NM_000289	302	291
NM_000289_644	NM_000289	376	235
NM_000290_649	NM_000290	43	27
NM_000290_647	NM_000290	151	142
NM_000290_648	NM_000290	176	215
NM_000291_651	NM_000291	75	108
NM_000291_652	NM_000291	94	115
NM_000291_650	NM_000291	112	103
NM_000292_655	NM_000292	228	155
NM_000292_654	NM_000292	94	81
NM_000292_653	NM_000292	150	115
NM_000293_658	NM_000293	190	180
NM_000293_656	NM_000293	142	114
NM_000293_657	NM_000293	101	94
NM_000294_659	NM_000294	136	93
NM_000294_661	NM_000294	222	214
NM_000294_660	NM_000294	87	72
NM_000295_662	NM_000295	253	163
NM_000295_663	NM_000295	152	191
NM_000295_664	NM_000295	192	161
NM_000296_667	NM_000296	65	115
NM_000296_665	NM_000296	374	343
NM_000296_666	NM_000296	57	51
NM_000297_669	NM_000297	185	172
NM_000297_668	NM_000297	112	155
NM_000297_670	NM_000297	158	120
NM_000298_673	NM_000298	339	307
NM_000298_671	NM_000298	62	50
NM_000298_672	NM_000298	70	42
NM_000299_674	NM_000299	194	159
NM_000299_676	NM_000299	167	152
NM_000299_675	NM_000299	85	65
NM_000301_678	NM_000301	155	142
NM_000301_679	NM_000301	113	91
NM_000301_677	NM_000301	303	260
NM_000302_681	NM_000302	116	62
NM_000302_682	NM_000302	78	64
NM_000302_680	NM_000302	85	103
NM_000303_684	NM_000303	101	103
NM_000303_683	NM_000303	196	152
NM_000303_685	NM_000303	238	216
NM_000304_688	NM_000304	252	260
NM_000304_686	NM_000304	435	460
NM_000304_687	NM_000304	215	265
NM_000305_690	NM_000305	164	153
NM_000305_689	NM_000305	343	352
NM_000305_691	NM_000305	149	74
NM_000307_694	NM_000307	226	300
NM_000307_693	NM_000307	190	152
NM_000307_692	NM_000307	402	403
NM_000309_695	NM_000309	81	59
NM_000309_696	NM_000309	69	60
NM_000309_697	NM_000309	128	125
NM_000310_700	NM_000310	298	235
NM_000310_698	NM_000310	116	49
NM_000310_699	NM_000310	57	70
NM_000311_703	NM_000311	74	53
NM_000311_702	NM_000311	193	199
NM_000311_701	NM_000311	233	206
NM_000312_704	NM_000312	221	157
NM_000312_705	NM_000312	138	110
NM_000312_706	NM_000312	350	300
NM_000313_709	NM_000313	332	237
NM_000313_707	NM_000313	214	147
NM_000313_708	NM_000313	117	130
NM_000315_712	NM_000315	314	331
NM_000315_710	NM_000315	474	489
NM_000315_711	NM_000315	168	139
NM_000316_714	NM_000316	140	178
NM_000316_715	NM_000316	437	356
NM_000316_713	NM_000316	561	454
NM_000317_717	NM_000317	597	726
NM_000317_718	NM_000317	92	65
NM_000317_716	NM_000317	148	149
NM_000318_719	NM_000318	335	293
NM_000318_720	NM_000318	169	179
NM_000318_721	NM_000318	44	48
NM_000319_723	NM_000319	153	199
NM_000319_724	NM_000319	310	345
NM_000319_722	NM_000319	154	167
NM_000320_727	NM_000320	96	46
NM_000320_726	NM_000320	122	107
NM_000320_725	NM_000320	290	184
NM_000321_728	NM_000321	71	87
NM_000321_730	NM_000321	82	75
NM_000321_729	NM_000321	52	74
NM_000322_732	NM_000322	132	114
NM_000322_731	NM_000322	172	157
NM_000322_733	NM_000322	174	202
NM_000324_734	NM_000324	273	251
NM_000324_735	NM_000324	246	225
NM_000324_736	NM_000324	74	62
NM_000325_738	NM_000325	282	225
NM_000325_739	NM_000325	141	123
NM_000325_737	NM_000325	244	200
NM_000326_740	NM_000326	44	51
NM_000326_742	NM_000326	78	63
NM_000326_741	NM_000326	51	72
NM_000327_744	NM_000327	57	60
NM_000327_743	NM_000327	43	67
NM_000327_745	NM_000327	46	47
NM_000328_746	NM_000328	176	227
NM_000328_748	NM_000328	72	65
NM_000328_747	NM_000328	132	132
NM_000329_751	NM_000329	267	221
NM_000329_749	NM_000329	193	177
NM_000329_750	NM_000329	395	368
NM_000330_754	NM_000330	142	130
NM_000330_753	NM_000330	270	240
NM_000330_752	NM_000330	132	150
NM_000333_755	NM_000333	119	115
NM_000333_757	NM_000333	44	36
NM_000333_756	NM_000333	14	41
NM_000334_760	NM_000334	89	81
NM_000334_759	NM_000334	205	147
NM_000334_758	NM_000334	127	104
NM_000336_761	NM_000336	52	52
NM_000336_762	NM_000336	33	47
NM_000336_763	NM_000336	270	202
NM_000339_766	NM_000339	109	122
NM_000339_764	NM_000339	171	154
NM_000339_765	NM_000339	214	253
NM_000340_768	NM_000340	248	308
NM_000340_767	NM_000340	250	191
NM_000340_769	NM_000340	94	92
NM_000341_770	NM_000341	237	195
NM_000341_771	NM_000341	96	122
NM_000342_773	NM_000342	225	147
NM_000342_772	NM_000342	320	315
NM_000342_774	NM_000342	168	147
NM_000343_777	NM_000343	266	196
NM_000343_776	NM_000343	36	33
NM_000343_775	NM_000343	72	59
NM_000344_778	NM_000344	91	142
NM_000344_780	NM_000344	595	602
NM_000344_779	NM_000344	286	269
NM_000345_781	NM_000345	471	452
NM_000345_782	NM_000345	225	247
NM_000345_783	NM_000345	156	128
NM_000346_786	NM_000346	67	26
NM_000346_784	NM_000346	140	166
NM_000346_785	NM_000346	58	58
NM_000348_787	NM_000348	83	77
NM_000348_789	NM_000348	54	23
NM_000348_788	NM_000348	275	235
NM_000349_790	NM_000349	120	100
NM_000349_791	NM_000349	292	284
NM_000349_792	NM_000349	204	150
NM_000350_795	NM_000350	270	115
NM_000350_794	NM_000350	343	291
NM_000350_793	NM_000350	226	199
NM_000351_797	NM_000351	332	298
NM_000351_798	NM_000351	122	108
NM_000351_796	NM_000351	65	53
NM_000353_799	NM_000353	50	217
NM_000353_801	NM_000353	102	102
NM_000353_800	NM_000353	193	167
NM_000354_802	NM_000354	118	107
NM_000354_803	NM_000354	179	179
NM_000354_804	NM_000354	101	109
NM_000355_807	NM_000355	318	271
NM_000355_806	NM_000355	220	205
NM_000355_805	NM_000355	92	61
NM_000358_808	NM_000358	145	149
NM_000358_809	NM_000358	164	143
NM_000358_810	NM_000358	98	118
NM_000359_812	NM_000359	194	121
NM_000359_811	NM_000359	116	111
NM_000359_813	NM_000359	47	38
NM_000361_815	NM_000361	157	208
NM_000361_814	NM_000361	201	122
NM_000361_816	NM_000361	185	168
NM_000362_817	NM_000362	330	338
NM_000362_818	NM_000362	326	233
NM_000362_819	NM_000362	95	76
NM_000363_822	NM_000363	109	86
NM_000363_821	NM_000363	117	99
NM_000363_820	NM_000363	100	105
NM_000364_824	NM_000364	138	144
NM_000364_823	NM_000364	254	215
NM_000364_825	NM_000364	251	270
NM_000365_826	NM_000365	82	82
NM_000365_828	NM_000365	197	86
NM_000365_827	NM_000365	58	86
NM_000366_830	NM_000366	70	84
NM_000366_831	NM_000366	87	95
NM_000366_829	NM_000366	69	89
NM_000367_834	NM_000367	264	180
NM_000367_833	NM_000367	68	55
NM_000367_832	NM_000367	108	127
NM_000368_835	NM_000368	218	196
NM_000368_837	NM_000368	361	328
NM_000368_836	NM_000368	109	88
NM_000369_839	NM_000369	23	45
NM_000369_838	NM_000369	119	115
NM_000369_840	NM_000369	70	85
NM_000370_842	NM_000370	127	137
NM_000370_841	NM_000370	100	86
NM_000370_843	NM_000370	210	204
NM_000371_846	NM_000371	324	238
NM_000371_844	NM_000371	222	274
NM_000371_845	NM_000371	367	288
NM_000372_848	NM_000372	224	218
NM_000372_849	NM_000372	219	258
NM_000372_847	NM_000372	140	102
NM_000373_852	NM_000373	193	207
NM_000373_850	NM_000373	171	173
NM_000373_851	NM_000373	168	205
NM_000374_854	NM_000374	140	175
NM_000374_853	NM_000374	136	78
NM_000374_855	NM_000374	149	143
NM_000375_856	NM_000375	117	116
NM_000375_857	NM_000375	80	94
NM_000377_859	NM_000377	163	152
NM_000377_858	NM_000377	125	124
NM_000377_860	NM_000377	66	68
NM_000379_863	NM_000379	262	216
NM_000379_861	NM_000379	324	296
NM_000379_862	NM_000379	190	202
NM_000380_865	NM_000380	213	265
NM_000380_864	NM_000380	200	205
NM_000380_866	NM_000380	212	217
NM_000382_868	NM_000382	104	154
NM_000382_869	NM_000382	23	38
NM_000382_867	NM_000382	32	26
NM_000383_870	NM_000383	248	191
NM_000383_872	NM_000383	61	70
NM_000383_871	NM_000383	87	109
NM_000384_875	NM_000384	139	70
NM_000384_874	NM_000384	104	84
NM_000384_873	NM_000384	253	180
NM_000386_878	NM_000386	275	239
NM_000386_877	NM_000386	278	312
NM_000386_876	NM_000386	39	40
NM_000387_881	NM_000387	102	118
NM_000387_880	NM_000387	81	80
NM_000387_879	NM_000387	122	88
NM_000388_882	NM_000388	147	125
NM_000388_884	NM_000388	224	248
NM_000388_883	NM_000388	88	109
NM_000390_885	NM_000390	257	261
NM_000390_886	NM_000390	179	158
NM_000390_887	NM_000390	120	83
NM_000391_890	NM_000391	191	180
NM_000391_889	NM_000391	61	75
NM_000391_888	NM_000391	73	61
NM_000392_892	NM_000392	59	49
NM_000392_893	NM_000392	184	98
NM_000392_891	NM_000392	236	272
NM_000393_896	NM_000393	66	45
NM_000393_895	NM_000393	40	36
NM_000393_894	NM_000393	195	222
NM_000394_897	NM_000394	352	297
NM_000394_899	NM_000394	39	60
NM_000394_898	NM_000394	104	121
NM_000395_900	NM_000395	188	189
NM_000395_902	NM_000395	90	87
NM_000395_901	NM_000395	140	102
NM_000396_904	NM_000396	270	203
NM_000396_903	NM_000396	174	165
NM_000396_905	NM_000396	162	146
NM_000397_906	NM_000397	134	148
NM_000397_907	NM_000397	127	118
NM_000397_908	NM_000397	171	154
NM_000398_911	NM_000398	85	58
NM_000398_909	NM_000398	48	49
NM_000398_910	NM_000398	25	29
NM_000399_914	NM_000399	366	275
NM_000399_913	NM_000399	484	465
NM_000399_912	NM_000399	288	303
NM_000400_917	NM_000400	98	101
NM_000400_916	NM_000400	162	140
NM_000400_915	NM_000400	72	66
NM_000401_920	NM_000401	254	223
NM_000401_918	NM_000401	408	324
NM_000401_919	NM_000401	110	108
NM_000402_921	NM_000402	187	171
NM_000402_922	NM_000402	63	69
NM_000402_923	NM_000402	81	108
NM_000403_925	NM_000403	65	80
NM_000403_926	NM_000403	47	46
NM_000403_924	NM_000403	67	73
NM_000405_927	NM_000405	57	78
NM_000405_929	NM_000405	71	46
NM_000405_928	NM_000405	103	92
NM_000406_931	NM_000406	46	45
NM_000406_930	NM_000406	127	153
NM_000406_932	NM_000406	32	5
NM_000407_933	NM_000407	104	78
NM_000407_934	NM_000407	134	121
NM_000407_935	NM_000407	35	62
NM_000408_937	NM_000408	56	68
NM_000408_938	NM_000408	46	61
NM_000408_936	NM_000408	210	206
NM_000409_939	NM_000409	173	203
NM_000409_940	NM_000409	126	123
NM_000409_941	NM_000409	252	174
NM_000411_942	NM_000411	110	70
NM_000411_943	NM_000411	111	71
NM_000411_944	NM_000411	33	26
NM_000412_947	NM_000412	408	304
NM_000412_945	NM_000412	366	318
NM_000412_946	NM_000412	160	186
NM_000413_950	NM_000413	241	208
NM_000413_948	NM_000413	96	91
NM_000413_949	NM_000413	109	103
NM_000414_952	NM_000414	77	78
NM_000414_951	NM_000414	74	70
NM_000415_954	NM_000415	388	469
NM_000415_955	NM_000415	365	370
NM_000415_953	NM_000415	296	237
NM_000416_958	NM_000416	53	76
NM_000416_957	NM_000416	90	115
NM_000416_956	NM_000416	65	61
NM_000417_960	NM_000417	134	116
NM_000417_961	NM_000417	99	145
NM_000417_959	NM_000417	227	146
NM_000418_963	NM_000418	61	44
NM_000418_962	NM_000418	251	220
NM_000418_964	NM_000418	41	33
NM_000419_967	NM_000419	95	100
NM_000419_965	NM_000419	220	180
NM_000419_966	NM_000419	176	200
NM_000420_970	NM_000420	140	130
NM_000420_969	NM_000420	361	281
NM_000420_968	NM_000420	163	143
NM_000421_973	NM_000421	735	536
NM_000421_971	NM_000421	299	295
NM_000421_972	NM_000421	150	123
NM_000422_974	NM_000422	224	181
NM_000422_976	NM_000422	45	32
NM_000422_975	NM_000422	117	84
NM_000423_979	NM_000423	160	175
NM_000423_977	NM_000423	159	123
NM_000423_978	NM_000423	117	132
NM_000424_982	NM_000424	94	158
NM_000424_981	NM_000424	82	85
NM_000424_980	NM_000424	140	114
NM_000425_984	NM_000425	131	120
NM_000425_985	NM_000425	220	192
NM_000425_983	NM_000425	293	277
NM_000426_986	NM_000426	176	183
NM_000426_987	NM_000426	139	139
NM_000426_988	NM_000426	96	92
NM_000427_990	NM_000427	121	122
NM_000427_991	NM_000427	163	138
NM_000427_989	NM_000427	127	127
NM_000428_992	NM_000428	127	156
NM_000428_994	NM_000428	79	61
NM_000428_993	NM_000428	145	127
NM_000429_997	NM_000429	305	266
NM_000429_995	NM_000429	153	218
NM_000429_996	NM_000429	277	238
NM_000430_999	NM_000430	29	25
NM_000430_998	NM_000430	207	219
NM_000430_1000	NM_000430	18	13
NM_000432_1002	NM_000432	91	86
NM_000432_1001	NM_000432	293	313
NM_000432_1003	NM_000432	219	184
NM_000433_1006	NM_000433	375	475
NM_000433_1005	NM_000433	339	256
NM_000433_1004	NM_000433	388	337
NM_000434_1007	NM_000434	114	76
NM_000434_1008	NM_000434	58	81
NM_000434_1009	NM_000434	287	257
NM_000435_1011	NM_000435	90	103
NM_000435_1012	NM_000435	211	173
NM_000435_1010	NM_000435	15	12
NM_000436_1015	NM_000436	88	124
NM_000436_1013	NM_000436	192	204
NM_000436_1014	NM_000436	134	143
NM_000437_1016	NM_000437	145	184
NM_000437_1018	NM_000437	244	240
NM_000437_1017	NM_000437	113	117
NM_000439_1020	NM_000439	35	51
NM_000439_1021	NM_000439	242	221
NM_000439_1019	NM_000439	288	248
NM_000440_1024	NM_000440	318	309
NM_000440_1022	NM_000440	273	275
NM_000440_1023	NM_000440	109	153
NM_000441_1025	NM_000441	233	201
NM_000441_1026	NM_000441	75	112
NM_000441_1027	NM_000441	50	61
NM_000443_1030	NM_000443	198	149
NM_000443_1028	NM_000443	145	127
NM_000443_1029	NM_000443	154	165
NM_000444_1033	NM_000444	74	69
NM_000444_1031	NM_000444	311	292
NM_000444_1032	NM_000444	226	206
NM_000445_1036	NM_000445	180	189
NM_000445_1035	NM_000445	185	158
NM_000445_1034	NM_000445	93	84
NM_000446_1037	NM_000446	200	183
NM_000446_1039	NM_000446	110	127
NM_000446_1038	NM_000446	196	235
NM_000447_1042	NM_000447	124	141
NM_000447_1040	NM_000447	67	77
NM_000447_1041	NM_000447	30	42
NM_000448_1045	NM_000448	214	186
NM_000448_1044	NM_000448	77	75
NM_000448_1043	NM_000448	124	117
NM_000449_1047	NM_000449	67	56
NM_000449_1046	NM_000449	290	243
NM_000449_1048	NM_000449	104	77
NM_000450_1049	NM_000450	155	158
NM_000450_1050	NM_000450	329	223
NM_000450_1051	NM_000450	179	190
NM_000451_1052	NM_000451	298	278
NM_000451_1054	NM_000451	277	190
NM_000451_1053	NM_000451	131	91
NM_000452_1056	NM_000452	237	199
NM_000452_1057	NM_000452	252	265
NM_000452_1055	NM_000452	180	204
NM_000453_1059	NM_000453	272	219
NM_000453_1058	NM_000453	375	381
NM_000453_1060	NM_000453	130	140
NM_000454_1063	NM_000454	134	96
NM_000454_1061	NM_000454	223	219
NM_000454_1062	NM_000454	16	9
NM_000455_1066	NM_000455	136	183
NM_000455_1065	NM_000455	68	98
NM_000455_1064	NM_000455	83	65
NM_000456_1067	NM_000456	99	103
NM_000456_1069	NM_000456	400	325
NM_000456_1068	NM_000456	190	172
NM_000457_1070	NM_000457	195	147
NM_000457_1072	NM_000457	77	71
NM_000457_1071	NM_000457	72	92
NM_000458_1074	NM_000458	167	173
NM_000458_1073	NM_000458	17	22
NM_000458_1075	NM_000458	132	117
NM_000459_1077	NM_000459	269	243
NM_000459_1076	NM_000459	237	286
NM_000459_1078	NM_000459	239	230
NM_000460_1080	NM_000460	249	168
NM_000460_1079	NM_000460	279	157
NM_000460_1081	NM_000460	43	32
NM_000462_1082	NM_000462	93	96
NM_000462_1083	NM_000462	199	162
NM_000462_1084	NM_000462	115	138
NM_000463_1085	NM_000463	161	209
NM_000463_1087	NM_000463	142	149
NM_000463_1086	NM_000463	250	246
NM_000465_1088	NM_000465	100	100
NM_000465_1089	NM_000465	140	110
NM_000465_1090	NM_000465	260	254
NM_000474_1092	NM_000474	30	15
NM_000474_1091	NM_000474	90	129
NM_000474_1093	NM_000474	198	169
NM_000475_1095	NM_000475	105	139
NM_000475_1094	NM_000475	63	54
NM_000475_1096	NM_000475	28	35
NM_000476_1099	NM_000476	64	65
NM_000476_1098	NM_000476	107	108
NM_000476_1097	NM_000476	81	93
NM_000477_1100	NM_000477	136	133
NM_000477_1102	NM_000477	331	354
NM_000477_1101	NM_000477	353	235
NM_000479_1103	NM_000479	254	274
NM_000479_1105	NM_000479	107	140
NM_000479_1104	NM_000479	112	106
NM_000480_1107	NM_000480	260	208
NM_000480_1106	NM_000480	124	84
NM_000480_1108	NM_000480	10	12
NM_000482_1110	NM_000482	128	142
NM_000482_1111	NM_000482	394	391
NM_000482_1109	NM_000482	137	149
NM_000483_1112	NM_000483	124	129
NM_000483_1113	NM_000483	211	194
NM_000483_1114	NM_000483	175	199
NM_000484_1116	NM_000484	550	429
NM_000484_1115	NM_000484	447	447
NM_000484_1117	NM_000484	196	152
NM_000485_1119	NM_000485	153	189
NM_000485_1118	NM_000485	74	58
NM_000485_1120	NM_000485	188	204
NM_000486_1121	NM_000486	254	219
NM_000486_1123	NM_000486	52	33
NM_000486_1122	NM_000486	233	259
NM_000488_1124	NM_000488	112	91
NM_000488_1126	NM_000488	53	52
NM_000488_1125	NM_000488	162	147
NM_000489_1128	NM_000489	330	323
NM_000489_1129	NM_000489	242	199
NM_000489_1127	NM_000489	166	157
NM_000490_1132	NM_000490	249	125
NM_000490_1130	NM_000490	99	107
NM_000490_1131	NM_000490	45	30
NM_000491_1134	NM_000491	220	149
NM_000491_1133	NM_000491	176	137
NM_000491_1135	NM_000491	350	337
NM_000492_1138	NM_000492	80	100
NM_000492_1136	NM_000492	102	83
NM_000492_1137	NM_000492	26	28
NM_000493_1141	NM_000493	109	117
NM_000493_1140	NM_000493	287	227
NM_000493_1139	NM_000493	262	246
NM_000494_1143	NM_000494	397	317
NM_000494_1142	NM_000494	268	176
NM_000494_1144	NM_000494	194	194
NM_000495_1146	NM_000495	108	133
NM_000495_1145	NM_000495	134	99
NM_000495_1147	NM_000495	153	183
NM_000496_1148	NM_000496	383	330
NM_000496_1150	NM_000496	147	122
NM_000496_1149	NM_000496	181	173
NM_000497_1151	NM_000497	176	188
NM_000497_1152	NM_000497	203	201
NM_000497_1153	NM_000497	40	67
NM_000498_1156	NM_000498	87	80
NM_000498_1154	NM_000498	194	267
NM_000498_1155	NM_000498	101	91
NM_000499_1157	NM_000499	160	212
NM_000499_1158	NM_000499	198	190
NM_000499_1159	NM_000499	58	88
NM_000500_1160	NM_000500	351	296
NM_000500_1161	NM_000500	116	93
NM_000502_1162	NM_000502	52	41
NM_000502_1163	NM_000502	146	128
NM_000502_1164	NM_000502	92	77
NM_000504_1165	NM_000504	75	79
NM_000504_1167	NM_000504	145	111
NM_000504_1166	NM_000504	74	98
NM_000505_1170	NM_000505	307	322
NM_000505_1169	NM_000505	481	494
NM_000505_1168	NM_000505	97	109
NM_000506_1173	NM_000506	151	94
NM_000506_1172	NM_000506	290	296
NM_000506_1171	NM_000506	66	60
NM_000507_1174	NM_000507	117	135
NM_000507_1175	NM_000507	208	240
NM_000507_1176	NM_000507	176	142
NM_000508_1177	NM_000508	72	119
NM_000508_1178	NM_000508	235	192
NM_000508_1179	NM_000508	157	136
NM_000509_1181	NM_000509	79	113
NM_000509_1182	NM_000509	260	211
NM_000509_1180	NM_000509	144	165
NM_000511_1184	NM_000511	148	164
NM_000511_1183	NM_000511	122	110
NM_000511_1185	NM_000511	237	271
NM_000512_1187	NM_000512	81	81
NM_000512_1186	NM_000512	172	290
NM_000512_1188	NM_000512	5	3
NM_000514_1189	NM_000514	182	175
NM_000514_1190	NM_000514	126	101
NM_000514_1191	NM_000514	47	53
NM_000517_1193	NM_000517	61	75
NM_000517_1192	NM_000517	49	81
NM_000518_1196	NM_000518	127	94
NM_000518_1194	NM_000518	168	152
NM_000518_1195	NM_000518	89	118
NM_000519_1199	NM_000519	186	154
NM_000519_1197	NM_000519	209	174
NM_000519_1198	NM_000519	185	180
NM_000520_1201	NM_000520	453	507
NM_000520_1202	NM_000520	330	231
NM_000520_1200	NM_000520	151	155
NM_000521_1204	NM_000521	299	230
NM_000521_1203	NM_000521	110	140
NM_000521_1205	NM_000521	104	104
NM_000522_1207	NM_000522	79	92
NM_000522_1208	NM_000522	21	23
NM_000522_1206	NM_000522	109	90
NM_000523_1209	NM_000523	51	57
NM_000523_1210	NM_000523	97	50
NM_000523_1211	NM_000523	28	30
NM_000524_1214	NM_000524	145	159
NM_000524_1212	NM_000524	92	71
NM_000524_1213	NM_000524	185	148
NM_000525_1217	NM_000525	230	222
NM_000525_1216	NM_000525	426	357
NM_000525_1215	NM_000525	92	55
NM_000526_1220	NM_000526	70	60
NM_000526_1219	NM_000526	191	192
NM_000526_1218	NM_000526	254	273
NM_000528_1222	NM_000528	251	160
NM_000528_1223	NM_000528	232	187
NM_000528_1221	NM_000528	195	213
NM_000529_1225	NM_000529	165	123
NM_000529_1226	NM_000529	149	253
NM_000529_1224	NM_000529	202	179
NM_000530_1229	NM_000530	122	119
NM_000530_1227	NM_000530	236	212
NM_000530_1228	NM_000530	170	104
NM_000531_1231	NM_000531	219	205
NM_000531_1232	NM_000531	153	199
NM_000531_1230	NM_000531	339	242
NM_000533_1234	NM_000533	183	195
NM_000533_1233	NM_000533	153	147
NM_000533_1235	NM_000533	82	59
NM_000535_1237	NM_000535	159	135
NM_000535_1236	NM_000535	151	76
NM_000535_1238	NM_000535	77	72
NM_000537_1241	NM_000537	88	80
NM_000537_1239	NM_000537	513	432
NM_000537_1240	NM_000537	154	125
NM_000538_1244	NM_000538	131	140
NM_000538_1242	NM_000538	222	212
NM_000538_1243	NM_000538	106	125
NM_000539_1246	NM_000539	175	117
NM_000539_1245	NM_000539	151	147
NM_000539_1247	NM_000539	148	86
NM_000540_1248	NM_000540	189	158
NM_000540_1250	NM_000540	141	129
NM_000540_1249	NM_000540	52	35
NM_000541_1252	NM_000541	132	116
NM_000541_1253	NM_000541	218	260
NM_000541_1251	NM_000541	115	111
NM_000542_1256	NM_000542	41	27
NM_000542_1254	NM_000542	204	182
NM_000542_1255	NM_000542	28	38
NM_000543_1257	NM_000543	124	99
NM_000543_1258	NM_000543	164	151
NM_000543_1259	NM_000543	111	117
NM_000545_1262	NM_000545	107	82
NM_000545_1260	NM_000545	139	180
NM_000545_1261	NM_000545	118	83
NM_000548_1264	NM_000548	173	210
NM_000548_1263	NM_000548	205	131
NM_000548_1265	NM_000548	92	88
NM_000549_1267	NM_000549	262	246
NM_000549_1268	NM_000549	389	390
NM_000549_1266	NM_000549	91	73
NM_000550_1270	NM_000550	407	461
NM_000550_1271	NM_000550	156	169
NM_000550_1269	NM_000550	183	115
NM_000552_1274	NM_000552	131	171
NM_000552_1273	NM_000552	119	119
NM_000552_1272	NM_000552	179	187
NM_000553_1275	NM_000553	102	128
NM_000553_1276	NM_000553	127	128
NM_000553_1277	NM_000553	128	122
NM_000554_1279	NM_000554	128	106
NM_000554_1278	NM_000554	230	199
NM_000554_1280	NM_000554	110	77
NM_000555_1283	NM_000555	36	81
NM_000555_1282	NM_000555	195	135
NM_000555_1281	NM_000555	135	108
NM_000557_1285	NM_000557	88	77
NM_000557_1286	NM_000557	100	85
NM_000557_1284	NM_000557	138	97
NM_000558_1288	NM_000558	156	219
NM_000558_1289	NM_000558	67	60
NM_000558_1287	NM_000558	280	323
NM_000560_1290	NM_000560	247	322
NM_000560_1292	NM_000560	206	251
NM_000560_1291	NM_000560	61	87
NM_000561_1294	NM_000561	78	63
NM_000561_1295	NM_000561	117	123
NM_000561_1293	NM_000561	35	58
NM_000562_1298	NM_000562	144	119
NM_000562_1297	NM_000562	517	456
NM_000562_1296	NM_000562	186	228
NM_000564_1299	NM_000564	197	230
NM_000564_1301	NM_000564	63	77
NM_000564_1300	NM_000564	69	99
NM_000565_1304	NM_000565	137	132
NM_000565_1302	NM_000565	98	74
NM_000565_1303	NM_000565	143	140
NM_000566_1305	NM_000566	224	266
NM_000566_1306	NM_000566	185	145
NM_000566_1307	NM_000566	200	247
NM_000567_1308	NM_000567	341	268
NM_000567_1309	NM_000567	425	463
NM_000567_1310	NM_000567	144	125
NM_000570_1311	NM_000570	365	388
NM_000570_1313	NM_000570	469	405
NM_000570_1312	NM_000570	127	112
NM_000572_1315	NM_000572	230	194
NM_000572_1316	NM_000572	166	110
NM_000572_1314	NM_000572	115	104
NM_000574_1317	NM_000574	137	112
NM_000574_1319	NM_000574	66	112
NM_000574_1318	NM_000574	129	95
NM_000575_1321	NM_000575	204	243
NM_000575_1320	NM_000575	284	298
NM_000575_1322	NM_000575	231	221
NM_000576_1325	NM_000576	106	92
NM_000576_1324	NM_000576	401	253
NM_000576_1323	NM_000576	102	101
NM_000578_1326	NM_000578	262	184
NM_000578_1327	NM_000578	277	224
NM_000578_1328	NM_000578	113	88
NM_000579_1329	NM_000579	285	221
NM_000579_1331	NM_000579	171	198
NM_000579_1330	NM_000579	212	173
NM_000581_1332	NM_000581	140	118
NM_000581_1333	NM_000581	228	212
NM_000581_1334	NM_000581	59	81
NM_000582_1335	NM_000582	119	143
NM_000582_1336	NM_000582	138	166
NM_000582_1337	NM_000582	83	99
NM_000583_1338	NM_000583	425	408
NM_000583_1340	NM_000583	87	91
NM_000583_1339	NM_000583	233	244
NM_000584_1343	NM_000584	134	150
NM_000584_1341	NM_000584	322	263
NM_000584_1342	NM_000584	179	152
NM_000586_1345	NM_000586	172	150
NM_000586_1346	NM_000586	133	169
NM_000586_1344	NM_000586	745	593
NM_000587_1348	NM_000587	134	78
NM_000587_1349	NM_000587	62	88
NM_000587_1347	NM_000587	157	160
NM_000588_1352	NM_000588	251	197
NM_000588_1351	NM_000588	160	121
NM_000588_1350	NM_000588	157	138
NM_000590_1353	NM_000590	108	101
NM_000590_1355	NM_000590	140	172
NM_000590_1354	NM_000590	187	128
NM_000591_1358	NM_000591	550	486
NM_000591_1356	NM_000591	185	168
NM_000591_1357	NM_000591	71	98
NM_000593_1360	NM_000593	82	65
NM_000593_1359	NM_000593	145	186
NM_000593_1361	NM_000593	137	94
NM_000594_1362	NM_000594	177	114
NM_000594_1363	NM_000594	203	191
NM_000594_1364	NM_000594	64	45
NM_000595_1367	NM_000595	152	103
NM_000595_1366	NM_000595	169	155
NM_000595_1365	NM_000595	74	68
NM_000596_1368	NM_000596	233	210
NM_000596_1369	NM_000596	118	103
NM_000596_1370	NM_000596	250	218
NM_000597_1372	NM_000597	100	95
NM_000597_1371	NM_000597	238	256
NM_000597_1373	NM_000597	85	124
NM_000598_1376	NM_000598	41	17
NM_000598_1374	NM_000598	289	301
NM_000598_1375	NM_000598	59	52
NM_000599_1379	NM_000599	227	208
NM_000599_1378	NM_000599	168	154
NM_000599_1377	NM_000599	86	60
NM_000600_1380	NM_000600	593	505
NM_000600_1382	NM_000600	159	128
NM_000600_1381	NM_000600	248	251
NM_000601_1383	NM_000601	133	130
NM_000601_1385	NM_000601	42	15
NM_000601_1384	NM_000601	152	195
NM_000602_1388	NM_000602	249	243
NM_000602_1386	NM_000602	40	68
NM_000602_1387	NM_000602	124	102
NM_000603_1391	NM_000603	158	88
NM_000603_1390	NM_000603	198	183
NM_000603_1389	NM_000603	355	288
NM_000605_1393	NM_000605	77	72
NM_000605_1394	NM_000605	243	233
NM_000605_1392	NM_000605	124	121
NM_000606_1395	NM_000606	181	180
NM_000606_1396	NM_000606	308	348
NM_000606_1397	NM_000606	110	86
NM_000608_1399	NM_000608	206	311
NM_000608_1400	NM_000608	323	316
NM_000608_1398	NM_000608	308	312
NM_000611_1402	NM_000611	96	85
NM_000611_1403	NM_000611	271	235
NM_000611_1401	NM_000611	484	491
NM_000612_1405	NM_000612	63	41
NM_000612_1404	NM_000612	71	97
NM_000612_1406	NM_000612	72	93
NM_000613_1407	NM_000613	216	187
NM_000613_1409	NM_000613	56	73
NM_000613_1408	NM_000613	227	180
NM_000614_1411	NM_000614	168	173
NM_000614_1410	NM_000614	154	189
NM_000614_1412	NM_000614	284	241
NM_000617_1413	NM_000617	609	624
NM_000617_1415	NM_000617	647	605
NM_000617_1414	NM_000617	590	504
NM_000619_1416	NM_000619	357	383
NM_000619_1417	NM_000619	235	161
NM_000619_1418	NM_000619	340	304
NM_000623_1419	NM_000623	249	129
NM_000623_1420	NM_000623	222	179
NM_000623_1421	NM_000623	22	21
NM_000624_1423	NM_000624	222	179
NM_000624_1424	NM_000624	163	159
NM_000624_1422	NM_000624	107	118
NM_000625_1425	NM_000625	269	240
NM_000625_1426	NM_000625	126	102
NM_000625_1427	NM_000625	143	175
NM_000626_1429	NM_000626	115	96
NM_000626_1428	NM_000626	394	415
NM_000626_1430	NM_000626	355	420
NM_000628_1432	NM_000628	163	124
NM_000628_1431	NM_000628	163	196
NM_000628_1433	NM_000628	69	104
NM_000629_1434	NM_000629	102	111
NM_000629_1435	NM_000629	233	215
NM_000629_1436	NM_000629	57	69
NM_000631_1437	NM_000631	93	157
NM_000631_1439	NM_000631	121	97
NM_000631_1438	NM_000631	116	103
NM_000633_1440	NM_000633	103	109
NM_000633_1441	NM_000633	404	263
NM_000633_1442	NM_000633	182	203
NM_000634_1443	NM_000634	146	173
NM_000634_1444	NM_000634	302	281
NM_000634_1445	NM_000634	144	111
NM_000638_1448	NM_000638	461	352
NM_000638_1446	NM_000638	172	163
NM_000638_1447	NM_000638	28	50
NM_000639_1451	NM_000639	330	235
NM_000639_1450	NM_000639	122	146
NM_000639_1449	NM_000639	319	268
NM_000640_1453	NM_000640	74	86
NM_000640_1454	NM_000640	102	119
NM_000640_1452	NM_000640	98	86
NM_000641_1457	NM_000641	53	89
NM_000641_1456	NM_000641	237	247
NM_000641_1455	NM_000641	96	94
NM_000642_1459	NM_000642	145	119
NM_000642_1458	NM_000642	272	184
NM_000642_1460	NM_000642	126	122
NM_000643_1463	NM_000643	76	66
NM_000643_1462	NM_000643	21	48
NM_000643_1461	NM_000643	138	109
NM_000645_1464	NM_000645	143	102
NM_000645_1465	NM_000645	296	244
NM_000645_1466	NM_000645	202	178
NM_000646_1469	NM_000646	94	91
NM_000646_1468	NM_000646	288	216
NM_000646_1467	NM_000646	154	137
NM_000651_1472	NM_000651	191	179
NM_000651_1471	NM_000651	216	152
NM_000651_1470	NM_000651	126	83
NM_000655_1474	NM_000655	128	118
NM_000655_1475	NM_000655	73	76
NM_000655_1473	NM_000655	112	118
NM_000660_1478	NM_000660	111	96
NM_000660_1476	NM_000660	307	230
NM_000660_1477	NM_000660	79	53
NM_000661_1481	NM_000661	257	218
NM_000661_1479	NM_000661	156	156
NM_000661_1480	NM_000661	49	59
NM_000662_1484	NM_000662	73	80
NM_000662_1483	NM_000662	77	88
NM_000662_1482	NM_000662	311	268
NM_000663_1486	NM_000663	119	164
NM_000663_1487	NM_000663	69	64
NM_000663_1485	NM_000663	164	188
NM_000665_1490	NM_000665	237	222
NM_000665_1488	NM_000665	404	359
NM_000665_1489	NM_000665	276	184
NM_000667_1491	NM_000667	278	287
NM_000667_1492	NM_000667	299	284
NM_000667_1493	NM_000667	105	84
NM_000668_1496	NM_000668	296	266
NM_000668_1495	NM_000668	118	89
NM_000668_1494	NM_000668	88	73
NM_000669_1499	NM_000669	119	122
NM_000669_1497	NM_000669	131	112
NM_000669_1498	NM_000669	141	167
NM_000670_1500	NM_000670	186	168
NM_000670_1501	NM_000670	110	62
NM_000670_1502	NM_000670	104	74
NM_000671_1503	NM_000671	241	232
NM_000671_1504	NM_000671	197	210
NM_000671_1505	NM_000671	102	102
NM_000673_1507	NM_000673	118	95
NM_000673_1508	NM_000673	110	82
NM_000673_1506	NM_000673	206	140
NM_000674_1510	NM_000674	354	337
NM_000674_1509	NM_000674	255	244
NM_000674_1511	NM_000674	96	111
NM_000675_1514	NM_000675	199	165
NM_000675_1513	NM_000675	88	95
NM_000675_1512	NM_000675	88	76
NM_000676_1517	NM_000676	55	47
NM_000676_1515	NM_000676	77	79
NM_000676_1516	NM_000676	31	37
NM_000678_1520	NM_000678	367	335
NM_000678_1518	NM_000678	280	240
NM_000678_1519	NM_000678	60	84
NM_000679_1522	NM_000679	122	224
NM_000679_1523	NM_000679	32	80
NM_000679_1521	NM_000679	63	61
NM_000681_1526	NM_000681	57	56
NM_000681_1525	NM_000681	93	86
NM_000681_1524	NM_000681	63	47
NM_000682_1528	NM_000682	154	128
NM_000682_1527	NM_000682	276	381
NM_000682_1529	NM_000682	76	106
NM_000683_1530	NM_000683	249	267
NM_000683_1531	NM_000683	80	72
NM_000683_1532	NM_000683	45	53
NM_000684_1534	NM_000684	49	39
NM_000684_1533	NM_000684	246	238
NM_000684_1535	NM_000684	116	89
NM_000685_1538	NM_000685	69	74
NM_000685_1537	NM_000685	78	77
NM_000685_1536	NM_000685	129	113
NM_000686_1539	NM_000686	183	211
NM_000686_1541	NM_000686	204	211
NM_000686_1540	NM_000686	177	146
NM_000687_1544	NM_000687	103	68
NM_000687_1542	NM_000687	158	99
NM_000687_1543	NM_000687	77	96
NM_000689_1545	NM_000689	199	165
NM_000689_1546	NM_000689	236	186
NM_000689_1547	NM_000689	161	154
NM_000691_1549	NM_000691	147	176
NM_000691_1550	NM_000691	313	298
NM_000691_1548	NM_000691	239	193
NM_000692_1553	NM_000692	64	82
NM_000692_1552	NM_000692	375	316
NM_000692_1551	NM_000692	166	189
NM_000693_1556	NM_000693	123	100
NM_000693_1554	NM_000693	47	25
NM_000693_1555	NM_000693	33	50
NM_000694_1557	NM_000694	105	137
NM_000694_1559	NM_000694	264	216
NM_000694_1558	NM_000694	74	73
NM_000695_1560	NM_000695	214	190
NM_000695_1561	NM_000695	151	162
NM_000695_1562	NM_000695	308	233
NM_000696_1564	NM_000696	231	229
NM_000696_1565	NM_000696	330	343
NM_000696_1563	NM_000696	119	125
NM_000697_1566	NM_000697	651	623
NM_000697_1568	NM_000697	148	169
NM_000697_1567	NM_000697	100	99
NM_000698_1570	NM_000698	180	185
NM_000698_1571	NM_000698	63	85
NM_000698_1569	NM_000698	69	75
NM_000699_1573	NM_000699	73	78
NM_000699_1574	NM_000699	207	193
NM_000699_1572	NM_000699	139	126
NM_000700_1576	NM_000700	312	309
NM_000700_1577	NM_000700	122	109
NM_000700_1575	NM_000700	149	183
NM_000701_1579	NM_000701	383	390
NM_000701_1578	NM_000701	62	79
NM_000701_1580	NM_000701	136	170
NM_000702_1583	NM_000702	114	105
NM_000702_1581	NM_000702	139	130
NM_000702_1582	NM_000702	120	100
NM_000704_1584	NM_000704	89	65
NM_000704_1585	NM_000704	128	107
NM_000704_1586	NM_000704	50	50
NM_000705_1587	NM_000705	409	321
NM_000705_1589	NM_000705	292	211
NM_000705_1588	NM_000705	59	77
NM_000706_1592	NM_000706	198	185
NM_000706_1590	NM_000706	334	298
NM_000706_1591	NM_000706	220	222
NM_000707_1594	NM_000707	93	48
NM_000707_1593	NM_000707	250	259
NM_000707_1595	NM_000707	72	76
NM_000710_1598	NM_000710	271	268
NM_000710_1597	NM_000710	528	477
NM_000710_1596	NM_000710	156	166
NM_000712_1601	NM_000712	23	18
NM_000712_1600	NM_000712	203	179
NM_000712_1599	NM_000712	111	109
NM_000713_1603	NM_000713	232	236
NM_000713_1602	NM_000713	64	63
NM_000713_1604	NM_000713	11	14
NM_000714_1606	NM_000714	77	78
NM_000714_1607	NM_000714	416	320
NM_000714_1605	NM_000714	83	53
NM_000715_1609	NM_000715	127	124
NM_000715_1610	NM_000715	40	49
NM_000715_1608	NM_000715	216	163
NM_000716_1611	NM_000716	96	74
NM_000716_1612	NM_000716	212	232
NM_000717_1614	NM_000717	122	102
NM_000717_1613	NM_000717	102	85
NM_000717_1615	NM_000717	98	99
NM_000720_1618	NM_000720	280	174
NM_000720_1617	NM_000720	86	92
NM_000720_1616	NM_000720	154	119
NM_000722_1619	NM_000722	110	141
NM_000722_1620	NM_000722	42	24
NM_000722_1621	NM_000722	78	58
NM_000723_1624	NM_000723	154	154
NM_000723_1623	NM_000723	242	198
NM_000723_1622	NM_000723	129	99
NM_000724_1626	NM_000724	188	97
NM_000724_1625	NM_000724	231	241
NM_000724_1627	NM_000724	158	125
NM_000726_1629	NM_000726	232	186
NM_000726_1628	NM_000726	80	114
NM_000726_1630	NM_000726	104	111
NM_000727_1631	NM_000727	230	235
NM_000727_1633	NM_000727	82	103
NM_000727_1632	NM_000727	123	178
NM_000728_1635	NM_000728	239	239
NM_000728_1636	NM_000728	165	178
NM_000728_1634	NM_000728	295	264
NM_000729_1639	NM_000729	190	152
NM_000729_1638	NM_000729	140	212
NM_000729_1637	NM_000729	152	170
NM_000730_1642	NM_000730	139	110
NM_000730_1640	NM_000730	99	103
NM_000730_1641	NM_000730	62	56
NM_000732_1643	NM_000732	208	153
NM_000732_1644	NM_000732	184	90
NM_000732_1645	NM_000732	99	57
NM_000733_1647	NM_000733	368	354
NM_000733_1648	NM_000733	93	115
NM_000733_1646	NM_000733	96	75
NM_000737_1650	NM_000737	48	65
NM_000737_1649	NM_000737	188	161
NM_000738_1651	NM_000738	88	111
NM_000738_1652	NM_000738	261	243
NM_000738_1653	NM_000738	16	24
NM_000739_1654	NM_000739	357	333
NM_000740_1655	NM_000740	126	154
NM_000741_1656	NM_000741	152	180
NM_000741_1657	NM_000741	209	191
NM_000741_1658	NM_000741	66	64
NM_000744_1661	NM_000744	90	122
NM_000744_1660	NM_000744	178	145
NM_000744_1659	NM_000744	202	225
NM_000745_1663	NM_000745	138	100
NM_000745_1664	NM_000745	98	105
NM_000745_1662	NM_000745	126	91
NM_000747_1665	NM_000747	91	131
NM_000747_1667	NM_000747	109	105
NM_000747_1666	NM_000747	116	132
NM_000748_1669	NM_000748	266	264
NM_000748_1668	NM_000748	134	137
NM_000748_1670	NM_000748	199	227
NM_000749_1673	NM_000749	141	150
NM_000749_1672	NM_000749	201	200
NM_000749_1671	NM_000749	229	274
NM_000750_1675	NM_000750	153	144
NM_000750_1674	NM_000750	140	139
NM_000750_1676	NM_000750	91	50
NM_000754_1677	NM_000754	199	122
NM_000754_1679	NM_000754	151	143
NM_000754_1678	NM_000754	49	30
NM_000756_1681	NM_000756	331	290
NM_000756_1682	NM_000756	192	206
NM_000756_1680	NM_000756	410	304
NM_000758_1683	NM_000758	213	184
NM_000758_1685	NM_000758	231	201
NM_000758_1684	NM_000758	108	114
NM_000760_1687	NM_000760	155	117
NM_000760_1686	NM_000760	212	131
NM_000760_1688	NM_000760	123	135
NM_000761_1690	NM_000761	125	148
NM_000761_1691	NM_000761	159	151
NM_000761_1689	NM_000761	182	136
NM_000762_1694	NM_000762	95	61
NM_000762_1693	NM_000762	57	45
NM_000762_1692	NM_000762	99	120
NM_000764_1697	NM_000764	162	190
NM_000764_1695	NM_000764	337	253
NM_000764_1696	NM_000764	69	64
NM_000766_1700	NM_000766	95	73
NM_000766_1699	NM_000766	297	179
NM_000766_1698	NM_000766	94	81
NM_000767_1703	NM_000767	144	154
NM_000767_1701	NM_000767	71	87
NM_000767_1702	NM_000767	129	96
NM_000769_1704	NM_000769	102	96
NM_000769_1705	NM_000769	121	142
NM_000771_1706	NM_000771	146	195
NM_000771_1707	NM_000771	172	115
NM_000771_1708	NM_000771	326	223
NM_000772_1710	NM_000772	174	233
NM_000772_1709	NM_000772	78	115
NM_000773_1712	NM_000773	58	33
NM_000773_1713	NM_000773	188	142
NM_000773_1711	NM_000773	65	66
NM_000774_1716	NM_000774	80	90
NM_000774_1715	NM_000774	78	90
NM_000774_1714	NM_000774	171	172
NM_000775_1717	NM_000775	102	72
NM_000775_1719	NM_000775	71	56
NM_000775_1718	NM_000775	152	130
NM_000777_1720	NM_000777	156	142
NM_000777_1722	NM_000777	161	109
NM_000777_1721	NM_000777	123	124
NM_000778_1723	NM_000778	242	193
NM_000778_1724	NM_000778	217	212
NM_000780_1727	NM_000780	189	131
NM_000780_1725	NM_000780	308	336
NM_000780_1726	NM_000780	210	209
NM_000781_1730	NM_000781	190	175
NM_000781_1728	NM_000781	228	170
NM_000781_1729	NM_000781	84	95
NM_000783_1731	NM_000783	150	135
NM_000783_1733	NM_000783	204	240
NM_000783_1732	NM_000783	422	420
NM_000784_1736	NM_000784	226	213
NM_000784_1734	NM_000784	160	127
NM_000784_1735	NM_000784	75	69
NM_000785_1737	NM_000785	469	463
NM_000785_1739	NM_000785	202	210
NM_000785_1738	NM_000785	111	86
NM_000786_1741	NM_000786	186	182
NM_000786_1740	NM_000786	129	153
NM_000786_1742	NM_000786	81	64
NM_000787_1745	NM_000787	171	170
NM_000787_1743	NM_000787	168	144
NM_000787_1744	NM_000787	85	53
NM_000788_1747	NM_000788	95	85
NM_000788_1746	NM_000788	139	116
NM_000788_1748	NM_000788	38	42
NM_000789_1749	NM_000789	205	164
NM_000789_1750	NM_000789	73	77
NM_000789_1751	NM_000789	70	74
NM_000790_1752	NM_000790	118	131
NM_000790_1753	NM_000790	61	67
NM_000790_1754	NM_000790	117	101
NM_000791_1757	NM_000791	124	85
NM_000791_1755	NM_000791	196	130
NM_000791_1756	NM_000791	47	41
NM_000793_1760	NM_000793	134	143
NM_000793_1758	NM_000793	231	206
NM_000793_1759	NM_000793	266	252
NM_000794_1763	NM_000794	103	86
NM_000794_1762	NM_000794	112	114
NM_000794_1761	NM_000794	153	152
NM_000795_1766	NM_000795	67	113
NM_000795_1765	NM_000795	238	190
NM_000795_1764	NM_000795	96	92
NM_000797_1769	NM_000797	215	239
NM_000797_1768	NM_000797	98	100
NM_000797_1767	NM_000797	111	79
NM_000798_1771	NM_000798	60	81
NM_000798_1770	NM_000798	87	70
NM_000798_1772	NM_000798	117	130
NM_000799_1774	NM_000799	115	137
NM_000799_1775	NM_000799	92	94
NM_000799_1773	NM_000799	165	154
NM_000801_1777	NM_000801	46	78
NM_000801_1776	NM_000801	136	203
NM_000801_1778	NM_000801	180	201
NM_000802_1779	NM_000802	159	147
NM_000802_1780	NM_000802	116	132
NM_000802_1781	NM_000802	24	42
NM_000804_1783	NM_000804	197	158
NM_000804_1782	NM_000804	180	218
NM_000804_1784	NM_000804	81	97
NM_000805_1785	NM_000805	132	129
NM_000805_1787	NM_000805	217	191
NM_000805_1786	NM_000805	91	88
NM_000806_1789	NM_000806	105	105
NM_000806_1788	NM_000806	227	203
NM_000806_1790	NM_000806	185	198
NM_000807_1793	NM_000807	19	21
NM_000807_1791	NM_000807	352	377
NM_000807_1792	NM_000807	51	57
NM_000808_1795	NM_000808	114	101
NM_000808_1796	NM_000808	86	107
NM_000808_1794	NM_000808	106	132
NM_000809_1797	NM_000809	98	87
NM_000809_1799	NM_000809	133	111
NM_000809_1798	NM_000809	59	93
NM_000810_1801	NM_000810	236	259
NM_000810_1800	NM_000810	164	137
NM_000810_1802	NM_000810	146	80
NM_000811_1805	NM_000811	185	169
NM_000811_1804	NM_000811	422	335
NM_000811_1803	NM_000811	144	141
NM_000812_1806	NM_000812	298	287
NM_000812_1807	NM_000812	211	192
NM_000812_1808	NM_000812	78	75
NM_000815_1810	NM_000815	30	41
NM_000815_1809	NM_000815	120	154
NM_000815_1811	NM_000815	125	81
NM_000816_1812	NM_000816	80	77
NM_000816_1814	NM_000816	461	345
NM_000816_1813	NM_000816	180	204
NM_000817_1815	NM_000817	194	189
NM_000817_1817	NM_000817	108	88
NM_000817_1816	NM_000817	102	131
NM_000818_1820	NM_000818	115	122
NM_000818_1819	NM_000818	287	275
NM_000818_1818	NM_000818	78	93
NM_000820_1821	NM_000820	277	285
NM_000820_1823	NM_000820	220	196
NM_000820_1822	NM_000820	91	75
NM_000823_1824	NM_000823	122	94
NM_000823_1826	NM_000823	299	264
NM_000823_1825	NM_000823	141	128
NM_000826_1827	NM_000826	92	108
NM_000826_1828	NM_000826	132	88
NM_000826_1829	NM_000826	109	118
NM_000828_1832	NM_000828	276	321
NM_000828_1830	NM_000828	198	197
NM_000828_1831	NM_000828	226	232
NM_000829_1834	NM_000829	149	203
NM_000829_1835	NM_000829	291	268
NM_000829_1833	NM_000829	102	151
NM_000831_1838	NM_000831	72	84
NM_000831_1837	NM_000831	66	84
NM_000831_1836	NM_000831	77	104
NM_000833_1841	NM_000833	70	65
NM_000833_1839	NM_000833	169	153
NM_000833_1840	NM_000833	59	38
NM_000834_1843	NM_000834	164	148
NM_000834_1842	NM_000834	357	388
NM_000834_1844	NM_000834	117	76
NM_000835_1847	NM_000835	123	155
NM_000835_1845	NM_000835	131	138
NM_000835_1846	NM_000835	26	33
NM_000836_1849	NM_000836	214	197
NM_000836_1848	NM_000836	205	98
NM_000836_1850	NM_000836	137	122
NM_000837_1853	NM_000837	201	212
NM_000837_1852	NM_000837	61	53
NM_000837_1851	NM_000837	184	188
NM_000839_1856	NM_000839	100	102
NM_000839_1855	NM_000839	157	150
NM_000839_1854	NM_000839	87	53
NM_000840_1858	NM_000840	250	291
NM_000840_1859	NM_000840	320	350
NM_000840_1857	NM_000840	233	256
NM_000842_1860	NM_000842	147	145
NM_000842_1862	NM_000842	249	195
NM_000842_1861	NM_000842	287	283
NM_000843_1863	NM_000843	198	166
NM_000843_1865	NM_000843	92	68
NM_000843_1864	NM_000843	76	116
NM_000844_1868	NM_000844	195	112
NM_000844_1867	NM_000844	54	53
NM_000844_1866	NM_000844	130	134
NM_000845_1869	NM_000845	247	208
NM_000845_1870	NM_000845	156	162
NM_000845_1871	NM_000845	187	200
NM_000847_1872	NM_000847	315	295
NM_000847_1873	NM_000847	234	190
NM_000847_1874	NM_000847	150	176
NM_000849_1875	NM_000849	165	179
NM_000849_1877	NM_000849	386	397
NM_000849_1876	NM_000849	46	58
NM_000850_1879	NM_000850	451	345
NM_000850_1880	NM_000850	113	78
NM_000850_1878	NM_000850	84	45
NM_000851_1883	NM_000851	76	71
NM_000851_1882	NM_000851	167	193
NM_000851_1881	NM_000851	158	95
NM_000852_1884	NM_000852	223	236
NM_000852_1885	NM_000852	57	61
NM_000852_1886	NM_000852	132	133
NM_000853_1887	NM_000853	161	108
NM_000853_1888	NM_000853	191	138
NM_000853_1889	NM_000853	85	50
NM_000854_1890	NM_000854	263	313
NM_000857_1893	NM_000857	72	65
NM_000857_1892	NM_000857	154	164
NM_000857_1891	NM_000857	249	263
NM_000861_1894	NM_000861	184	180
NM_000861_1895	NM_000861	287	259
NM_000861_1896	NM_000861	132	117
NM_000862_1898	NM_000862	118	127
NM_000862_1899	NM_000862	264	233
NM_000862_1897	NM_000862	164	138
NM_000863_1902	NM_000863	185	99
NM_000863_1900	NM_000863	203	204
NM_000863_1901	NM_000863	102	112
NM_000864_1903	NM_000864	265	260
NM_000864_1904	NM_000864	56	64
NM_000864_1905	NM_000864	81	59
NM_000865_1906	NM_000865	98	87
NM_000865_1908	NM_000865	410	341
NM_000865_1907	NM_000865	59	74
NM_000866_1910	NM_000866	278	262
NM_000866_1911	NM_000866	142	155
NM_000866_1909	NM_000866	274	275
NM_000867_1914	NM_000867	491	438
NM_000867_1913	NM_000867	69	55
NM_000867_1912	NM_000867	133	164
NM_000868_1915	NM_000868	115	117
NM_000868_1917	NM_000868	92	98
NM_000868_1916	NM_000868	152	178
NM_000869_1919	NM_000869	279	232
NM_000869_1918	NM_000869	142	126
NM_000869_1920	NM_000869	218	156
NM_000870_1922	NM_000870	282	256
NM_000870_1923	NM_000870	99	118
NM_000870_1921	NM_000870	198	225
NM_000871_1925	NM_000871	23	31
NM_000871_1924	NM_000871	101	86
NM_000871_1926	NM_000871	18	15
NM_000873_1928	NM_000873	102	100
NM_000873_1927	NM_000873	248	214
NM_000873_1929	NM_000873	280	273
NM_000874_1931	NM_000874	237	242
NM_000874_1930	NM_000874	132	116
NM_000874_1932	NM_000874	61	66
NM_000875_1935	NM_000875	64	47
NM_000875_1934	NM_000875	88	152
NM_000875_1933	NM_000875	17	12
NM_000876_1936	NM_000876	53	77
NM_000876_1937	NM_000876	78	79
NM_000876_1938	NM_000876	132	146
NM_000877_1940	NM_000877	79	83
NM_000877_1939	NM_000877	100	95
NM_000877_1941	NM_000877	301	248
NM_000878_1943	NM_000878	166	133
NM_000878_1942	NM_000878	171	147
NM_000878_1944	NM_000878	101	68
NM_000879_1947	NM_000879	143	208
NM_000879_1945	NM_000879	117	140
NM_000879_1946	NM_000879	168	191
NM_000882_1950	NM_000882	126	110
NM_000882_1949	NM_000882	120	56
NM_000882_1948	NM_000882	271	282
NM_000884_1951	NM_000884	388	334
NM_000884_1952	NM_000884	149	119
NM_000884_1953	NM_000884	205	154
NM_000885_1954	NM_000885	129	179
NM_000885_1955	NM_000885	88	75
NM_000885_1956	NM_000885	80	84
NM_000887_1957	NM_000887	492	439
NM_000887_1959	NM_000887	347	242
NM_000887_1958	NM_000887	32	35
NM_000889_1961	NM_000889	235	281
NM_000889_1962	NM_000889	170	141
NM_000889_1960	NM_000889	96	125
NM_000890_1965	NM_000890	99	130
NM_000890_1964	NM_000890	79	84
NM_000890_1963	NM_000890	249	255
NM_000891_1967	NM_000891	81	48
NM_000891_1968	NM_000891	127	117
NM_000891_1966	NM_000891	104	69
NM_000892_1969	NM_000892	160	118
NM_000892_1970	NM_000892	110	117
NM_000892_1971	NM_000892	132	123
NM_000893_1974	NM_000893	116	108
NM_000893_1972	NM_000893	152	147
NM_000893_1973	NM_000893	161	145
NM_000894_1975	NM_000894	231	252
NM_000894_1976	NM_000894	166	212
NM_000894_1977	NM_000894	216	248
NM_000895_1980	NM_000895	312	294
NM_000895_1979	NM_000895	65	61
NM_000895_1978	NM_000895	81	85
NM_000898_1983	NM_000898	296	230
NM_000898_1982	NM_000898	104	75
NM_000898_1981	NM_000898	84	73
NM_000902_1984	NM_000902	167	126
NM_000902_1985	NM_000902	121	73
NM_000902_1986	NM_000902	151	125
NM_000903_1987	NM_000903	121	113
NM_000904_1989	NM_000904	287	336
NM_000904_1988	NM_000904	217	169
NM_000904_1990	NM_000904	126	72
NM_000905_1991	NM_000905	67	81
NM_000905_1993	NM_000905	39	30
NM_000905_1992	NM_000905	64	71
NM_000906_1994	NM_000906	127	141
NM_000906_1996	NM_000906	189	153
NM_000906_1995	NM_000906	317	344
NM_000909_1998	NM_000909	232	196
NM_000909_1997	NM_000909	202	173
NM_000909_1999	NM_000909	90	85
[truncated: 68,298 more rows]

## Sheet: Ceritinib ED50
gRNA	Gene	Ceritinib ED50 biorep 1	Ceritinib ED50 biorep 2
NM_001282356_25532	NM_001282356	0	0
NM_001029870_5469	NM_001029870	0	0
NM_001013837_4794	NM_001013837	0	1
NM_023080_53634	NM_023080	2	0
NM_031438_56095	NM_031438	5	1
NM_001205281_20158	NM_001205281	2	0
NM_001291715_28323	NM_001291715	8	2
NM_014405_43442	NM_014405	10	10
NM_004760_35857	NM_004760	5	12
NM_058195_59294	NM_058195	1	2
NM_001286078_26558	NM_001286078	16	5
NM_152653_63314	NM_152653	13	11
NM_002248_30425	NM_002248	15	9
NM_005953_38474	NM_005953	3	1
NM_020801_51414	NM_020801	14	23
NM_152911_63688	NM_152911	6	3
NM_001164623_15129	NM_001164623	16	27
NM_153741_64303	NM_153741	13	13
NM_001004474_2991	NM_001004474	19	14
NM_021005_51801	NM_021005	12	13
NM_001896_29610	NM_001896	15	14
NM_004523_35348	NM_004523	21	11
NM_013272_42378	NM_013272	17	19
NM_032506_57185	NM_032506	5	5
NM_006802_40304	NM_006802	14	9
NM_052937_58927	NM_052937	13	3
NM_001394_28541	NM_001394	12	6
NM_001252499_21802	NM_001252499	1	1
NM_153020_63740	NM_153020	6	5
NM_004978_36316	NM_004978	26	11
NM_080742_59646	NM_080742	9	1
NM_001166060_15404	NM_001166060	38	13
NM_006901_40523	NM_006901	23	27
NM_006143_38860	NM_006143	60	23
NM_001195654_18528	NM_001195654	25	21
NM_016298_46832	NM_016298	21	23
NM_019078_50236	NM_019078	7	9
NM_020760_51333	NM_020760	19	7
NM_001166114_15443	NM_001166114	28	21
NM_003272_32724	NM_003272	11	3
NM_001177665_17083	NM_001177665	32	22
NM_018103_48769	NM_018103	7	2
NM_002793_31635	NM_002793	52	33
NM_015032_44700	NM_015032	13	16
NM_001271014_23737	NM_001271014	21	20
NM_001135697_11501	NM_001135697	17	11
NM_018646_49626	NM_018646	28	30
NM_001916_29647	NM_001916	22	17
NM_001037537_5986	NM_001037537	27	22
NM_000979_2159	NM_000979	14	12
NM_003712_33678	NM_003712	14	8
NM_020764_51338	NM_020764	30	20
NM_022456_53122	NM_022456	42	27
NM_173470_64872	NM_173470	7	10
NM_001113434_9438	NM_001113434	18	10
NM_007059_40854	NM_007059	32	35
NM_022787_53417	NM_022787	18	19
NM_005381_37225	NM_005381	8	5
NM_001271518_23833	NM_001271518	13	7
NM_001003819_2741	NM_001003819	15	5
NM_198479_68414	NM_198479	8	2
NM_080672_59589	NM_080672	14	20
NM_001284283_26321	NM_001284283	36	23
NM_032940_57856	NM_032940	86	83
NM_024637_54370	NM_024637	34	23
NM_139346_61201	NM_139346	17	8
NM_022572_53256	NM_022572	83	64
NM_021168_52092	NM_021168	24	11
NM_001161706_14621	NM_001161706	13	11
NM_001257325_22735	NM_001257325	27	12
NM_015704_45940	NM_015704	20	21
NM_205854_69589	NM_205854	145	54
NM_003080_32311	NM_003080	48	20
NM_001164619_15125	NM_001164619	11	6
NM_003758_33783	NM_003758	33	22
NM_144607_61310	NM_144607	32	25
NM_001145785_13794	NM_001145785	41	29
NM_006255_39108	NM_006255	16	21
NM_001164473_15082	NM_001164473	21	15
NM_005749_38045	NM_005749	41	25
NM_020659_51132	NM_020659	1	5
NM_001243271_21178	NM_001243271	4	0
NM_012155_41588	NM_012155	66	36
NM_001202439_19669	NM_001202439	20	7
NM_001178034_17178	NM_001178034	51	28
NM_001042545_6723	NM_001042545	27	25
NM_012207_41687	NM_012207	47	33
NM_145007_61714	NM_145007	24	25
NM_005060_36511	NM_005060	56	39
NM_004124_34534	NM_004124	55	47
NM_002899_31876	NM_002899	32	40
NM_003764_33795	NM_003764	26	29
NM_001165966_15345	NM_001165966	6	5
NM_022139_52898	NM_022139	20	22
NM_003367_32930	NM_003367	5	4
NM_053055_59096	NM_053055	70	42
NM_004419_35125	NM_004419	42	39
NM_004414_35111	NM_004414	20	16
NM_001199295_19137	NM_001199295	42	22
NM_032630_57404	NM_032630	13	19
NM_000661_1480	NM_000661	35	22
NM_001029998_5514	NM_001029998	82	93
NM_001278683_25070	NM_001278683	12	9
NM_013960_42718	NM_013960	42	8
NM_025204_55265	NM_025204	27	31
NM_002950_31986	NM_002950	19	26
NM_005862_38284	NM_005862	16	14
NM_054022_59140	NM_054022	25	19
NM_181523_66829	NM_181523	14	19
NM_033446_58544	NM_033446	24	23
NM_024811_54726	NM_024811	67	37
NM_006649_39984	NM_006649	21	16
NM_014612_43797	NM_014612	12	8
NM_032356_56927	NM_032356	24	25
NM_001214909_20501	NM_001214909	6	23
NM_001040616_6517	NM_001040616	32	35
NM_001100423_8773	NM_001100423	62	24
NM_014392_43414	NM_014392	35	34
NM_001009812_4150	NM_001009812	22	2
NM_001105195_9108	NM_001105195	27	21
NM_152366_62735	NM_152366	40	30
NM_000912_2006	NM_000912	23	20
NM_006832_40384	NM_006832	42	20
NM_000976_2152	NM_000976	12	13
NM_172089_64586	NM_172089	21	1
NM_001242916_21008	NM_001242916	33	27
NM_001167959_15860	NM_001167959	27	59
NM_005134_36684	NM_005134	10	3
NM_001956_29751	NM_001956	8	5
NM_000430_1000	NM_000430	17	9
NM_022897_53494	NM_022897	47	51
NM_001252197_21743	NM_001252197	39	30
NM_001145720_13754	NM_001145720	26	20
NM_001265593_23273	NM_001265593	11	19
NM_006011_38607	NM_006011	24	17
NM_001538_28840	NM_001538	63	67
NM_005938_38441	NM_005938	34	14
NM_023919_53650	NM_023919	31	14
NM_001842_29480	NM_001842	36	16
NM_020640_51095	NM_020640	15	13
NM_001286490_26776	NM_001286490	20	8
NM_020769_51348	NM_020769	5	2
NM_020988_51773	NM_020988	28	26
NM_001142272_12096	NM_001142272	68	45
NM_019119_50329	NM_019119	65	23
NM_138768_60802	NM_138768	43	49
NM_005086_36572	NM_005086	53	28
NM_014709_44028	NM_014709	10	27
NM_004160_34608	NM_004160	39	35
NM_021204_52166	NM_021204	69	39
NM_001012708_4552	NM_001012708	78	38
NM_015889_46051	NM_015889	43	17
NM_021103_51968	NM_021103	7	8
NM_021033_51854	NM_021033	21	17
NM_007111_40928	NM_007111	16	22
NM_004747_35833	NM_004747	30	28
NM_001142643_12432	NM_001142643	51	40
NM_030952_55811	NM_030952	28	24
NM_080426_59414	NM_080426	12	12
NM_016205_46662	NM_016205	26	19
NM_006317_39255	NM_006317	43	41
NM_001142886_12541	NM_001142886	32	19
NM_006310_39240	NM_006310	34	17
NM_206963_69735	NM_206963	45	45
NM_173050_64742	NM_173050	23	7
NM_001261_23143	NM_001261	9	4
NM_001184720_17341	NM_001184720	70	57
NM_001114726_9612	NM_001114726	39	37
NM_001171197_16372	NM_001171197	14	4
NM_016098_46487	NM_016098	12	15
NM_006842_40410	NM_006842	15	26
NM_004961_36274	NM_004961	28	36
NM_000799_1775	NM_000799	37	50
NM_080742_59645	NM_080742	20	26
NM_000904_1990	NM_000904	54	43
NM_030634_55483	NM_030634	24	13
NM_001287013_27130	NM_001287013	44	44
NM_004890_36130	NM_004890	53	41
NM_138400_60491	NM_138400	38	24
NM_001243812_21420	NM_001243812	26	22
NM_144570_61240	NM_144570	19	5
NM_198525_68505	NM_198525	43	20
NM_001004441_2926	NM_001004441	55	42
NM_001039467_6140	NM_001039467	26	13
NM_006632_39944	NM_006632	28	26
NM_001202523_19732	NM_001202523	74	49
NM_017418_47531	NM_017418	53	41
NM_001282535_25747	NM_001282535	3	2
NM_024645_54394	NM_024645	82	58
NM_014249_43123	NM_014249	109	68
NM_022494_53212	NM_022494	43	33
NM_006332_39285	NM_006332	39	22
NM_006045_38681	NM_006045	26	25
NM_002449_30873	NM_002449	57	45
NM_001099337_8518	NM_001099337	19	22
NM_005391_37247	NM_005391	30	22
NM_032025_56429	NM_032025	72	27
NM_182925_67704	NM_182925	30	23
NM_007202_41107	NM_007202	36	17
NM_152754_63502	NM_152754	42	22
NM_020700_51209	NM_020700	53	28
NM_144679_61474	NM_144679	67	74
NM_005983_38545	NM_005983	28	21
NM_001408_28577	NM_001408	32	23
NM_001184699_17322	NM_001184699	31	13
NM_139167_61065	NM_139167	79	65
NM_032509_57186	NM_032509	36	37
NM_194326_67983	NM_194326	41	32
NM_001110556_9281	NM_001110556	28	17
NM_001284285_26327	NM_001284285	67	41
NM_001040715_6554	NM_001040715	19	21
NM_001142299_12139	NM_001142299	18	45
NM_001395_28545	NM_001395	21	20
NM_031935_56305	NM_031935	20	21
NM_006947_40616	NM_006947	34	13
NM_001257319_22728	NM_001257319	45	26
NM_016491_47152	NM_016491	36	18
NM_001079811_7271	NM_001079811	63	27
NM_032015_56401	NM_032015	38	34
NM_004965_36286	NM_004965	38	29
NM_172375_64730	NM_172375	68	36
NM_030621_55455	NM_030621	42	32
NM_002826_31720	NM_002826	16	21
NM_014188_43015	NM_014188	16	15
NM_130770_59901	NM_130770	50	31
NM_020465_51023	NM_020465	69	38
NM_001278267_24687	NM_001278267	62	39
NM_014391_43410	NM_014391	80	66
NM_001093_8118	NM_001093	42	28
NM_001144936_13017	NM_001144936	15	17
NM_001096_8141	NM_001096	18	14
NM_006726_40139	NM_006726	28	17
NM_001105521_9131	NM_001105521	46	33
NM_024093_53883	NM_024093	92	67
NM_001136474_11856	NM_001136474	24	16
NM_014434_43503	NM_014434	25	9
NM_001256124_22085	NM_001256124	51	31
NM_013251_42330	NM_013251	60	57
NM_031896_56239	NM_031896	42	20
NM_018838_49792	NM_018838	76	55
NM_001276254_24216	NM_001276254	89	37
NM_018474_49516	NM_018474	26	10
NM_018923_49894	NM_018923	51	30
NM_014109_42903	NM_014109	98	66
NM_153698_64249	NM_153698	53	37
NM_145046_61780	NM_145046	15	15
NM_024915_54897	NM_024915	43	40
NM_175931_65857	NM_175931	60	46
NM_007284_41276	NM_007284	47	29
NM_001005474_3594	NM_001005474	31	30
NM_024674_54458	NM_024674	16	7
NM_001008528_4020	NM_001008528	24	38
NM_001004354_2906	NM_001004354	7	9
NM_001282864_26059	NM_001282864	49	32
NM_001286506_26786	NM_001286506	88	60
NM_001252036_21717	NM_001252036	48	43
NM_175610_65678	NM_175610	44	14
NM_016045_46365	NM_016045	57	43
NM_001164749_15181	NM_001164749	43	24
NM_014278_43169	NM_014278	113	105
NM_015649_45823	NM_015649	42	42
NM_001288819_27554	NM_001288819	45	39
NM_022137_52894	NM_022137	39	37
NM_178861_66663	NM_178861	30	21
NM_000638_1447	NM_000638	21	30
NM_152313_62615	NM_152313	31	20
NM_001010867_4242	NM_001010867	25	26
NM_001100164_8737	NM_001100164	42	18
NM_025161_55205	NM_025161	52	34
NM_177540_66085	NM_177540	26	18
NM_032777_57560	NM_032777	29	15
NM_001284413_26429	NM_001284413	29	24
NM_016587_47324	NM_016587	34	28
NM_001199800_19352	NM_001199800	5	4
NM_014712_44035	NM_014712	23	32
NM_032491_57157	NM_032491	117	95
NM_003353_32900	NM_003353	20	17
NM_000887_1958	NM_000887	22	16
NM_001289397_27749	NM_001289397	43	43
NM_013368_42562	NM_013368	98	77
NM_030641_55490	NM_030641	61	27
NM_005986_38554	NM_005986	31	19
NM_001024921_5316	NM_001024921	48	33
NM_006869_40463	NM_006869	61	41
NM_006439_39528	NM_006439	68	56
NM_145245_61947	NM_145245	52	31
NM_001136105_11715	NM_001136105	32	20
NM_005381_37224	NM_005381	77	48
NM_031475_56158	NM_031475	55	39
NM_024627_54353	NM_024627	46	40
NM_020804_51423	NM_020804	66	31
NM_017666_47906	NM_017666	42	34
NM_001142621_12411	NM_001142621	24	20
NM_005226_36875	NM_005226	66	22
NM_030667_55536	NM_030667	26	40
NM_001146699_14145	NM_001146699	23	33
NM_001163735_14841	NM_001163735	65	25
NM_001008393_3988	NM_001008393	61	63
NM_015358_45352	NM_015358	50	29
NM_006419_39485	NM_006419	38	30
NM_144582_61265	NM_144582	21	25
NM_144570_61239	NM_144570	30	28
NM_024618_54334	NM_024618	95	47
NM_003631_33506	NM_003631	38	34
NM_001256093_22061	NM_001256093	81	39
NM_025247_55362	NM_025247	54	31
NM_001257387_22776	NM_001257387	62	23
NM_001804_29391	NM_001804	48	37
NM_018157_48881	NM_018157	17	20
NM_001204300_19928	NM_001204300	54	21
NM_017589_47787	NM_017589	30	45
NM_015310_45244	NM_015310	30	46
NM_001289_27613	NM_001289	26	25
NM_015049_44745	NM_015049	40	24
NM_003792_33855	NM_003792	23	16
NM_152512_63033	NM_152512	26	14
NM_004668_35665	NM_004668	29	11
NM_021257_52275	NM_021257	36	32
NM_001128932_10481	NM_001128932	61	49
NM_018962_49998	NM_018962	37	32
NM_001014336_4814	NM_001014336	90	49
NM_001040440_6476	NM_001040440	49	37
NM_001040002_6333	NM_001040002	83	90
NM_018110_48778	NM_018110	22	7
NM_001354_28463	NM_001354	43	30
NM_001039112_6077	NM_001039112	54	49
NM_144577_61253	NM_144577	43	17
NM_006233_39060	NM_006233	85	50
NM_017676_47929	NM_017676	53	38
NM_207398_70021	NM_207398	36	25
NM_032853_57734	NM_032853	82	41
NM_001170726_16207	NM_001170726	44	34
NM_032756_57538	NM_032756	48	31
NM_006133_38835	NM_006133	22	26
NM_032777_57558	NM_032777	60	37
NM_004157_34599	NM_004157	92	54
NM_152326_62642	NM_152326	16	18
NM_001111125_9326	NM_001111125	11	23
NM_004127_34544	NM_004127	13	4
NM_001845_29485	NM_001845	108	84
NM_018225_49019	NM_018225	37	33
NM_001288799_27542	NM_001288799	15	20
NM_004036_34340	NM_004036	22	13
NM_001244973_21602	NM_001244973	38	33
NM_001006946_3809	NM_001006946	34	20
NM_015455_45528	NM_015455	151	84
NM_001164375_14992	NM_001164375	38	17
NM_004225_34742	NM_004225	60	55
NM_004422_35135	NM_004422	62	54
NM_004564_35444	NM_004564	37	22
NM_002119_30114	NM_002119	67	32
NM_001128_10233	NM_001128	21	20
NM_017550_47711	NM_017550	72	33
NM_024913_54895	NM_024913	43	20
NM_031303_56004	NM_031303	103	67
NM_032229_56690	NM_032229	78	74
NM_001166_15370	NM_001166	47	21
NM_020062_50484	NM_020062	10	13
NM_153748_64307	NM_153748	30	17
NM_014643_43876	NM_014643	13	11
NM_207520_70126	NM_207520	27	21
NM_007023_40764	NM_007023	22	28
NM_018371_49314	NM_018371	90	69
NM_016562_47277	NM_016562	53	27
NM_020313_50766	NM_020313	19	8
NM_001256099_22067	NM_001256099	62	75
NM_207163_69812	NM_207163	34	49
NM_004361_35003	NM_004361	15	14
NM_001168320_15935	NM_001168320	34	54
NM_139169_61071	NM_139169	92	59
NM_001135993_11621	NM_001135993	40	21
NM_005736_38020	NM_005736	78	47
NM_001752_29268	NM_001752	88	102
NM_000083_159	NM_000083	55	41
NM_004966_36290	NM_004966	27	38
NM_001271685_23889	NM_001271685	43	55
NM_001040429_6463	NM_001040429	58	41
NM_001203248_19771	NM_001203248	56	48
NM_004134_34557	NM_004134	60	49
NM_001130017_10606	NM_001130017	51	22
NM_032557_57274	NM_032557	42	31
NM_020856_51538	NM_020856	25	12
NM_148896_62412	NM_148896	45	30
NM_172365_64719	NM_172365	66	47
NM_015033_44702	NM_015033	13	26
NM_153710_64277	NM_153710	52	28
NM_001114107_9519	NM_001114107	31	9
NM_024019_53745	NM_024019	54	26
NM_024574_54251	NM_024574	21	20
NM_003108_32377	NM_003108	23	18
NM_001145511_13601	NM_001145511	46	36
NM_144702_61528	NM_144702	24	17
NM_005353_37171	NM_005353	61	30
NM_006755_40201	NM_006755	26	21
NM_016247_46755	NM_016247	66	34
NM_006110_38804	NM_006110	56	47
NM_025179_55222	NM_025179	21	33
NM_020300_50749	NM_020300	45	65
NM_170733_64465	NM_170733	77	42
NM_001042403_6607	NM_001042403	66	56
NM_033446_58543	NM_033446	39	23
NM_001159391_14235	NM_001159391	35	30
NM_032876_57782	NM_032876	50	20
NM_017791_48136	NM_017791	139	80
NM_000833_1840	NM_000833	37	42
NM_003620_33485	NM_003620	55	30
NM_014065_42864	NM_014065	49	40
NM_207374_69983	NM_207374	51	44
NM_001278733_25122	NM_001278733	55	40
NM_152910_63686	NM_152910	76	33
NM_016011_46298	NM_016011	82	48
NM_054033_59166	NM_054033	43	19
NM_012283_41835	NM_012283	21	21
NM_198393_68312	NM_198393	10	1
NM_177967_66145	NM_177967	19	32
NM_001001827_2432	NM_001001827	0	1
NM_001130964_10930	NM_001130964	18	18
NM_006155_38886	NM_006155	60	52
NM_134433_60295	NM_134433	11	8
NM_001270364_23479	NM_001270364	41	33
NM_005070_36538	NM_005070	25	17
NM_080612_59503	NM_080612	34	22
NM_015241_45123	NM_015241	27	25
NM_001082959_7879	NM_001082959	92	80
NM_017451_47600	NM_017451	46	19
NM_144715_61558	NM_144715	11	24
NM_014851_44321	NM_014851	85	49
NM_002141_30165	NM_002141	33	35
NM_012306_41891	NM_012306	61	37
NM_001287755_27362	NM_001287755	16	27
NM_032439_57074	NM_032439	9	9
NM_001127464_10080	NM_001127464	31	11
NM_005523_37551	NM_005523	44	45
NM_012298_41875	NM_012298	19	24
NM_006236_39070	NM_006236	16	10
NM_024650_54404	NM_024650	12	4
NM_152784_63565	NM_152784	156	82
NM_001256111_22073	NM_001256111	104	96
NM_001113494_9459	NM_001113494	81	50
NM_057162_59218	NM_057162	68	45
NM_001164458_15059	NM_001164458	54	53
NM_006746_40180	NM_006746	37	53
NM_024795_54697	NM_024795	52	30
NM_001082486_7862	NM_001082486	156	85
NM_001145320_13443	NM_001145320	41	34
NM_001164342_14969	NM_001164342	119	95
NM_005249_36921	NM_005249	63	79
NM_005178_36764	NM_005178	49	18
NM_016341_46918	NM_016341	71	58
NM_173351_64837	NM_173351	38	20
NM_018307_49184	NM_018307	103	66
NM_013233_42279	NM_013233	35	20
NM_005941_38447	NM_005941	71	37
NM_152784_63566	NM_152784	98	52
NM_052933_58923	NM_052933	89	54
NM_001144955_13038	NM_001144955	112	78
NM_001028_5436	NM_001028	40	53
NM_020655_51130	NM_020655	35	57
NM_001178_17140	NM_001178	29	17
NM_020919_51648	NM_020919	37	9
NM_001287430_27271	NM_001287430	17	27
NM_001081003_7812	NM_001081003	107	68
NM_001173539_16883	NM_001173539	17	26
NM_006078_38735	NM_006078	61	24
NM_001258379_23035	NM_001258379	22	20
NM_001243877_21425	NM_001243877	57	68
NM_016529_47218	NM_016529	48	33
NM_005892_38350	NM_005892	37	43
NM_032829_57681	NM_032829	54	26
NM_024771_54643	NM_024771	50	70
NM_001143942_12748	NM_001143942	52	26
NM_001289397_27751	NM_001289397	45	32
NM_001100913_8844	NM_001100913	43	32
NM_173619_65162	NM_173619	49	24
NM_001126049_9835	NM_001126049	16	20
NM_001242819_20923	NM_001242819	21	15
NM_002918_31926	NM_002918	73	71
NM_001145635_13657	NM_001145635	40	31
NM_002774_31597	NM_002774	66	40
NM_006915_40548	NM_006915	35	34
NM_001174130_16983	NM_001174130	59	43
NM_052876_58824	NM_052876	53	14
NM_002568_31146	NM_002568	92	40
NM_001098500_8261	NM_001098500	51	15
NM_152519_63049	NM_152519	24	9
NM_001113491_9449	NM_001113491	35	28
NM_001261407_23160	NM_001261407	19	12
NM_002386_30724	NM_002386	76	47
NM_001040192_6430	NM_001040192	43	46
NM_017622_47825	NM_017622	28	31
NM_201286_69127	NM_201286	118	57
NM_001010926_4345	NM_001010926	51	36
NM_001257998_22830	NM_001257998	26	31
NM_005966_38506	NM_005966	16	12
NM_021128_52005	NM_021128	46	10
NM_003782_33833	NM_003782	60	52
NM_001199107_19005	NM_001199107	44	39
NM_139070_61014	NM_139070	26	28
NM_016048_46372	NM_016048	31	22
NM_006167_38912	NM_006167	8	18
NM_002480_30933	NM_002480	98	58
NM_001003688_2701	NM_001003688	74	52
NM_007128_40963	NM_007128	135	63
NM_144651_61410	NM_144651	85	63
NM_018416_49405	NM_018416	80	43
NM_052940_58935	NM_052940	49	24
NM_020354_50820	NM_020354	31	17
NM_033254_58298	NM_033254	68	27
NM_001272093_24188	NM_001272093	41	29
NM_019022_50117	NM_019022	54	39
NM_002215_30352	NM_002215	12	10
NM_001166102_15411	NM_001166102	47	18
NM_001164579_15111	NM_001164579	29	34
NM_000722_1621	NM_000722	58	26
NM_001077445_7103	NM_001077445	62	40
NM_016199_46644	NM_016199	40	21
NM_001083538_7923	NM_001083538	15	5
NM_006805_40312	NM_006805	55	64
NM_001282462_25651	NM_001282462	37	42
NM_006407_39458	NM_006407	66	52
NM_018418_49410	NM_018418	78	59
NM_152665_63335	NM_152665	99	57
NM_180990_66689	NM_180990	31	27
NM_001010909_4318	NM_001010909	56	59
NM_017983_48520	NM_017983	92	40
NM_005961_38497	NM_005961	53	60
NM_001199285_19131	NM_001199285	37	19
NM_003272_32723	NM_003272	24	13
NM_032959_57880	NM_032959	25	30
NM_181776_67099	NM_181776	24	48
NM_001015072_4897	NM_001015072	23	29
NM_001282290_25478	NM_001282290	96	41
NM_002491_30962	NM_002491	53	32
NM_020777_51369	NM_020777	37	14
NM_022735_53309	NM_022735	47	38
NM_006790_40285	NM_006790	38	47
NM_198551_68549	NM_198551	27	24
NM_001005279_3472	NM_001005279	69	63
NM_031900_56251	NM_031900	37	29
NM_032588_57332	NM_032588	41	41
NM_024408_54069	NM_024408	52	62
NM_001024210_5206	NM_001024210	87	59
NM_012434_42165	NM_012434	53	28
NM_144727_61588	NM_144727	43	38
NM_001276471_24327	NM_001276471	12	4
NM_052838_58734	NM_052838	95	49
NM_001284426_26446	NM_001284426	68	59
NM_001685_29103	NM_001685	66	45
NM_001278597_24968	NM_001278597	92	66
NM_014752_44137	NM_014752	72	54
NM_144770_61606	NM_144770	67	74
NM_001243926_21434	NM_001243926	51	27
NM_019040_50150	NM_019040	69	54
NM_139121_61035	NM_139121	73	50
NM_173808_65331	NM_173808	68	39
NM_017431_47559	NM_017431	85	37
NM_052911_58888	NM_052911	55	51
NM_018367_49307	NM_018367	21	9
NM_001193533_18157	NM_001193533	117	62
NM_001611_28945	NM_001611	53	36
NM_138363_60427	NM_138363	28	16
NM_001256661_22434	NM_001256661	126	64
NM_005740_38025	NM_005740	94	52
NM_080748_59663	NM_080748	16	13
NM_015194_45051	NM_015194	31	41
NM_001136218_11804	NM_001136218	70	45
NM_001835_29465	NM_001835	32	25
NM_001277817_24509	NM_001277817	45	40
NM_001102592_8982	NM_001102592	59	54
NM_020988_51772	NM_020988	12	2
NM_001168389_15992	NM_001168389	86	38
NM_003724_33707	NM_003724	37	18
NM_033425_58518	NM_033425	29	12
NM_001243007_21056	NM_001243007	59	64
NM_001286693_26941	NM_001286693	20	21
NM_001244724_21528	NM_001244724	28	26
NM_012176_41617	NM_012176	13	14
NM_018657_49653	NM_018657	86	35
NM_152266_62516	NM_152266	28	25
NM_001877_29572	NM_001877	48	57
NM_024838_54782	NM_024838	147	89
NM_001253845_21903	NM_001253845	42	36
NM_004350_34983	NM_004350	26	13
NM_001004713_3124	NM_001004713	93	75
NM_001127266_9991	NM_001127266	91	89
NM_001075098_7003	NM_001075098	49	28
NM_001002913_2644	NM_001002913	125	93
NM_183373_67826	NM_183373	42	22
NM_005909_38380	NM_005909	59	56
NM_032521_57217	NM_032521	59	42
NM_000170_359	NM_000170	40	23
NM_001128915_10459	NM_001128915	57	31
NM_007367_41392	NM_007367	41	58
NM_020707_51219	NM_020707	42	32
NM_001048212_6905	NM_001048212	61	50
NM_001194992_18232	NM_001194992	134	125
NM_080670_59582	NM_080670	120	77
NM_032223_56677	NM_032223	60	26
NM_145057_61804	NM_145057	114	107
NM_181837_67154	NM_181837	29	32
NM_005692_37938	NM_005692	85	49
NM_054033_59164	NM_054033	46	39
NM_212552_70180	NM_212552	16	8
NM_001277115_24389	NM_001277115	99	66
NM_020823_51468	NM_020823	60	34
NM_080632_59536	NM_080632	24	11
NM_004174_34637	NM_004174	40	30
NM_001033112_5747	NM_001033112	34	24
NM_001145664_13706	NM_001145664	39	30
NM_152293_62581	NM_152293	24	33
NM_025268_55398	NM_025268	121	84
NM_017789_48132	NM_017789	59	32
NM_003141_32453	NM_003141	43	36
NM_016429_47051	NM_016429	27	18
NM_000106_215	NM_000106	21	24
NM_017564_47734	NM_017564	13	9
NM_152544_63092	NM_152544	67	32
NM_001206987_20378	NM_001206987	44	44
NM_014226_43072	NM_014226	126	93
NM_001111034_9301	NM_001111034	32	43
NM_001146702_14147	NM_001146702	42	32
NM_003532_33282	NM_003532	100	89
NM_001621_28967	NM_001621	39	24
NM_003395_33004	NM_003395	51	43
NM_025108_55125	NM_025108	55	39
NM_030760_55556	NM_030760	38	14
NM_018291_49152	NM_018291	35	17
NM_004380_35041	NM_004380	55	48
NM_001164623_15128	NM_001164623	24	17
NM_001135586_11426	NM_001135586	75	58
NM_001256552_22368	NM_001256552	128	95
NM_001008537_4025	NM_001008537	47	64
NM_003702_33656	NM_003702	46	34
NM_001145966_13887	NM_001145966	36	24
NM_004933_36208	NM_004933	53	37
NM_015299_45224	NM_015299	17	3
NM_006320_39262	NM_006320	66	43
NM_014620_43823	NM_014620	59	48
NM_001145771_13779	NM_001145771	63	82
NM_001896_29608	NM_001896	19	10
NM_003627_33493	NM_003627	46	31
NM_020448_50995	NM_020448	97	57
NM_030978_55874	NM_030978	87	57
NM_001174122_16972	NM_001174122	68	95
NM_001001394_2249	NM_001001394	72	70
NM_006498_39646	NM_006498	48	56
NM_001288769_27522	NM_001288769	44	41
NM_021253_52268	NM_021253	68	45
NM_001207059_20466	NM_001207059	59	35
NM_001308_28377	NM_001308	26	49
NM_199287_68994	NM_199287	53	50
NM_003590_33420	NM_003590	44	40
NM_182916_67686	NM_182916	19	9
NM_019035_50144	NM_019035	14	14
NM_005581_37691	NM_005581	119	123
NM_001163926_14863	NM_001163926	36	47
NM_004044_34356	NM_004044	54	38
NM_181745_67081	NM_181745	86	61
NM_001163213_14746	NM_001163213	41	23
NM_138568_60676	NM_138568	87	77
NM_032504_57177	NM_032504	67	60
NM_001195259_18377	NM_001195259	18	9
NM_182701_67544	NM_182701	98	55
NM_001142594_12379	NM_001142594	70	38
NM_001144950_13029	NM_001144950	5	4
NM_001025253_5392	NM_001025253	64	25
NM_001177465_17050	NM_001177465	72	79
NM_000794_1763	NM_000794	33	38
NM_002273_30491	NM_002273	28	25
NM_001146683_14124	NM_001146683	50	47
NM_012223_41708	NM_012223	27	17
NM_030810_55671	NM_030810	24	20
NM_016618_47383	NM_016618	52	44
NM_032265_56735	NM_032265	106	77
NM_001281725_25319	NM_001281725	80	42
NM_003004_32119	NM_003004	54	33
NM_001166209_15495	NM_001166209	65	74
NM_022763_53372	NM_022763	54	24
NM_139289_61175	NM_139289	115	67
NM_004496_35294	NM_004496	73	39
NM_001145964_13882	NM_001145964	73	39
NM_005811_38179	NM_005811	53	33
NM_001291527_28284	NM_001291527	27	33
NM_004254_34795	NM_004254	71	49
NM_001608_28938	NM_001608	39	21
NM_001282583_25789	NM_001282583	98	90
NM_006941_40599	NM_006941	51	43
NM_016323_46884	NM_016323	41	44
NM_001291494_28270	NM_001291494	108	79
NM_032806_57626	NM_032806	123	80
NM_021191_52135	NM_021191	41	35
NM_017829_48226	NM_017829	88	72
NM_000810_1802	NM_000810	96	72
NM_001284290_26332	NM_001284290	19	23
NM_015101_44852	NM_015101	58	51
NM_198483_68423	NM_198483	77	57
NM_024706_54522	NM_024706	89	53
NM_001029880_5478	NM_001029880	17	8
NM_001290056_27940	NM_001290056	57	43
NM_001267048_23328	NM_001267048	81	44
NM_001001521_2300	NM_001001521	83	50
NM_013938_42699	NM_013938	108	83
NM_001080473_7561	NM_001080473	29	29
NM_001287343_27230	NM_001287343	53	38
NM_014210_43036	NM_014210	166	90
NM_080663_59568	NM_080663	121	85
NM_001003892_2755	NM_001003892	70	37
NM_001166102_15412	NM_001166102	81	67
NM_001242784_20866	NM_001242784	108	56
NM_005697_37944	NM_005697	102	86
NM_032131_56537	NM_032131	111	60
NM_014820_44266	NM_014820	59	22
NM_001099433_8553	NM_001099433	39	33
NM_014887_44402	NM_014887	23	33
NM_152420_62856	NM_152420	81	47
NM_004014_34316	NM_004014	112	95
NM_022739_53312	NM_022739	94	57
NM_001177384_17037	NM_001177384	56	31
NM_033387_58446	NM_033387	90	83
NM_022355_53029	NM_022355	57	53
NM_174976_65577	NM_174976	131	88
NM_015374_45382	NM_015374	65	60
NM_001128826_10431	NM_001128826	139	118
NM_198337_68298	NM_198337	64	45
NM_007148_40993	NM_007148	53	24
NM_182540_67358	NM_182540	64	13
NM_001257305_22717	NM_001257305	68	39
NM_001251974_21688	NM_001251974	35	26
NM_001145106_13224	NM_001145106	80	57
NM_139056_61000	NM_139056	57	19
NM_019606_50390	NM_019606	48	28
NM_020770_51351	NM_020770	72	49
NM_001267048_23330	NM_001267048	36	47
NM_004760_35856	NM_004760	53	30
NM_014243_43106	NM_014243	62	36
NM_020801_51415	NM_020801	10	5
NM_001008537_4026	NM_001008537	62	43
NM_182574_67417	NM_182574	29	31
NM_001037731_6017	NM_001037731	139	122
NM_003078_32304	NM_003078	82	82
NM_001040272_6444	NM_001040272	58	24
NM_001123065_9771	NM_001123065	36	31
NM_006581_39842	NM_006581	37	30
NM_001145512_13604	NM_001145512	44	23
NM_014232_43084	NM_014232	23	29
NM_000874_1930	NM_000874	77	64
NM_018053_48658	NM_018053	27	32
NM_007344_41331	NM_007344	77	48
NM_032548_57251	NM_032548	69	48
NM_001286708_26959	NM_001286708	72	52
NM_001005339_3535	NM_001005339	24	27
NM_005603_37738	NM_005603	27	24
NM_001136505_11905	NM_001136505	47	33
NM_024333_54041	NM_024333	37	21
NM_022468_53153	NM_022468	105	69
NM_002733_31494	NM_002733	59	42
NM_147189_62343	NM_147189	65	36
NM_001204760_20047	NM_001204760	63	38
NM_176875_65948	NM_176875	20	16
NM_003965_34233	NM_003965	88	41
NM_002636_31291	NM_002636	33	31
NM_001267597_23384	NM_001267597	42	22
NM_001844_29482	NM_001844	45	26
NM_003245_32654	NM_003245	44	27
NM_033027_57968	NM_033027	38	33
NM_001098816_8434	NM_001098816	105	79
NM_001272109_24195	NM_001272109	50	42
NM_001010877_4264	NM_001010877	64	49
NM_014985_44611	NM_014985	78	84
NM_007051_40831	NM_007051	123	67
NM_201559_69226	NM_201559	14	21
NM_017898_48376	NM_017898	81	52
NM_001197218_18621	NM_001197218	57	69
NM_001015879_4907	NM_001015879	25	17
NM_001197080_18577	NM_001197080	122	74
NM_005340_37147	NM_005340	51	47
NM_001013253_4647	NM_001013253	40	37
NM_001287259_27208	NM_001287259	122	94
NM_024584_54270	NM_024584	76	77
NM_024847_54798	NM_024847	62	63
NM_021973_52636	NM_021973	78	33
NM_001282540_25759	NM_001282540	49	41
NM_003027_32185	NM_003027	53	37
NM_001143992_12830	NM_001143992	33	36
NM_004453_35201	NM_004453	90	75
NM_003291_32767	NM_003291	56	47
NM_058195_59292	NM_058195	26	22
NM_001271960_24117	NM_001271960	56	40
NM_016338_46911	NM_016338	99	86
NM_001282474_25674	NM_001282474	86	37
NM_001169118_16066	NM_001169118	21	20
NM_001289952_27852	NM_001289952	82	41
NM_182577_67421	NM_182577	98	66
NM_001879_29578	NM_001879	123	95
NM_001004723_3143	NM_001004723	58	44
NM_024735_54562	NM_024735	88	48
NM_152683_63369	NM_152683	37	31
NM_001164737_15165	NM_001164737	14	20
NM_144688_61495	NM_144688	29	32
NM_001199239_19109	NM_001199239	48	26
NM_015848_45998	NM_015848	93	55
NM_018842_49798	NM_018842	61	60
NM_206901_69684	NM_206901	192	134
NM_001137669_11994	NM_001137669	69	84
NM_001286811_27061	NM_001286811	88	45
NM_002075_30013	NM_002075	78	55
NM_198946_68781	NM_198946	79	53
NM_024408_54070	NM_024408	19	27
NM_025045_55049	NM_025045	76	55
NM_015613_45774	NM_015613	56	29
NM_024012_53726	NM_024012	38	27
NM_019589_50353	NM_019589	11	15
NM_004843_36029	NM_004843	35	17
NM_020777_51367	NM_020777	7	6
NM_001290062_27950	NM_001290062	33	25
NM_001252390_21789	NM_001252390	59	57
NM_001282386_25549	NM_001282386	43	47
NM_014180_42998	NM_014180	98	69
NM_001271855_24032	NM_001271855	71	70
NM_032477_57132	NM_032477	32	19
NM_001242348_20640	NM_001242348	83	57
NM_003922_34142	NM_003922	54	28
NM_016582_47313	NM_016582	114	75
NM_005328_37112	NM_005328	31	32
NM_004821_35984	NM_004821	69	57
NM_202001_69287	NM_202001	49	39
NM_145047_61782	NM_145047	21	23
NM_001199623_19252	NM_001199623	30	14
NM_003473_33150	NM_003473	44	25
NM_001008409_4006	NM_001008409	38	12
NM_014999_44631	NM_014999	102	73
NM_005723_37990	NM_005723	31	19
NM_213593_70208	NM_213593	171	91
NM_147195_62357	NM_147195	51	55
NM_001174168_17007	NM_001174168	50	62
NM_024060_53814	NM_024060	36	20
NM_002285_30524	NM_002285	86	57
NM_001252660_21816	NM_001252660	70	110
NM_001004728_3158	NM_001004728	125	85
NM_001137550_11965	NM_001137550	80	31
NM_001134407_11056	NM_001134407	61	50
NM_001004306_2831	NM_001004306	90	70
NM_017665_47903	NM_017665	63	17
NM_001278203_24615	NM_001278203	91	75
NM_001202509_19714	NM_001202509	95	46
NM_006004_38592	NM_006004	108	39
NM_001070_6984	NM_001070	32	17
NM_001164440_15041	NM_001164440	17	32
NM_001640_29006	NM_001640	60	50
NM_033379_58440	NM_033379	89	76
NM_002865_31804	NM_002865	39	22
NM_001105520_9128	NM_001105520	37	30
NM_002543_31084	NM_002543	74	66
NM_172087_64583	NM_172087	76	70
NM_153218_63834	NM_153218	47	32
NM_014268_43152	NM_014268	40	51
NM_005456_37394	NM_005456	54	55
NM_001167945_15853	NM_001167945	92	65
NM_001039569_6173	NM_001039569	26	40
NM_176819_65917	NM_176819	61	59
NM_014904_44432	NM_014904	41	37
NM_201433_69162	NM_201433	52	20
NM_080751_59671	NM_080751	133	89
NM_001145373_13498	NM_001145373	5	7
NM_001649_29028	NM_001649	27	15
NM_006097_38782	NM_006097	25	17
NM_024829_54756	NM_024829	220	151
NM_001190328_17648	NM_001190328	112	84
NM_030569_55403	NM_030569	57	38
NM_001170803_16265	NM_001170803	48	35
NM_001006109_3751	NM_001006109	43	34
NM_203406_69449	NM_203406	69	61
NM_001289936_27845	NM_001289936	122	55
NM_000750_1676	NM_000750	58	54
NM_012096_41475	NM_012096	63	49
NM_001003408_2676	NM_001003408	111	77
NM_001012419_4495	NM_001012419	25	16
NM_003047_32236	NM_003047	88	70
NM_001500_28751	NM_001500	56	20
NM_004596_35520	NM_004596	61	44
NM_001170880_16276	NM_001170880	91	37
NM_006456_39568	NM_006456	60	33
NM_001276290_24235	NM_001276290	88	63
NM_001040709_6547	NM_001040709	53	34
NM_033208_58260	NM_033208	69	47
NM_016118_46517	NM_016118	42	16
NM_001278720_25114	NM_001278720	55	32
NM_001160111_14390	NM_001160111	62	48
NM_001951_29737	NM_001951	59	45
NM_015262_45161	NM_015262	22	30
NM_001166109_15429	NM_001166109	56	65
NM_000775_1719	NM_000775	39	30
NM_024734_54559	NM_024734	47	22
NM_001282798_26017	NM_001282798	125	82
NM_015719_45965	NM_015719	56	36
NM_005593_37719	NM_005593	63	46
NM_152344_62686	NM_152344	95	71
NM_032442_57078	NM_032442	89	65
NM_024866_54828	NM_024866	37	20
NM_002653_31331	NM_002653	35	22
NM_006570_39813	NM_006570	56	35
NM_004675_35685	NM_004675	136	80
NM_138704_60746	NM_138704	143	84
NM_006455_39564	NM_006455	31	37
NM_001170687_16160	NM_001170687	45	23
NM_005993_38564	NM_005993	79	51
NM_001289145_27713	NM_001289145	95	91
NM_005011_36390	NM_005011	82	104
NM_032870_57771	NM_032870	66	41
NM_172003_64543	NM_172003	70	42
NM_001160233_14440	NM_001160233	28	28
NM_001283199_26222	NM_001283199	10	18
NM_005576_37684	NM_005576	65	47
NM_001173525_16877	NM_001173525	82	30
NM_000774_1715	NM_000774	57	38
NM_138286_60322	NM_138286	40	27
NM_019595_50366	NM_019595	25	14
NM_020810_51440	NM_020810	70	58
NM_001136155_11744	NM_001136155	118	93
NM_015316_45259	NM_015316	67	44
NM_001242829_20931	NM_001242829	36	25
NM_144718_61565	NM_144718	77	56
NM_016334_46900	NM_016334	73	60
NM_080473_59425	NM_080473	54	18
NM_198082_68104	NM_198082	39	55
NM_016558_47270	NM_016558	55	50
NM_004973_36300	NM_004973	73	70
NM_001002034_2573	NM_001002034	27	17
NM_006914_40545	NM_006914	22	22
NM_205840_69566	NM_205840	32	45
NM_004824_35992	NM_004824	22	22
NM_001024630_5270	NM_001024630	8	14
NM_020184_50622	NM_020184	16	6
NM_018559_49581	NM_018559	52	63
NM_133637_60239	NM_133637	51	69
NM_001080393_7375	NM_001080393	28	32
NM_006454_39561	NM_006454	29	31
NM_001282786_26004	NM_001282786	80	40
NM_004114_34509	NM_004114	66	54
NM_145282_62026	NM_145282	72	37
NM_003749_33759	NM_003749	29	20
NM_000229_508	NM_000229	96	67
NM_001243028_21063	NM_001243028	22	16
NM_017873_48320	NM_017873	79	35
NM_001122951_9748	NM_001122951	88	53
NM_013285_42404	NM_013285	73	30
NM_138300_60346	NM_138300	48	44
NM_014568_43712	NM_014568	55	37
NM_032717_57492	NM_032717	31	23
NM_001101372_8891	NM_001101372	64	49
NM_032188_56643	NM_032188	78	51
NM_004635_35597	NM_004635	58	28
NM_001288629_27440	NM_001288629	41	45
NM_001270467_23568	NM_001270467	58	28
NM_031844_56193	NM_031844	17	26
NM_002428_30818	NM_002428	68	77
NM_030961_55835	NM_030961	61	41
NM_003458_33121	NM_003458	43	16
NM_002839_31749	NM_002839	46	29
NM_001290809_28140	NM_001290809	137	77
NM_001284413_26431	NM_001284413	72	51
NM_004720_35783	NM_004720	121	82
NM_001286534_26808	NM_001286534	40	24
NM_024093_53882	NM_024093	31	33
NM_014744_44118	NM_014744	54	26
NM_182614_67471	NM_182614	49	31
NM_000697_1567	NM_000697	89	76
NM_022454_53117	NM_022454	45	40
NM_006567_39806	NM_006567	39	30
NM_006056_38696	NM_006056	31	22
NM_001258025_22864	NM_001258025	27	26
NM_021255_52273	NM_021255	64	26
NM_005059_36510	NM_005059	67	44
NM_002455_30881	NM_002455	49	30
NM_001136202_11781	NM_001136202	100	42
NM_001915_29646	NM_001915	72	33
NM_001928_29679	NM_001928	73	53
NM_004672_35675	NM_004672	45	44
NM_001162407_14667	NM_001162407	68	68
NM_001199954_19480	NM_001199954	41	27
NM_001164722_15157	NM_001164722	118	96
NM_001278409_24812	NM_001278409	92	101
NM_022740_53316	NM_022740	27	46
NM_022805_53432	NM_022805	56	58
NM_030777_55606	NM_030777	36	21
NM_080830_59723	NM_080830	109	93
NM_007100_40904	NM_007100	87	58
NM_015207_45074	NM_015207	94	56
NM_014584_43747	NM_014584	80	54
NM_001146102_13970	NM_001146102	146	95
NM_001270483_23578	NM_001270483	68	55
NM_003027_32183	NM_003027	144	112
NM_001165882_15299	NM_001165882	99	80
NM_018449_49470	NM_018449	46	46
NM_005933_38431	NM_005933	131	93
NM_030923_55751	NM_030923	61	61
NM_001256876_22601	NM_001256876	31	35
NM_001136160_11750	NM_001136160	55	21
NM_001261427_23193	NM_001261427	89	78
NM_001166119_15450	NM_001166119	46	40
NM_153188_63804	NM_153188	119	73
NM_002670_31366	NM_002670	59	37
NM_001001788_2414	NM_001001788	68	53
NM_181746_67084	NM_181746	38	27
NM_001242780_20860	NM_001242780	56	54
NM_001242559_20747	NM_001242559	10	15
NM_001256910_22619	NM_001256910	49	26
NM_020242_50721	NM_020242	16	9
NM_183422_67874	NM_183422	24	21
NM_178161_66265	NM_178161	10	5
NM_020958_51716	NM_020958	72	48
NM_001162894_14703	NM_001162894	28	17
NM_001206938_20335	NM_001206938	86	73
NM_001001956_2513	NM_001001956	87	57
NM_001286135_26588	NM_001286135	61	38
NM_133458_60142	NM_133458	105	63
NM_006503_39659	NM_006503	80	58
NM_016199_46646	NM_016199	42	27
NM_003512_33233	NM_003512	179	146
NM_017969_48498	NM_017969	43	21
NM_001146316_14090	NM_001146316	43	16
NM_032888_57804	NM_032888	35	24
NM_001199802_19356	NM_001199802	52	61
NM_201628_69264	NM_201628	72	36
NM_007349_41345	NM_007349	64	39
NM_001001317_2224	NM_001001317	78	69
NM_213647_70261	NM_213647	25	24
NM_021922_52520	NM_021922	58	40
NM_144643_61391	NM_144643	24	25
NM_031923_56295	NM_031923	61	37
NM_001139518_12051	NM_001139518	13	31
NM_133642_60251	NM_133642	23	21
NM_005313_37074	NM_005313	55	28
NM_199289_68997	NM_199289	68	34
NM_139354_61205	NM_139354	38	30
NM_020945_51697	NM_020945	51	46
NM_001077665_7166	NM_001077665	111	82
NM_005090_36584	NM_005090	56	26
NM_001135570_11416	NM_001135570	91	39
NM_014671_43937	NM_014671	56	40
NM_004964_36283	NM_004964	28	20
NM_025239_55341	NM_025239	118	64
NM_021964_52623	NM_021964	36	31
NM_001039877_6302	NM_001039877	66	44
NM_001039661_6207	NM_001039661	67	38
NM_001024594_5247	NM_001024594	65	35
NM_001098498_8259	NM_001098498	56	44
NM_004693_35725	NM_004693	134	85
NM_002151_30193	NM_002151	25	13
NM_001082967_7884	NM_001082967	18	39
NM_173521_64989	NM_173521	68	46
NM_181515_66822	NM_181515	133	71
NM_001174090_16941	NM_001174090	45	40
NM_001278191_24605	NM_001278191	89	81
NM_001167959_15859	NM_001167959	207	142
NM_001651_29034	NM_001651	63	36
NM_033022_57954	NM_033022	60	39
NM_001198681_18755	NM_001198681	52	47
NM_207395_70012	NM_207395	23	43
NM_018101_48765	NM_018101	73	73
NM_152304_62590	NM_152304	72	55
NM_001190723_17740	NM_001190723	81	60
NM_183413_67860	NM_183413	52	42
NM_004239_34775	NM_004239	78	30
NM_000310_698	NM_000310	47	61
NM_003379_32962	NM_003379	33	28
NM_001037164_5909	NM_001037164	147	97
NM_014272_43163	NM_014272	35	26
NM_001277058_24364	NM_001277058	114	69
NM_005460_37405	NM_005460	21	40
NM_017947_48474	NM_017947	79	57
NM_032885_57800	NM_032885	29	41
NM_153770_64322	NM_153770	78	43
NM_198552_68552	NM_198552	31	34
NM_000676_1515	NM_000676	78	38
NM_000187_403	NM_000187	57	45
NM_022080_52782	NM_022080	63	39
NM_000175_376	NM_000175	25	12
NM_021101_51965	NM_021101	104	67
NM_002150_30188	NM_002150	77	57
NM_181646_66958	NM_181646	73	61
NM_030811_55673	NM_030811	56	41
NM_001251991_21701	NM_001251991	24	36
NM_024956_54972	NM_024956	74	46
NM_001102669_9033	NM_001102669	36	24
NM_005318_37085	NM_005318	49	34
NM_000089_173	NM_000089	44	25
NM_001145673_13727	NM_001145673	139	123
NM_033285_58355	NM_033285	117	94
NM_152654_63317	NM_152654	63	70
NM_001159736_14330	NM_001159736	18	37
NM_001080446_7490	NM_001080446	102	95
NM_005512_37525	NM_005512	43	44
NM_002835_31741	NM_002835	73	55
NM_001204526_20037	NM_001204526	71	57
NM_152476_62965	NM_152476	115	77
NM_147223_62375	NM_147223	55	41
NM_148903_62420	NM_148903	67	70
NM_001226_20559	NM_001226	39	34
NM_001004759_3248	NM_001004759	143	117
NM_153374_64062	NM_153374	74	49
NM_024734_54560	NM_024734	26	24
NM_018555_49570	NM_018555	98	61
NM_001201372_19536	NM_001201372	103	65
NM_001135086_11282	NM_001135086	140	87
NM_001278942_25151	NM_001278942	107	56
NM_001080475_7566	NM_001080475	65	30
NM_001127457_10067	NM_001127457	105	94
NM_003378_32957	NM_003378	65	39
NM_020455_51007	NM_020455	80	51
NM_001080430_7453	NM_001080430	33	21
NM_015982_46241	NM_015982	24	12
NM_001080482_7585	NM_001080482	32	22
NM_002026_29898	NM_002026	115	65
NM_001128143_10253	NM_001128143	29	25
NM_001130415_10744	NM_001130415	31	32
NM_021913_52507	NM_021913	61	56
NM_001004352_2903	NM_001004352	69	70
NM_025238_55338	NM_025238	72	49
NM_006553_39770	NM_006553	41	53
NM_001008540_4032	NM_001008540	53	41
NM_001161726_14625	NM_001161726	48	37
NM_201599_69256	NM_201599	142	90
NM_178516_66486	NM_178516	81	48
NM_001284413_26430	NM_001284413	96	73
NM_004173_34633	NM_004173	103	57
NM_014601_43783	NM_014601	23	17
NM_000440_1023	NM_000440	123	99
NM_018948_49965	NM_018948	59	34
NM_001289023_27641	NM_001289023	114	63
NM_153225_63845	NM_153225	38	46
NM_016128_46534	NM_016128	72	65
NM_001005850_3721	NM_001005850	62	44
NM_194317_67966	NM_194317	56	50
NM_005185_36779	NM_005185	80	48
NM_207007_69757	NM_207007	116	87
NM_001042476_6675	NM_001042476	53	22
NM_006143_38858	NM_006143	47	28
NM_016125_46527	NM_016125	33	42
NM_001134651_11130	NM_001134651	65	32
NM_198334_68293	NM_198334	157	81
NM_003278_32734	NM_003278	167	93
NM_001145152_13284	NM_001145152	21	23
NM_001710_29164	NM_001710	86	59
NM_006838_40402	NM_006838	82	41
NM_001039464_6137	NM_001039464	58	43
NM_022772_53390	NM_022772	154	74
NM_080588_59454	NM_080588	128	78
NM_031209_55888	NM_031209	90	59
NM_000035_50	NM_000035	76	77
NM_080863_59753	NM_080863	112	89
NM_145044_61774	NM_145044	90	76
NM_001032726_5702	NM_001032726	91	66
NM_001128305_10344	NM_001128305	96	52
NM_017797_48147	NM_017797	34	18
NM_002049_29958	NM_002049	47	31
NM_001163257_14750	NM_001163257	65	39
NM_001144857_12942	NM_001144857	44	47
NM_004086_34451	NM_004086	19	7
NM_173484_64910	NM_173484	45	50
NM_015078_44814	NM_015078	53	42
NM_001168355_15958	NM_001168355	89	62
NM_001166269_15541	NM_001166269	46	23
NM_002256_30443	NM_002256	72	40
NM_001276251_24213	NM_001276251	50	49
NM_005024_36424	NM_005024	70	29
NM_002211_30343	NM_002211	106	53
NM_001007537_3909	NM_001007537	87	102
NM_001143936_12739	NM_001143936	42	31
NM_002054_29972	NM_002054	76	57
NM_001102367_8934	NM_001102367	37	23
NM_001114172_9557	NM_001114172	52	42
NM_133372_60088	NM_133372	95	80
NM_006959_40646	NM_006959	44	20
NM_001215_20505	NM_001215	106	86
NM_004447_35190	NM_004447	133	80
NM_152467_62948	NM_152467	68	64
NM_004262_34808	NM_004262	74	79
NM_005914_38395	NM_005914	62	74
NM_019108_50302	NM_019108	52	16
NM_001282559_25773	NM_001282559	92	78
NM_001083899_7973	NM_001083899	81	89
NM_052875_58821	NM_052875	112	62
NM_080611_59499	NM_080611	72	51
NM_005975_38522	NM_005975	112	66
NM_017881_48338	NM_017881	44	45
NM_001145785_13793	NM_001145785	38	34
NM_033553_58648	NM_033553	149	122
NM_032856_57741	NM_032856	57	53
NM_013318_42457	NM_013318	174	101
NM_001080492_7608	NM_001080492	84	64
NM_052950_58958	NM_052950	73	45
NM_001036_5886	NM_001036	48	32
NM_152773_63544	NM_152773	52	49
NM_002799_31651	NM_002799	85	58
NM_139214_61105	NM_139214	95	69
NM_001009608_4128	NM_001009608	136	74
NM_001122819_9724	NM_001122819	63	42
NM_021259_52282	NM_021259	32	10
NM_017586_47781	NM_017586	48	36
NM_014872_44364	NM_014872	106	62
NM_001199534_19218	NM_001199534	292	191
NM_001012446_4507	NM_001012446	58	76
NM_014878_44383	NM_014878	30	16
NM_001161662_14613	NM_001161662	27	19
NM_014851_44320	NM_014851	24	22
NM_032636_57416	NM_032636	31	15
NM_016525_47213	NM_016525	102	86
NM_001206955_20363	NM_001206955	113	125
NM_001284423_26440	NM_001284423	85	82
NM_001020_5170	NM_001020	58	38
NM_000120_253	NM_000120	125	67
NM_001199156_19043	NM_001199156	70	51
NM_138350_60406	NM_138350	30	45
NM_001040454_6505	NM_001040454	50	75
NM_007014_40747	NM_007014	98	81
NM_001190983_17875	NM_001190983	113	45
NM_152571_63147	NM_152571	33	21
NM_014824_44273	NM_014824	30	24
NM_001271156_23782	NM_001271156	87	50
NM_007354_41361	NM_007354	71	66
NM_001193363_18032	NM_001193363	70	42
NM_001270395_23513	NM_001270395	73	72
NM_001190807_17785	NM_001190807	66	50
NM_199078_68881	NM_199078	100	49
NM_001174123_16974	NM_001174123	37	29
NM_024800_54702	NM_024800	18	15
NM_015488_45592	NM_015488	62	37
NM_014562_43698	NM_014562	23	10
NM_015617_45776	NM_015617	101	72
NM_032848_57726	NM_032848	35	35
NM_001284355_26388	NM_001284355	38	36
NM_005583_37699	NM_005583	46	32
NM_012181_41629	NM_012181	24	17
NM_003900_34091	NM_003900	45	37
NM_145278_62016	NM_145278	63	64
NM_001136554_11935	NM_001136554	121	51
NM_182802_67625	NM_182802	130	87
NM_194435_68003	NM_194435	114	62
NM_024627_54351	NM_024627	100	76
NM_001271957_24108	NM_001271957	54	36
NM_005422_37312	NM_005422	46	48
NM_001199784_19347	NM_001199784	60	38
NM_005941_38448	NM_005941	27	22
NM_001170963_16284	NM_001170963	70	36
NM_001277059_24369	NM_001277059	59	47
NM_001193465_18079	NM_001193465	134	86
NM_000980_2163	NM_000980	34	23
NM_005230_36883	NM_005230	61	57
NM_020768_51345	NM_020768	71	47
NM_001161376_14520	NM_001161376	55	67
NM_001286649_26904	NM_001286649	50	11
NM_002106_30085	NM_002106	34	27
NM_014228_43076	NM_014228	63	59
NM_002839_31750	NM_002839	28	37
NM_199424_69074	NM_199424	74	60
NM_198516_68495	NM_198516	35	38
NM_133171_60008	NM_133171	40	33
NM_002295_30550	NM_002295	99	55
NM_024700_54510	NM_024700	119	112
NM_016289_46819	NM_016289	105	53
NM_015457_45534	NM_015457	48	41
NM_033550_58646	NM_033550	112	74
NM_004078_34440	NM_004078	55	46
NM_001243597_21302	NM_001243597	102	100
NM_015086_44827	NM_015086	52	49
NM_002181_30267	NM_002181	109	93
NM_181493_66796	NM_181493	122	84
NM_001164246_14928	NM_001164246	72	53
NM_003044_32229	NM_003044	31	49
NM_001178043_17188	NM_001178043	159	133
NM_001031713_5601	NM_001031713	59	41
NM_018058_48670	NM_018058	18	18
NM_001281507_25283	NM_001281507	97	63
NM_032862_57756	NM_032862	39	13
NM_178827_66617	NM_178827	61	75
NM_133463_60150	NM_133463	40	56
NM_001291543_28291	NM_001291543	35	25
NM_005497_37489	NM_005497	34	30
NM_172211_64642	NM_172211	29	19
NM_022553_53232	NM_022553	147	113
NM_003378_32958	NM_003378	246	122
NM_001137610_11987	NM_001137610	38	26
NM_024299_53966	NM_024299	34	62
NM_004294_34881	NM_004294	14	10
NM_173587_65119	NM_173587	4	8
NM_012421_42136	NM_012421	80	36
NM_001173516_16867	NM_001173516	56	72
NM_001004311_2845	NM_001004311	105	70
NM_001145770_13778	NM_001145770	79	80
NM_013391_42613	NM_013391	81	70
NM_001127453_10065	NM_001127453	60	79
NM_018085_48731	NM_018085	53	42
NM_004070_34420	NM_004070	100	82
NM_005094_36595	NM_005094	97	85
NM_003088_32327	NM_003088	44	43
NM_002925_31940	NM_002925	103	71
NM_024501_54118	NM_024501	58	25
NM_002661_31341	NM_002661	96	70
NM_002491_30961	NM_002491	131	114
NM_001042702_6807	NM_001042702	42	33
NM_004748_35835	NM_004748	84	58
NM_001012985_4622	NM_001012985	85	57
NM_001101376_8893	NM_001101376	86	56
NM_032477_57133	NM_032477	45	18
NM_144653_61413	NM_144653	29	34
NM_001164759_15189	NM_001164759	27	36
NM_014465_43567	NM_014465	66	60
NM_020216_50694	NM_020216	66	56
NM_206922_69710	NM_206922	59	55
NM_001206924_20327	NM_001206924	65	49
NM_001204423_19996	NM_001204423	89	68
NM_002772_31592	NM_002772	106	51
NM_015356_45349	NM_015356	49	53
NM_022053_52726	NM_022053	51	47
NM_033296_58367	NM_033296	82	59
NM_001172517_16625	NM_001172517	89	48
NM_001172819_16791	NM_001172819	47	43
NM_004766_35861	NM_004766	103	77
NM_001104548_9068	NM_001104548	77	56
NM_001253382_21831	NM_001253382	92	84
NM_001011722_4429	NM_001011722	92	80
NM_001277378_24491	NM_001277378	103	65
NM_001288616_27432	NM_001288616	123	84
NM_023923_53662	NM_023923	54	28
NM_033542_58629	NM_033542	92	64
NM_020830_51487	NM_020830	44	34
NM_021058_51881	NM_021058	156	117
NM_145109_61829	NM_145109	17	22
NM_022817_53437	NM_022817	68	45
NM_213606_70242	NM_213606	40	34
NM_198570_68583	NM_198570	116	63
NM_033116_58118	NM_033116	43	27
NM_198892_68743	NM_198892	36	34
NM_152554_63120	NM_152554	107	64
NM_001163437_14799	NM_001163437	29	37
NM_021130_52012	NM_021130	43	23
NM_001171137_16327	NM_001171137	42	24
NM_012456_42208	NM_012456	41	25
NM_001079818_7278	NM_001079818	15	16
NM_001136199_11773	NM_001136199	35	27
NM_006579_39836	NM_006579	57	32
NM_017860_48294	NM_017860	61	55
NM_152542_63088	NM_152542	70	42
NM_001290018_27902	NM_001290018	72	40
NM_001159944_14361	NM_001159944	24	30
NM_001042480_6677	NM_001042480	51	53
NM_001136265_11834	NM_001136265	103	78
NM_003009_32133	NM_003009	113	91
NM_021105_51970	NM_021105	60	40
NM_001127592_10113	NM_001127592	25	25
NM_198395_68314	NM_198395	116	84
NM_001291415_28232	NM_001291415	35	38
NM_001024209_5201	NM_001024209	95	43
NM_020197_50658	NM_020197	6	17
NM_017817_48191	NM_017817	106	74
NM_201443_69175	NM_201443	158	110
NM_030968_55852	NM_030968	60	51
NM_130768_59896	NM_130768	189	144
NM_033025_57961	NM_033025	27	15
NM_001145080_13193	NM_001145080	63	59
NM_207171_69818	NM_207171	64	54
NM_212556_70188	NM_212556	104	71
NM_207115_69792	NM_207115	35	22
NM_001100391_8748	NM_001100391	76	19
NM_080413_59405	NM_080413	41	54
NM_001080532_7710	NM_001080532	136	69
NM_144616_61330	NM_144616	120	115
NM_001199417_19180	NM_001199417	49	23
NM_024322_54017	NM_024322	67	77
NM_024059_53811	NM_024059	71	54
NM_006059_38700	NM_006059	62	63
NM_031203_55884	NM_031203	59	28
NM_001289148_27720	NM_001289148	39	29
NM_020160_50582	NM_020160	36	32
NM_024565_54236	NM_024565	38	30
NM_006150_38873	NM_006150	85	66
NM_001128425_10364	NM_001128425	71	46
NM_001144883_12965	NM_001144883	60	57
NM_001382_28514	NM_001382	127	54
NM_014301_43218	NM_014301	64	49
NM_001005281_3476	NM_001005281	34	30
NM_001243798_21417	NM_001243798	104	54
NM_016200_46649	NM_016200	59	35
NM_006831_40379	NM_006831	67	57
NM_174924_65523	NM_174924	96	73
NM_001242442_20688	NM_001242442	23	37
NM_145056_61801	NM_145056	81	54
NM_001289024_27645	NM_001289024	35	25
NM_004878_36109	NM_004878	57	48
NM_203471_69510	NM_203471	74	57
NM_018303_49175	NM_018303	76	40
NM_001288976_27600	NM_001288976	32	54
NM_000671_1505	NM_000671	92	50
NM_001130101_10690	NM_001130101	83	59
NM_001204255_19907	NM_001204255	102	66
NM_016955_47508	NM_016955	47	35
NM_005380_37221	NM_005380	38	44
NM_002112_30094	NM_002112	74	86
NM_006288_39187	NM_006288	48	45
NM_001252390_21788	NM_001252390	79	66
NM_005755_38056	NM_005755	120	77
NM_005326_37111	NM_005326	29	23
NM_032717_57490	NM_032717	68	88
NM_022337_53001	NM_022337	135	58
NM_019045_50162	NM_019045	58	57
NM_033179_58206	NM_033179	63	52
NM_001243646_21318	NM_001243646	135	69
NM_016561_47272	NM_016561	59	30
NM_001004703_3101	NM_001004703	62	38
NM_014421_43474	NM_014421	27	10
NM_001017961_5037	NM_001017961	62	49
NM_001001479_2289	NM_001001479	53	32
NM_032140_56559	NM_032140	79	54
NM_018004_48557	NM_018004	78	51
NM_001145199_13327	NM_001145199	41	40
NM_005894_38356	NM_005894	42	50
NM_018990_50047	NM_018990	174	113
NM_001253908_21930	NM_001253908	81	44
NM_000165_348	NM_000165	73	63
NM_001171942_16484	NM_001171942	99	70
NM_001130005_10578	NM_001130005	102	67
NM_014438_43509	NM_014438	32	23
NM_000623_1421	NM_000623	19	25
NM_006763_40217	NM_006763	7	4
NM_145169_61853	NM_145169	81	51
NM_174937_65550	NM_174937	17	16
NM_022464_53142	NM_022464	86	86
NM_130773_59908	NM_130773	67	50
NM_002608_31225	NM_002608	66	51
NM_001077701_7178	NM_001077701	78	79
NM_001184823_17413	NM_001184823	58	77
NM_015972_46218	NM_015972	72	52
NM_003904_34101	NM_003904	39	12
NM_001206998_20396	NM_001206998	73	29
NM_170712_64445	NM_170712	174	88
NM_002509_31003	NM_002509	60	20
NM_001165977_15364	NM_001165977	71	49
NM_004352_34986	NM_004352	59	39
NM_024786_54674	NM_024786	100	85
NM_138496_60666	NM_138496	59	57
NM_001145211_13346	NM_001145211	65	51
NM_001114086_9503	NM_001114086	212	172
NM_130846_59970	NM_130846	157	140
NM_005080_36559	NM_005080	69	36
NM_001256282_22176	NM_001256282	127	83
NM_199282_68983	NM_199282	91	61
NM_033288_58358	NM_033288	41	35
NM_003195_32566	NM_003195	38	38
NM_001278082_24552	NM_001278082	149	126
NM_198513_68487	NM_198513	81	42
NM_001037763_6026	NM_001037763	79	51
NM_001198983_18933	NM_001198983	63	67
NM_015193_45049	NM_015193	77	71
NM_001130110_10698	NM_001130110	82	55
NM_175876_65798	NM_175876	98	111
NM_005725_37992	NM_005725	126	101
NM_152652_63311	NM_152652	10	8
NM_001128174_10280	NM_001128174	20	34
NM_001198774_18787	NM_001198774	115	83
NM_001099222_8475	NM_001099222	40	32
NM_001129995_10563	NM_001129995	16	20
NM_001256696_22457	NM_001256696	100	62
NM_030792_55639	NM_030792	53	37
NM_001243779_21390	NM_001243779	108	79
NM_016725_47447	NM_016725	44	89
NM_007001_40721	NM_007001	75	58
NM_001409_28580	NM_001409	67	48
NM_001080556_7743	NM_001080556	52	45
NM_001005197_3362	NM_001005197	52	45
NM_001004431_2916	NM_001004431	53	26
NM_024053_53798	NM_024053	32	29
NM_003920_34136	NM_003920	49	55
NM_001199302_19145	NM_001199302	68	36
NM_024825_54750	NM_024825	59	45
NM_001242789_20874	NM_001242789	65	64
NM_001080517_7671	NM_001080517	49	37
NM_017525_47675	NM_017525	24	19
NM_001142416_12227	NM_001142416	48	63
NM_022764_53376	NM_022764	86	50
NM_138403_60498	NM_138403	157	115
NM_153712_64285	NM_153712	53	40
NM_006868_40460	NM_006868	58	60
NM_001169126_16072	NM_001169126	82	61
NM_002841_31756	NM_002841	37	38
NM_001242312_20611	NM_001242312	48	27
NM_145004_61711	NM_145004	93	57
NM_013451_42684	NM_013451	68	57
NM_001287046_27139	NM_001287046	34	16
NM_001100913_8845	NM_001100913	57	50
NM_001142532_12328	NM_001142532	105	59
NM_145206_61904	NM_145206	157	96
NM_014603_43789	NM_014603	76	38
NM_001130137_10707	NM_001130137	62	59
NM_003533_33287	NM_003533	60	61
NM_001135219_11385	NM_001135219	187	133
NM_003867_34027	NM_003867	22	10
NM_024927_54914	NM_024927	68	60
NM_020935_51678	NM_020935	51	45
NM_001201459_19570	NM_001201459	39	32
NM_197956_68035	NM_197956	77	65
NM_018161_48889	NM_018161	69	41
NM_030929_55763	NM_030929	87	62
NM_001962_29759	NM_001962	53	25
NM_170725_64455	NM_170725	40	38
NM_144666_61444	NM_144666	109	86
NM_016038_46350	NM_016038	44	34
NM_006260_39121	NM_006260	24	15
NM_194277_67909	NM_194277	48	37
NM_014078_42883	NM_014078	71	60
NM_001002919_2661	NM_001002919	92	39
NM_014051_42829	NM_014051	101	76
NM_001256536_22349	NM_001256536	113	110
NM_032587_57328	NM_032587	77	68
NM_005772_38096	NM_005772	96	49
NM_001282198_25436	NM_001282198	67	39
NM_013362_42553	NM_013362	63	96
NM_001166434_15638	NM_001166434	139	80
NM_001202502_19709	NM_001202502	100	66
NM_016427_47046	NM_016427	48	65
NM_002135_30152	NM_002135	84	50
NM_021931_52546	NM_021931	98	43
NM_001257400_22793	NM_001257400	46	28
NM_001283037_26206	NM_001283037	42	39
NM_001178075_17219	NM_001178075	79	90
NM_173527_65003	NM_173527	60	42
NM_013433_42654	NM_013433	131	73
NM_138342_60388	NM_138342	69	47
NM_012259_41785	NM_012259	77	39
NM_001085481_8082	NM_001085481	54	62
NM_005304_37056	NM_005304	73	85
NM_001001912_2454	NM_001001912	108	57
NM_001257189_22673	NM_001257189	125	89
NM_015267_45171	NM_015267	24	11
NM_001206654_20218	NM_001206654	45	32
NM_002657_31332	NM_002657	57	48
NM_001289087_27666	NM_001289087	25	17
NM_014331_43282	NM_014331	64	69
NM_002742_31520	NM_002742	24	32
NM_033121_58132	NM_033121	89	37
NM_000913_2010	NM_000913	31	25
NM_017728_48015	NM_017728	51	47
NM_001256379_22251	NM_001256379	116	83
NM_018130_48821	NM_018130	107	57
NM_005839_38226	NM_005839	83	81
NM_001289145_27715	NM_001289145	87	70
NM_006149_38872	NM_006149	96	54
NM_004673_35678	NM_004673	152	141
NM_181688_66992	NM_181688	139	91
NM_000253_560	NM_000253	109	58
NM_145171_61859	NM_145171	151	155
NM_004529_35363	NM_004529	49	24
NM_152634_63278	NM_152634	43	23
NM_018077_48711	NM_018077	115	83
NM_018250_49068	NM_018250	30	29
NM_015971_46214	NM_015971	60	51
NM_001184780_17400	NM_001184780	62	35
NM_016102_46492	NM_016102	84	51
NM_001204197_19885	NM_001204197	80	48
NM_017797_48145	NM_017797	72	49
NM_015659_45850	NM_015659	107	90
NM_001078176_7200	NM_001078176	59	48
NM_020401_50902	NM_020401	28	41
NM_005201_36813	NM_005201	79	45
NM_001130012_10598	NM_001130012	55	38
NM_001261823_23229	NM_001261823	66	82
NM_012116_41520	NM_012116	45	10
NM_001171653_16395	NM_001171653	131	82
NM_005401_37269	NM_005401	96	55
NM_018201_48964	NM_018201	122	77
NM_001564_28902	NM_001564	54	42
NM_014305_43224	NM_014305	123	93
NM_001254736_21963	NM_001254736	64	32
NM_058166_59257	NM_058166	40	49
NM_024869_54832	NM_024869	106	89
NM_001169125_16071	NM_001169125	37	28
NM_001278185_24602	NM_001278185	70	77
NM_001009568_4122	NM_001009568	75	48
NM_152636_63285	NM_152636	66	57
NM_013233_42280	NM_013233	30	11
NM_005873_38315	NM_005873	133	65
NM_018307_49185	NM_018307	102	48
NM_001178037_17186	NM_001178037	79	88
NM_182905_67668	NM_182905	56	53
NM_001099756_8662	NM_001099756	239	139
NM_001145276_13385	NM_001145276	192	111
NM_139209_61099	NM_139209	150	71
NM_015350_45333	NM_015350	114	90
NM_004859_36065	NM_004859	56	46
NM_016274_46802	NM_016274	44	24
NM_001244812_21555	NM_001244812	57	62
NM_001169110_16061	NM_001169110	27	41
NM_007263_41223	NM_007263	42	43
NM_053043_59066	NM_053043	43	42
NM_001199687_19281	NM_001199687	100	70
NM_001277059_24367	NM_001277059	77	69
NM_021170_52096	NM_021170	72	57
NM_001168216_15886	NM_001168216	67	45
NM_058165_59254	NM_058165	64	48
NM_005549_37614	NM_005549	62	50
NM_001040126_6393	NM_001040126	57	21
NM_001277_24363	NM_001277	52	26
NM_001103_9034	NM_001103	39	22
NM_006000_38579	NM_006000	105	61
NM_001270974_23721	NM_001270974	86	46
NM_001207006_20403	NM_001207006	153	67
NM_006807_40317	NM_006807	52	36
NM_001142806_12522	NM_001142806	38	33
NM_031301_55997	NM_031301	57	41
NM_031273_55937	NM_031273	122	128
NM_004716_35773	NM_004716	14	13
NM_014243_43107	NM_014243	95	40
NM_001113512_9470	NM_001113512	93	69
NM_006175_38926	NM_006175	92	53
NM_178311_66319	NM_178311	70	48
NM_001206917_20321	NM_001206917	38	26
NM_004598_35523	NM_004598	94	71
NM_001289147_27717	NM_001289147	56	45
NM_001013_4637	NM_001013	56	45
NM_001288994_27608	NM_001288994	70	51
NM_202004_69294	NM_202004	111	94
NM_015050_44748	NM_015050	26	21
NM_022823_53448	NM_022823	71	33
NM_183337_67815	NM_183337	99	72
NM_017746_48046	NM_017746	57	57
NM_018181_48935	NM_018181	126	45
NM_001282695_25905	NM_001282695	72	52
NM_001278203_24614	NM_001278203	113	78
NM_001265600_23282	NM_001265600	126	75
NM_005978_38530	NM_005978	51	16
NM_000862_1897	NM_000862	120	111
NM_152327_62645	NM_152327	33	44
NM_007284_41278	NM_007284	49	38
NM_001127215_9946	NM_001127215	60	27
NM_032369_56954	NM_032369	51	36
NM_001080518_7672	NM_001080518	67	50
NM_001105578_9197	NM_001105578	71	66
NM_001195129_18305	NM_001195129	102	65
NM_014207_43028	NM_014207	79	71
NM_173632_65185	NM_173632	107	53
NM_130398_59837	NM_130398	28	22
NM_002959_32006	NM_002959	73	47
NM_000492_1136	NM_000492	84	46
NM_001128076_10234	NM_001128076	29	21
NM_052901_58864	NM_052901	101	69
NM_138970_60936	NM_138970	57	33
NM_003227_32625	NM_003227	109	71
NM_001017403_4964	NM_001017403	80	50
NM_001242672_20792	NM_001242672	76	54
NM_001286351_26676	NM_001286351	117	73
NM_024315_53999	NM_024315	85	45
NM_014067_42866	NM_014067	64	56
NM_003906_34108	NM_003906	72	38
NM_001013254_4649	NM_001013254	134	109
NM_006888_40494	NM_006888	94	59
NM_001126123_9877	NM_001126123	66	47
NM_012335_41957	NM_012335	126	90
NM_000059_104	NM_000059	58	35
NM_001077594_7128	NM_001077594	57	26
NM_032385_56980	NM_032385	40	33
NM_017521_47667	NM_017521	33	30
NM_024755_54601	NM_024755	39	24
NM_000162_340	NM_000162	51	12
NM_001256512_22337	NM_001256512	111	58
NM_001287506_27303	NM_001287506	120	102
NM_153686_64226	NM_153686	21	32
NM_013432_42651	NM_013432	32	21
NM_152609_63221	NM_152609	93	56
NM_213598_70222	NM_213598	80	59
NM_033125_58144	NM_033125	23	20
NM_007259_41211	NM_007259	81	38
NM_014138_42914	NM_014138	146	115
NM_001271618_23861	NM_001271618	55	54
NM_001080496_7620	NM_001080496	109	66
NM_012109_41502	NM_012109	24	9
NM_002222_30366	NM_002222	40	26
NM_001082533_7864	NM_001082533	129	92
NM_012304_41886	NM_012304	65	57
NM_144725_61582	NM_144725	76	46
NM_032549_57254	NM_032549	76	69
NM_207393_70009	NM_207393	91	77
NM_001142471_12266	NM_001142471	27	29
NM_017520_47665	NM_017520	52	73
NM_001005519_3680	NM_001005519	232	143
NM_001162422_14672	NM_001162422	48	21
NM_005517_37539	NM_005517	16	30
NM_001143980_12808	NM_001143980	93	68
NM_020341_50800	NM_020341	57	25
NM_001098403_8236	NM_001098403	192	113
NM_016072_46430	NM_016072	60	35
NM_006387_39411	NM_006387	49	46
NM_001145161_13302	NM_001145161	73	58
NM_020805_51427	NM_020805	125	137
NM_014023_42784	NM_014023	41	31
NM_023073_53619	NM_023073	115	65
NM_001287008_27127	NM_001287008	96	84
NM_000421_972	NM_000421	138	55
NM_004119_34522	NM_004119	43	42
NM_001127227_9961	NM_001127227	37	25
NM_005902_38370	NM_005902	72	52
NM_004226_34743	NM_004226	57	18
NM_015686_45896	NM_015686	50	38
NM_012319_41923	NM_012319	53	48
NM_032444_57081	NM_032444	186	117
NM_152739_63471	NM_152739	73	54
NM_003155_32484	NM_003155	97	56
NM_032849_57728	NM_032849	84	69
NM_001139442_12015	NM_001139442	99	93
NM_152439_62893	NM_152439	243	141
NM_001285393_26485	NM_001285393	142	63
NM_001024455_5232	NM_001024455	73	31
NM_001166237_15508	NM_001166237	3	10
NM_001286779_27031	NM_001286779	111	58
NM_001145167_13309	NM_001145167	62	55
NM_001135586_11424	NM_001135586	101	81
NM_001009554_4110	NM_001009554	150	97
NM_001278638_25021	NM_001278638	149	62
NM_001113496_9466	NM_001113496	74	46
NM_182476_67231	NM_182476	56	51
NM_001080442_7485	NM_001080442	41	53
NM_001146033_13923	NM_001146033	141	141
NM_020713_51232	NM_020713	65	71
NM_199336_69028	NM_199336	42	26
NM_001198633_18740	NM_001198633	38	30
NM_001105521_9129	NM_001105521	105	86
NM_152275_62534	NM_152275	104	74
NM_001257967_22808	NM_001257967	147	86
NM_001276405_24296	NM_001276405	70	40
NM_004911_36166	NM_004911	75	35
NM_003420_33053	NM_003420	111	96
NM_020458_51013	NM_020458	119	65
NM_014187_43011	NM_014187	110	61
NM_001270393_23510	NM_001270393	89	40
NM_001139488_12031	NM_001139488	63	24
NM_030765_55572	NM_030765	120	112
NM_001185010_17525	NM_001185010	17	12
NM_181985_67230	NM_181985	113	77
NM_001172767_16758	NM_001172767	156	124
NM_003986_34276	NM_003986	118	59
NM_001271458_23823	NM_001271458	89	59
NM_148886_62400	NM_148886	43	31
NM_020327_50784	NM_020327	117	92
NM_001289050_27658	NM_001289050	69	66
NM_007219_41138	NM_007219	23	22
NM_001098201_8198	NM_001098201	30	15
NM_018290_49149	NM_018290	70	36
NM_024407_54067	NM_024407	86	52
NM_130853_59989	NM_130853	42	35
NM_001286797_27048	NM_001286797	36	57
NM_000223_496	NM_000223	76	33
NM_031459_56133	NM_031459	92	49
NM_001172704_16736	NM_001172704	174	140
NM_001134363_11032	NM_001134363	88	85
NM_022817_53438	NM_022817	39	41
NM_020404_50908	NM_020404	108	100
NM_001286997_27114	NM_001286997	41	23
NM_014740_44111	NM_014740	83	45
NM_152485_62985	NM_152485	156	100
NM_001532_28831	NM_001532	22	10
NM_001286791_27036	NM_001286791	147	144
NM_007099_40901	NM_007099	98	65
NM_058192_59290	NM_058192	88	43
NM_001257096_22644	NM_001257096	61	38
NM_003702_33657	NM_003702	43	24
NM_002338_30631	NM_002338	56	62
NM_173574_65110	NM_173574	121	115
NM_005618_37772	NM_005618	82	71
NM_002490_30958	NM_002490	128	76
NM_033046_57996	NM_033046	51	51
NM_205843_69571	NM_205843	27	24
NM_002889_31853	NM_002889	25	26
NM_001159560_14271	NM_001159560	121	67
NM_004153_34593	NM_004153	80	57
NM_173528_65005	NM_173528	79	58
NM_021030_51847	NM_021030	72	49
NM_001127207_9937	NM_001127207	83	38
NM_016126_46529	NM_016126	54	51
NM_004780_35898	NM_004780	99	76
NM_001281529_25294	NM_001281529	74	50
NM_000969_2138	NM_000969	61	47
NM_001286548_26812	NM_001286548	106	75
NM_001286440_26732	NM_001286440	128	72
NM_002647_31318	NM_002647	128	91
NM_032490_57154	NM_032490	62	30
NM_020983_51762	NM_020983	23	15
NM_001256505_22331	NM_001256505	20	18
NM_130783_59924	NM_130783	121	88
NM_004350_34982	NM_004350	37	20
NM_138448_60594	NM_138448	25	32
NM_014999_44632	NM_014999	67	50
NM_003718_33691	NM_003718	104	54
NM_152872_63639	NM_152872	66	73
NM_024572_54247	NM_024572	88	51
NM_002015_29880	NM_002015	116	124
NM_138287_60326	NM_138287	99	81
NM_003568_33370	NM_003568	91	70
NM_001281507_25282	NM_001281507	257	213
NM_138811_60896	NM_138811	37	45
NM_001039771_6259	NM_001039771	44	41
NM_024300_53968	NM_024300	16	6
NM_018240_49052	NM_018240	64	24
NM_001276342_24260	NM_001276342	113	88
NM_138994_60954	NM_138994	131	139
NM_000804_1784	NM_000804	71	64
NM_005321_37096	NM_005321	162	133
NM_030939_55791	NM_030939	103	79
NM_001199580_19236	NM_001199580	45	46
NM_001198940_18888	NM_001198940	142	109
NM_014313_43244	NM_014313	123	62
NM_002016_29883	NM_002016	90	76
NM_018557_49575	NM_018557	162	148
NM_032182_56635	NM_032182	127	92
NM_018126_48812	NM_018126	81	66
NM_014443_43520	NM_014443	76	71
NM_139053_60992	NM_139053	79	68
NM_030761_55561	NM_030761	84	88
NM_024813_54732	NM_024813	108	64
NM_001040032_6353	NM_001040032	43	32
NM_017896_48372	NM_017896	80	70
NM_001170719_16195	NM_001170719	66	59
NM_001287443_27282	NM_001287443	28	22
NM_001144758_12898	NM_001144758	34	16
NM_001134340_11030	NM_001134340	73	55
NM_080702_59607	NM_080702	166	118
NM_078467_59338	NM_078467	106	75
NM_015274_45188	NM_015274	49	29
NM_001162936_14711	NM_001162936	50	28
NM_173488_64918	NM_173488	122	90
NM_001242729_20828	NM_001242729	129	83
NM_001032409_5699	NM_001032409	59	47
NM_001917_29651	NM_001917	59	47
NM_001278642_25029	NM_001278642	88	46
NM_006144_38861	NM_006144	127	63
NM_001032367_5684	NM_001032367	101	92
NM_016263_46787	NM_016263	69	71
NM_001285486_26505	NM_001285486	55	29
NM_001130183_10734	NM_001130183	86	82
NM_014470_43582	NM_014470	123	73
NM_205853_69586	NM_205853	14	14
NM_022093_52800	NM_022093	113	86
NM_005962_38499	NM_005962	91	80
NM_001198965_18913	NM_001198965	129	73
NM_001039567_6170	NM_001039567	100	74
NM_001004358_2912	NM_001004358	39	20
NM_001159388_14227	NM_001159388	55	35
NM_001193502_18117	NM_001193502	58	63
NM_004179_34647	NM_004179	203	135
NM_139010_60964	NM_139010	21	10
NM_016556_47264	NM_016556	156	123
NM_001282690_25894	NM_001282690	37	25
NM_016274_46803	NM_016274	66	61
NM_001136032_11678	NM_001136032	66	30
NM_020696_51196	NM_020696	118	77
NM_021903_52492	NM_021903	32	33
NM_002754_31549	NM_002754	65	34
NM_001256742_22497	NM_001256742	142	93
NM_001002911_2637	NM_001002911	64	72
NM_015348_45328	NM_015348	90	46
NM_001170715_16181	NM_001170715	90	46
NM_012392_42060	NM_012392	148	96
NM_007353_41358	NM_007353	172	109
NM_001165977_15362	NM_001165977	82	60
NM_005803_38156	NM_005803	58	50
NM_001039496_6149	NM_001039496	101	81
NM_000693_1555	NM_000693	49	25
NM_003996_34295	NM_003996	66	45
NM_001282489_25695	NM_001282489	30	44
NM_004202_34690	NM_004202	89	59
NM_001375_28504	NM_001375	123	65
NM_133458_60140	NM_133458	48	29
NM_021977_52646	NM_021977	56	61
NM_017518_47663	NM_017518	173	147
NM_001127487_10085	NM_001127487	62	58
NM_033127_58149	NM_033127	65	55
NM_020777_51368	NM_020777	37	43
NM_138471_60646	NM_138471	93	67
NM_001003745_2716	NM_001003745	152	91
NM_002111_30093	NM_002111	119	127
NM_001286814_27065	NM_001286814	110	96
NM_001123228_9779	NM_001123228	91	75
NM_001135256_11398	NM_001135256	54	32
NM_033480_58563	NM_033480	26	17
NM_001242784_20865	NM_001242784	48	38
NM_001305_28369	NM_001305	31	12
NM_001128615_10397	NM_001128615	72	60
NM_004514_35327	NM_004514	60	29
NM_014240_43100	NM_014240	55	34
NM_006005_38595	NM_006005	85	50
NM_001080435_7463	NM_001080435	123	58
NM_153266_63915	NM_153266	25	21
NM_030581_55428	NM_030581	79	59
NM_198798_68701	NM_198798	21	25
NM_001177842_17116	NM_001177842	81	60
NM_001080411_7414	NM_001080411	51	44
NM_001195071_18270	NM_001195071	67	77
NM_001008269_3972	NM_001008269	124	69
NM_006138_38849	NM_006138	172	119
NM_014916_44465	NM_014916	58	46
NM_033413_58496	NM_033413	27	25
NM_002903_31889	NM_002903	21	31
NM_005370_37207	NM_005370	25	27
NM_012166_41609	NM_012166	37	18
NM_001178093_17243	NM_001178093	29	26
NM_002858_31786	NM_002858	100	68
NM_001079882_7314	NM_001079882	81	32
NM_199122_68886	NM_199122	95	76
NM_207409_70035	NM_207409	71	48
NM_024745_54585	NM_024745	53	66
NM_198837_68716	NM_198837	69	50
NM_025232_55319	NM_025232	68	51
NM_001282410_25576	NM_001282410	71	51
NM_003031_32193	NM_003031	38	23
NM_001278279_24700	NM_001278279	101	82
NM_001042402_6603	NM_001042402	120	66
NM_001146345_14121	NM_001146345	81	44
NM_139021_60978	NM_139021	75	50
NM_000922_2027	NM_000922	43	24
NM_001285393_26483	NM_001285393	76	61
NM_020371_50851	NM_020371	39	31
NM_017682_47942	NM_017682	38	32
NM_001243645_21317	NM_001243645	41	29
NM_005621_37779	NM_005621	94	49
NM_002007_29867	NM_002007	173	113
NM_001004474_2992	NM_001004474	96	50
NM_000025_30	NM_000025	32	41
NM_000502_1164	NM_000502	70	82
NM_052940_58933	NM_052940	30	46
NM_020440_50976	NM_020440	41	38
NM_001130684_10793	NM_001130684	46	33
NM_014064_42861	NM_014064	108	59
NM_031302_56002	NM_031302	55	30
NM_001290259_28055	NM_001290259	59	29
NM_001077350_7075	NM_001077350	101	75
NM_003450_33103	NM_003450	108	71
NM_001256346_22225	NM_001256346	98	87
NM_001282847_26033	NM_001282847	94	100
NM_001164276_14948	NM_001164276	51	46
NM_001137674_12001	NM_001137674	112	85
NM_021218_52195	NM_021218	111	92
NM_138459_60621	NM_138459	70	33
NM_024112_53932	NM_024112	103	103
NM_006758_40204	NM_006758	78	28
NM_001167822_15800	NM_001167822	65	41
NM_001257_22633	NM_001257	123	95
NM_003495_33193	NM_003495	128	93
NM_138964_60930	NM_138964	155	96
NM_001005853_3727	NM_001005853	144	110
NM_001278710_25090	NM_001278710	65	62
NM_001289112_27686	NM_001289112	142	127
NM_004525_35355	NM_004525	171	113
NM_014825_44276	NM_014825	94	60
NM_000733_1648	NM_000733	87	67
NM_001042371_6577	NM_001042371	83	80
NM_001291310_28197	NM_001291310	97	72
NM_145914_62298	NM_145914	99	73
NM_001136215_11798	NM_001136215	123	64
NM_175613_65682	NM_175613	125	80
NM_001244897_21573	NM_001244897	110	101
NM_080831_59726	NM_080831	156	97
NM_181686_66988	NM_181686	152	110
NM_004529_35362	NM_004529	237	124
NM_201381_69138	NM_201381	48	21
NM_003921_34137	NM_003921	91	65
NM_018137_48837	NM_018137	34	20
NM_001040078_6369	NM_001040078	74	61
NM_016068_46416	NM_016068	49	47
NM_201612_69258	NM_201612	85	47
NM_006331_39282	NM_006331	40	20
NM_001144945_13026	NM_001144945	29	37
NM_001145458_13572	NM_001145458	89	100
NM_015198_45054	NM_015198	5	7
NM_000208_456	NM_000208	57	36
NM_001172219_16543	NM_001172219	36	42
NM_001282934_26134	NM_001282934	25	14
NM_181508_66811	NM_181508	48	69
NM_005312_37071	NM_005312	34	11
NM_004177_34642	NM_004177	90	63
NM_001282863_26055	NM_001282863	28	41
NM_030966_55845	NM_030966	160	134
NM_001168393_15998	NM_001168393	44	22
NM_001146341_14118	NM_001146341	18	15
NM_005110_36636	NM_005110	44	28
NM_019121_50336	NM_019121	124	65
NM_016041_46354	NM_016041	139	92
NM_001080522_7683	NM_001080522	56	31
NM_000230_510	NM_000230	3	3
NM_001195071_18271	NM_001195071	33	15
NM_001164579_15110	NM_001164579	56	34
NM_052905_58875	NM_052905	108	93
NM_001142678_12457	NM_001142678	124	119
NM_001202425_19656	NM_001202425	59	49
NM_198697_68671	NM_198697	105	81
NM_021248_52260	NM_021248	34	35
NM_015590_45751	NM_015590	61	80
NM_000106_217	NM_000106	10	17
NM_001114090_9507	NM_001114090	47	25
NM_001122847_9742	NM_001122847	17	25
NM_173791_65295	NM_173791	160	133
NM_017619_47821	NM_017619	188	99
[truncated: 68,298 more rows]

## Sheet: Ceritinib ED75
gRNA	Gene	Ceritinib ED75 biorep 1	Ceritinib ED75 biorep 2
NM_130434_59840	NM_130434	290	392
NM_001202429_19660	NM_001202429	106	132
NM_031958_56364	NM_031958	263	336
NM_015691_45908	NM_015691	18	25
NM_018384_49345	NM_018384	87	132
NM_001001663_2350	NM_001001663	29	41
NM_001025234_5378	NM_001025234	50	76
NM_018655_49647	NM_018655	89	124
NM_198545_68542	NM_198545	29	23
NM_015526_45650	NM_015526	94	77
NM_130770_59900	NM_130770	102	158
NM_014426_43485	NM_014426	222	273
NM_181539_66860	NM_181539	64	73
NM_080429_59416	NM_080429	86	116
NM_004470_35235	NM_004470	248	278
NM_153216_63829	NM_153216	58	97
NM_052850_58764	NM_052850	227	258
NM_024408_54069	NM_024408	22	55
NM_004052_34375	NM_004052	65	101
NM_019887_50450	NM_019887	39	43
NM_001400_28558	NM_001400	122	178
NM_001159495_14243	NM_001159495	33	88
NM_030923_55753	NM_030923	25	41
NM_030936_55783	NM_030936	58	76
NM_000564_1300	NM_000564	54	56
NM_138376_60451	NM_138376	83	128
NM_003746_33754	NM_003746	58	86
NM_001171949_16491	NM_001171949	118	139
NM_001105577_9192	NM_001105577	70	71
NM_021101_51963	NM_021101	50	72
NM_001005855_3731	NM_001005855	162	182
NM_004752_35844	NM_004752	50	100
NM_002467_30898	NM_002467	108	78
NM_001819_29425	NM_001819	50	112
NM_024015_53735	NM_024015	74	120
NM_015565_45723	NM_015565	73	85
NM_080599_59477	NM_080599	19	58
NM_004526_35358	NM_004526	64	105
NM_177525_66060	NM_177525	74	73
NM_020862_51553	NM_020862	51	72
NM_001289950_27851	NM_001289950	127	144
NM_007246_41188	NM_007246	137	117
NM_005496_37486	NM_005496	87	190
NM_007332_41314	NM_007332	15	49
NM_001198993_18942	NM_001198993	23	56
NM_002864_31802	NM_002864	212	205
NM_203372_69388	NM_203372	40	86
NM_032801_57611	NM_032801	219	288
NM_001166017_15384	NM_001166017	67	84
NM_001206850_20296	NM_001206850	132	147
NM_176797_65877	NM_176797	143	218
NM_001184891_17438	NM_001184891	64	90
NM_018682_49691	NM_018682	42	68
NM_030632_55478	NM_030632	50	26
NM_001134671_11157	NM_001134671	140	165
NM_145272_62007	NM_145272	124	178
NM_001286638_26888	NM_001286638	108	161
NM_001142459_12249	NM_001142459	99	112
NM_012138_41562	NM_012138	76	94
NM_020375_50857	NM_020375	50	65
NM_001142413_12223	NM_001142413	68	99
NM_013348_42517	NM_013348	109	94
NM_001080465_7535	NM_001080465	46	85
NM_001079803_7265	NM_001079803	100	131
NM_001253852_21913	NM_001253852	49	35
NM_018121_48799	NM_018121	153	164
NM_181776_67100	NM_181776	64	103
NM_001199900_19449	NM_001199900	33	40
NM_031310_56022	NM_031310	31	35
NM_153686_64226	NM_153686	27	30
NM_012417_42125	NM_012417	22	53
NM_001167672_15761	NM_001167672	105	110
NM_001256613_22404	NM_001256613	91	137
NM_000198_431	NM_000198	82	105
NM_001258398_23053	NM_001258398	42	70
NM_001144766_12907	NM_001144766	120	157
NM_001134396_11051	NM_001134396	31	46
NM_016642_47422	NM_016642	31	42
NM_001191033_17904	NM_001191033	50	75
NM_001278367_24767	NM_001278367	120	210
NM_001287147_27162	NM_001287147	78	88
NM_001276451_24311	NM_001276451	59	91
NM_178335_66337	NM_178335	104	137
NM_001282286_25477	NM_001282286	33	41
NM_177404_66007	NM_177404	77	102
NM_001256196_22131	NM_001256196	236	257
NM_005891_38346	NM_005891	45	52
NM_001165877_15296	NM_001165877	31	37
NM_003796_33868	NM_003796	34	58
NM_007240_41176	NM_007240	75	112
NM_018691_49716	NM_018691	38	64
NM_004123_34532	NM_004123	117	185
NM_194302_67953	NM_194302	138	139
NM_054033_59166	NM_054033	25	29
NM_021025_51841	NM_021025	60	74
NM_015347_45326	NM_015347	163	201
NM_001170416_16096	NM_001170416	63	105
NM_001714_29172	NM_001714	107	134
NM_014225_43068	NM_014225	96	81
NM_001251874_21655	NM_001251874	58	139
NM_182612_67468	NM_182612	32	43
NM_001040033_6355	NM_001040033	157	267
NM_022899_53497	NM_022899	55	45
NM_001256497_22329	NM_001256497	165	191
NM_001143959_12771	NM_001143959	116	168
NM_001242829_20932	NM_001242829	22	26
NM_001144903_12982	NM_001144903	130	141
NM_001142644_12435	NM_001142644	66	60
NM_001281473_25263	NM_001281473	20	27
NM_181844_67166	NM_181844	36	33
NM_181872_67189	NM_181872	248	353
NM_019044_50158	NM_019044	93	122
NM_002817_31701	NM_002817	130	200
NM_000631_1438	NM_000631	46	72
NM_001001963_2531	NM_001001963	50	67
NM_001278510_24880	NM_001278510	165	217
NM_001145083_13196	NM_001145083	279	357
NM_178562_66563	NM_178562	62	87
NM_001207052_20460	NM_001207052	112	138
NM_176819_65916	NM_176819	92	90
NM_001193515_18129	NM_001193515	70	151
NM_183062_67775	NM_183062	100	78
NM_001105573_9183	NM_001105573	105	165
NM_001122636_9682	NM_001122636	19	47
NM_002098_30064	NM_002098	42	69
NM_001195328_18421	NM_001195328	57	62
NM_003331_32860	NM_003331	136	167
NM_004676_35687	NM_004676	208	310
NM_001039717_6243	NM_001039717	70	64
NM_001252275_21761	NM_001252275	93	126
NM_001206987_20376	NM_001206987	37	52
NM_002870_31815	NM_002870	47	79
NM_020158_50581	NM_020158	25	36
NM_001173488_16856	NM_001173488	358	549
NM_001013653_4732	NM_001013653	50	65
NM_004334_34951	NM_004334	49	68
NM_001166212_15500	NM_001166212	61	89
NM_001288765_27516	NM_001288765	44	29
NM_182641_67504	NM_182641	1	13
NM_152647_63305	NM_152647	30	68
NM_130851_59981	NM_130851	62	107
NM_001286710_26960	NM_001286710	202	230
NM_178011_66179	NM_178011	104	97
NM_015307_45238	NM_015307	54	48
NM_001204386_19957	NM_001204386	68	99
NM_006338_39300	NM_006338	29	25
NM_145292_62045	NM_145292	264	391
NM_015051_44750	NM_015051	130	185
NM_019106_50297	NM_019106	49	75
NM_033281_58349	NM_033281	62	69
NM_144970_61641	NM_144970	182	229
NM_032829_57680	NM_032829	20	68
NM_014981_44598	NM_014981	104	136
NM_001166392_15613	NM_001166392	110	149
NM_015874_46027	NM_015874	123	170
NM_005092_36589	NM_005092	104	148
NM_001037161_5900	NM_001037161	54	44
NM_005908_38375	NM_005908	68	74
NM_004779_35896	NM_004779	22	50
NM_002535_31070	NM_002535	230	338
NM_001988_29823	NM_001988	89	122
NM_001178020_17160	NM_001178020	40	87
NM_003317_32824	NM_003317	40	58
NM_005340_37145	NM_005340	122	149
NM_001100112_8716	NM_001100112	204	229
NM_031468_56147	NM_031468	141	165
NM_000991_2192	NM_000991	81	106
NM_001029882_5483	NM_001029882	64	54
NM_002950_31985	NM_002950	72	120
NM_001278375_24781	NM_001278375	120	174
NM_014057_42843	NM_014057	97	124
NM_005178_36764	NM_005178	15	15
NM_152289_62571	NM_152289	181	210
NM_014798_44218	NM_014798	108	163
NM_001136161_11753	NM_001136161	98	138
NM_198686_68639	NM_198686	44	64
NM_178523_66497	NM_178523	65	52
NM_001128141_10247	NM_001128141	37	44
NM_173607_65147	NM_173607	53	73
NM_014614_43804	NM_014614	83	87
NM_005089_36582	NM_005089	123	170
NM_020750_51313	NM_020750	139	195
NM_006742_40169	NM_006742	159	190
NM_005434_37337	NM_005434	152	248
NM_003073_32296	NM_003073	131	127
NM_147195_62357	NM_147195	34	51
NM_001271823_23990	NM_001271823	118	119
NM_181876_67197	NM_181876	48	90
NM_018482_49533	NM_018482	74	85
NM_001261826_23232	NM_001261826	94	125
NM_001257321_22734	NM_001257321	43	60
NM_001164692_15142	NM_001164692	80	83
NM_001946_29724	NM_001946	160	182
NM_001199417_19180	NM_001199417	41	34
NM_001099269_8482	NM_001099269	126	156
NM_006657_40004	NM_006657	132	181
NM_001098_8186	NM_001098	117	166
NM_021783_52405	NM_021783	78	74
NM_001665_29065	NM_001665	28	30
NM_001145157_13297	NM_001145157	21	30
NM_000624_1424	NM_000624	112	109
NM_145169_61854	NM_145169	99	126
NM_001144063_12876	NM_001144063	35	45
NM_001282530_25734	NM_001282530	168	227
NM_033157_58181	NM_033157	80	151
NM_020745_51299	NM_020745	63	107
NM_012117_41521	NM_012117	67	64
NM_024009_53721	NM_024009	51	81
NM_198320_68283	NM_198320	30	36
NM_001040146_6405	NM_001040146	19	23
NM_006657_40005	NM_006657	65	151
NM_004811_35964	NM_004811	101	181
NM_001199878_19431	NM_001199878	36	54
NM_001031680_5565	NM_001031680	11	18
NM_005620_37776	NM_005620	67	72
NM_001286503_26781	NM_001286503	129	123
NM_199337_69031	NM_199337	48	62
NM_001172436_16596	NM_001172436	21	21
NM_001291291_28189	NM_001291291	54	132
NM_000390_886	NM_000390	78	113
NM_001289808_27805	NM_001289808	84	88
NM_183242_67806	NM_183242	52	80
NM_170776_64505	NM_170776	116	168
NM_015178_45011	NM_015178	39	35
NM_001127227_9960	NM_001127227	98	75
NM_015971_46213	NM_015971	119	173
NM_144633_61370	NM_144633	78	73
NM_001199088_18993	NM_001199088	408	491
NM_017886_48347	NM_017886	72	84
NM_001845_29486	NM_001845	30	31
NM_017670_47914	NM_017670	69	85
NM_001085488_8086	NM_001085488	144	191
NM_015567_45729	NM_015567	48	43
NM_145175_61870	NM_145175	104	109
NM_031883_56211	NM_031883	38	58
NM_001284194_26228	NM_001284194	83	98
NM_001276267_24228	NM_001276267	383	487
NM_003366_32928	NM_003366	27	52
NM_021146_52055	NM_021146	77	78
NM_000349_790	NM_000349	63	89
NM_001173_16807	NM_001173	62	81
NM_001242443_20691	NM_001242443	145	148
NM_001008737_4057	NM_001008737	43	94
NM_001039548_6166	NM_001039548	80	101
NM_002295_30550	NM_002295	57	69
NM_001191028_17899	NM_001191028	91	91
NM_031229_55919	NM_031229	26	45
NM_001164116_14900	NM_001164116	42	65
NM_004234_34765	NM_004234	58	86
NM_001347_28445	NM_001347	127	120
NM_001271606_23854	NM_001271606	89	135
NM_002905_31894	NM_002905	68	100
NM_001286462_26751	NM_001286462	119	210
NM_033183_58216	NM_033183	130	179
NM_013238_42295	NM_013238	95	101
NM_001243783_21398	NM_001243783	153	214
NM_000132_280	NM_000132	169	287
NM_182649_67515	NM_182649	142	171
NM_001206994_20382	NM_001206994	115	202
NM_016194_46638	NM_016194	73	77
NM_001244962_21597	NM_001244962	69	69
NM_001005783_3715	NM_001005783	118	156
NM_001008219_3948	NM_001008219	656	892
NM_001006938_3800	NM_001006938	46	73
NM_001171174_16354	NM_001171174	93	123
NM_152788_63573	NM_152788	27	39
NM_020844_51510	NM_020844	93	113
NM_173683_65262	NM_173683	169	260
NM_024121_53948	NM_024121	73	71
NM_005500_37497	NM_005500	65	170
NM_001282697_25908	NM_001282697	74	105
NM_001012753_4574	NM_001012753	45	76
NM_006586_39851	NM_006586	84	107
NM_016010_46295	NM_016010	235	355
NM_000485_1118	NM_000485	53	30
NM_001123387_9803	NM_001123387	119	163
NM_005606_37743	NM_005606	54	77
NM_022897_53495	NM_022897	121	131
NM_001102612_9003	NM_001102612	67	100
NM_022743_53320	NM_022743	132	169
NM_003969_34246	NM_003969	72	93
NM_144713_61553	NM_144713	107	105
NM_001067_6973	NM_001067	74	112
NM_145044_61774	NM_145044	61	87
NM_033663_58688	NM_033663	68	69
NM_001134946_11237	NM_001134946	85	121
NM_006848_40422	NM_006848	51	67
NM_001123375_9791	NM_001123375	139	179
NM_001195202_18340	NM_001195202	95	125
NM_001008388_3982	NM_001008388	65	99
NM_001291737_28334	NM_001291737	78	72
NM_004044_34357	NM_004044	86	67
NM_003486_33177	NM_003486	69	98
NM_032882_57795	NM_032882	118	109
NM_001008394_3992	NM_001008394	153	154
NM_004956_36261	NM_004956	155	225
NM_002473_30914	NM_002473	66	70
NM_001290048_27923	NM_001290048	38	31
NM_018316_49197	NM_018316	24	27
NM_002853_31773	NM_002853	73	114
NM_001142782_12509	NM_001142782	4	19
NM_033277_58345	NM_033277	124	133
NM_001677_29086	NM_001677	96	107
NM_016647_47428	NM_016647	62	96
NM_020455_51006	NM_020455	65	85
NM_007176_41052	NM_007176	63	86
NM_133265_60033	NM_133265	130	175
NM_032020_56415	NM_032020	60	75
NM_133342_60067	NM_133342	40	69
NM_001931_29683	NM_001931	57	71
NM_020655_51130	NM_020655	44	55
NM_032315_56834	NM_032315	38	38
NM_144587_61277	NM_144587	110	106
NM_182504_67290	NM_182504	62	91
NM_001018072_5132	NM_001018072	112	118
NM_031448_56113	NM_031448	33	43
NM_001105078_9097	NM_001105078	113	145
NM_130469_59875	NM_130469	68	64
NM_080591_59461	NM_080591	75	93
NM_032423_57034	NM_032423	110	134
NM_005029_36440	NM_005029	28	33
NM_022476_53167	NM_022476	49	86
NM_001402_28561	NM_001402	61	69
NM_001256169_22121	NM_001256169	35	49
NM_152890_63652	NM_152890	122	94
NM_001142316_12156	NM_001142316	104	131
NM_002123_30127	NM_002123	135	141
NM_001184917_17456	NM_001184917	153	148
NM_001204197_19886	NM_001204197	61	93
NM_002827_31723	NM_002827	23	40
NM_001874_29567	NM_001874	136	164
NM_002950_31987	NM_002950	135	192
NM_001278065_24544	NM_001278065	147	206
NM_005787_38129	NM_005787	73	147
NM_015216_45087	NM_015216	94	125
NM_080748_59664	NM_080748	98	115
NM_199285_68986	NM_199285	25	56
NM_016470_47119	NM_016470	79	161
NM_030613_55449	NM_030613	102	151
NM_001286274_26666	NM_001286274	71	119
NM_007045_40827	NM_007045	107	118
NM_001012978_4608	NM_001012978	68	105
NM_000695_1561	NM_000695	99	126
NM_000847_1874	NM_000847	84	121
NM_016030_46335	NM_016030	29	45
NM_001195081_18276	NM_001195081	74	111
NM_001253830_21900	NM_001253830	57	41
NM_001278251_24664	NM_001278251	78	112
NM_003062_32275	NM_003062	65	78
NM_001284214_26245	NM_001284214	258	340
NM_015477_45575	NM_015477	140	167
NM_001261413_23174	NM_001261413	94	110
NM_001040697_6537	NM_001040697	154	211
NM_004397_35075	NM_004397	30	51
NM_002769_31586	NM_002769	160	253
NM_001040454_6503	NM_001040454	164	193
NM_001004704_3104	NM_001004704	437	581
NM_001199563_19229	NM_001199563	67	73
NM_001002255_2587	NM_001002255	89	116
NM_007240_41177	NM_007240	75	80
NM_017799_48153	NM_017799	42	51
NM_024590_54284	NM_024590	126	137
NM_017550_47711	NM_017550	29	31
NM_001256748_22502	NM_001256748	137	179
NM_012291_41857	NM_012291	40	65
NM_017812_48178	NM_017812	76	98
NM_001098579_8336	NM_001098579	43	66
NM_006514_39686	NM_006514	180	292
NM_003966_34237	NM_003966	16	21
NM_182797_67617	NM_182797	117	189
NM_001256422_22280	NM_001256422	175	271
NM_152396_62798	NM_152396	97	137
NM_007351_41350	NM_007351	125	129
NM_001017363_4932	NM_001017363	37	35
NM_002713_31453	NM_002713	45	27
NM_006190_38964	NM_006190	146	186
NM_001025295_5405	NM_001025295	119	171
NM_170710_64441	NM_170710	66	52
NM_000937_2063	NM_000937	59	75
NM_014911_44451	NM_014911	185	265
NM_145018_61733	NM_145018	32	62
NM_000379_861	NM_000379	153	246
NM_001040217_6438	NM_001040217	206	201
NM_002231_30389	NM_002231	41	66
NM_001080534_7714	NM_001080534	102	158
NM_052847_58757	NM_052847	28	23
NM_001001435_2279	NM_001001435	866	1236
NM_001278482_24852	NM_001278482	52	100
NM_001142298_12134	NM_001142298	86	104
NM_177525_66059	NM_177525	79	115
NM_001155_14185	NM_001155	10	25
NM_002953_31992	NM_002953	17	42
NM_001080950_7791	NM_001080950	88	96
NM_002673_31370	NM_002673	58	49
NM_003718_33691	NM_003718	45	75
NM_001244926_21580	NM_001244926	62	58
NM_033378_58437	NM_033378	78	89
NM_001098519_8286	NM_001098519	33	65
NM_013382_42594	NM_013382	126	156
NM_001168378_15982	NM_001168378	145	129
NM_174918_65507	NM_174918	41	44
NM_197939_68027	NM_197939	62	71
NM_001190708_17733	NM_001190708	175	261
NM_001286779_27031	NM_001286779	49	63
NM_017859_48290	NM_017859	153	167
NM_022493_53208	NM_022493	93	130
NM_006951_40625	NM_006951	79	81
NM_001031694_5574	NM_001031694	137	225
NM_015271_45185	NM_015271	163	220
NM_017489_47618	NM_017489	42	45
NM_005745_38034	NM_005745	111	93
NM_001243597_21300	NM_001243597	99	139
NM_020165_50590	NM_020165	291	346
NM_006211_39013	NM_006211	17	18
NM_016074_46436	NM_016074	74	128
NM_002496_30977	NM_002496	68	116
NM_170695_64421	NM_170695	151	193
NM_004872_36098	NM_004872	46	84
NM_144766_61601	NM_144766	63	63
NM_015448_45516	NM_015448	53	57
NM_001256461_22310	NM_001256461	35	61
NM_020170_50603	NM_020170	79	121
NM_002451_30874	NM_002451	95	91
NM_003117_32401	NM_003117	67	71
NM_004209_34701	NM_004209	104	151
NM_024332_54037	NM_024332	27	36
NM_002214_30348	NM_002214	59	104
NM_002479_30930	NM_002479	121	171
NM_138401_60493	NM_138401	144	197
NM_002937_31958	NM_002937	91	106
NM_031280_55950	NM_031280	75	114
NM_152352_62701	NM_152352	72	102
NM_001186_17602	NM_001186	92	75
NM_002067_29995	NM_002067	99	148
NM_173473_64882	NM_173473	92	105
NM_001290000_27889	NM_001290000	29	63
NM_001204174_19864	NM_001204174	156	176
NM_016427_47046	NM_016427	45	81
NM_175887_65821	NM_175887	47	83
NM_001244767_21548	NM_001244767	55	64
NM_001146220_14046	NM_001146220	175	170
NM_001161442_14531	NM_001161442	72	110
NM_001123168_9775	NM_001123168	48	74
NM_001178086_17234	NM_001178086	54	74
NM_001290190_27991	NM_001290190	132	151
NM_001002836_2615	NM_001002836	68	107
NM_001197131_18604	NM_001197131	146	188
NM_000370_843	NM_000370	120	152
NM_006893_40503	NM_006893	45	71
NM_030956_55820	NM_030956	233	312
NM_022484_53189	NM_022484	60	86
NM_001130478_10761	NM_001130478	69	81
NM_001198802_18813	NM_001198802	151	157
NM_001105572_9181	NM_001105572	93	121
NM_005212_36838	NM_005212	49	59
NM_024956_54971	NM_024956	103	129
NM_021977_52647	NM_021977	182	179
NM_001271037_23752	NM_001271037	55	52
NM_005461_37408	NM_005461	27	50
NM_004801_35942	NM_004801	38	40
NM_001276439_24307	NM_001276439	52	91
NM_144581_61262	NM_144581	21	27
NM_020986_51767	NM_020986	76	71
NM_001131063_10986	NM_001131063	56	90
NM_006211_39011	NM_006211	13	12
NM_003758_33784	NM_003758	104	79
NM_014271_43160	NM_014271	273	371
NM_001271956_24104	NM_001271956	102	172
NM_001258437_23078	NM_001258437	110	194
NM_199177_68930	NM_199177	153	185
NM_020124_50520	NM_020124	139	178
NM_152573_63152	NM_152573	46	55
NM_001122633_9676	NM_001122633	167	225
NM_001001487_2296	NM_001001487	147	172
NM_001261425_23190	NM_001261425	112	131
NM_006431_39511	NM_006431	41	54
NM_014505_43653	NM_014505	42	101
NM_198047_68077	NM_198047	131	221
NM_014400_43434	NM_014400	108	119
NM_032326_56856	NM_032326	38	61
NM_001412_28583	NM_001412	27	42
NM_001128617_10403	NM_001128617	50	58
NM_002162_30226	NM_002162	87	126
NM_001001_2217	NM_001001	108	174
NM_020893_51607	NM_020893	39	66
NM_015364_45362	NM_015364	47	84
NM_022360_53044	NM_022360	86	120
NM_145235_61930	NM_145235	47	48
NM_001080489_7602	NM_001080489	61	107
NM_001190707_17730	NM_001190707	87	108
NM_001034838_5827	NM_001034838	43	95
NM_017425_47550	NM_017425	128	225
NM_006494_39635	NM_006494	26	27
NM_003886_34062	NM_003886	76	99
NM_001278221_24632	NM_001278221	37	71
NM_181890_67217	NM_181890	108	184
NM_001040022_6343	NM_001040022	39	32
NM_017846_48263	NM_017846	51	56
NM_001271805_23975	NM_001271805	127	141
NM_001164281_14956	NM_001164281	161	325
NM_006946_40614	NM_006946	89	128
NM_153490_64141	NM_153490	97	106
NM_002765_31577	NM_002765	68	107
NM_005958_38490	NM_005958	41	44
NM_031421_56060	NM_031421	59	58
NM_014062_42856	NM_014062	105	133
NM_207511_70114	NM_207511	77	58
NM_001100600_8800	NM_001100600	52	88
NM_001920_29658	NM_001920	28	32
NM_006800_40298	NM_006800	157	204
NM_181842_67160	NM_181842	33	29
NM_145350_62102	NM_145350	56	43
NM_001099415_8547	NM_001099415	87	115
NM_005051_36490	NM_005051	44	82
NM_001166695_15699	NM_001166695	157	248
NM_175735_65723	NM_175735	38	38
NM_176888_65975	NM_176888	94	111
NM_000035_49	NM_000035	113	180
NM_032470_57121	NM_032470	110	137
NM_001168724_16053	NM_001168724	41	72
NM_023925_53670	NM_023925	43	30
NM_012100_41486	NM_012100	55	45
NM_001284244_26279	NM_001284244	28	49
NM_001004756_3238	NM_001004756	81	75
NM_001166109_15428	NM_001166109	55	82
NM_001100429_8781	NM_001100429	87	105
NM_004447_35189	NM_004447	10	42
NM_001278162_24587	NM_001278162	86	73
NM_001162435_14674	NM_001162435	83	105
NM_030799_55652	NM_030799	103	142
NM_015253_45145	NM_015253	68	87
NM_001190478_17706	NM_001190478	117	204
NM_001146078_13964	NM_001146078	56	93
NM_001011554_4398	NM_001011554	111	153
NM_001159293_14211	NM_001159293	45	32
NM_173825_65358	NM_173825	191	197
NM_000732_1643	NM_000732	77	113
NM_080652_59543	NM_080652	142	176
NM_004244_34781	NM_004244	109	170
NM_001135048_11258	NM_001135048	98	126
NM_012069_41426	NM_012069	129	166
NM_001011713_4416	NM_001011713	60	55
NM_001127644_10149	NM_001127644	90	139
NM_001001330_2234	NM_001001330	59	87
NM_001178139_17292	NM_001178139	411	579
NM_007069_40868	NM_007069	80	71
NM_001242833_20934	NM_001242833	233	335
NM_020925_51667	NM_020925	59	71
NM_004536_35379	NM_004536	82	98
NM_001083893_7968	NM_001083893	46	55
NM_177528_66063	NM_177528	110	150
NM_152773_63546	NM_152773	96	137
NM_001159944_14362	NM_001159944	37	79
NM_022129_52872	NM_022129	139	202
NM_022894_53489	NM_022894	145	199
NM_022127_52865	NM_022127	151	165
NM_144989_61677	NM_144989	115	175
NM_005454_37389	NM_005454	105	180
NM_206895_69673	NM_206895	30	59
NM_024785_54669	NM_024785	70	98
NM_014213_43045	NM_014213	32	54
NM_033340_58407	NM_033340	35	39
NM_015235_45118	NM_015235	171	232
NM_001256296_22184	NM_001256296	57	68
NM_005581_37692	NM_005581	33	68
NM_003801_33880	NM_003801	261	328
NM_000922_2029	NM_000922	135	142
NM_001144761_12900	NM_001144761	48	67
NM_032036_56444	NM_032036	43	86
NM_015564_45720	NM_015564	272	384
NM_001004687_3054	NM_001004687	111	125
NM_198589_68618	NM_198589	51	57
NM_018664_49667	NM_018664	40	74
NM_001167827_15808	NM_001167827	63	59
NM_001242809_20906	NM_001242809	67	82
NM_152526_63061	NM_152526	47	45
NM_014186_43009	NM_014186	70	68
NM_021131_52014	NM_021131	55	48
NM_133342_60066	NM_133342	42	63
NM_014643_43875	NM_014643	30	42
NM_194284_67920	NM_194284	72	55
NM_001025591_5420	NM_001025591	33	57
NM_175063_65623	NM_175063	125	134
NM_006005_38594	NM_006005	55	54
NM_001102592_8982	NM_001102592	59	54
NM_001001485_2294	NM_001001485	183	267
NM_005082_36562	NM_005082	70	78
NM_015956_46185	NM_015956	103	130
NM_014225_43069	NM_014225	66	62
NM_014717_44050	NM_014717	97	127
NM_004177_34643	NM_004177	31	37
NM_030766_55576	NM_030766	24	53
NM_000382_868	NM_000382	91	105
NM_003251_32669	NM_003251	123	149
NM_018842_49797	NM_018842	34	26
NM_173831_65373	NM_173831	22	45
NM_006788_40278	NM_006788	18	33
NM_032017_56408	NM_032017	127	153
NM_198794_68696	NM_198794	54	55
NM_001178088_17236	NM_001178088	50	58
NM_001166279_15552	NM_001166279	281	313
NM_014661_43912	NM_014661	8	28
NM_138960_60922	NM_138960	186	237
NM_015376_45389	NM_015376	77	89
NM_001113546_9489	NM_001113546	135	192
NM_001242932_21036	NM_001242932	79	51
NM_001173488_16855	NM_001173488	108	148
NM_175895_65824	NM_175895	1	12
NM_000583_1340	NM_000583	44	72
NM_024334_54043	NM_024334	57	79
NM_006068_38716	NM_006068	142	156
NM_012278_41821	NM_012278	33	33
NM_005955_38480	NM_005955	46	80
NM_152654_63316	NM_152654	232	266
NM_014139_42917	NM_014139	70	72
NM_003913_34124	NM_003913	353	481
NM_017761_48081	NM_017761	187	277
NM_153676_64218	NM_153676	78	98
NM_001692_29122	NM_001692	51	116
NM_201591_69246	NM_201591	94	111
NM_001243081_21079	NM_001243081	260	328
NM_001005738_3695	NM_001005738	56	65
NM_006341_39307	NM_006341	32	25
NM_174921_65518	NM_174921	93	88
NM_014389_43405	NM_014389	118	175
NM_201453_69183	NM_201453	295	403
NM_022066_52753	NM_022066	47	38
NM_014243_43106	NM_014243	41	58
NM_003268_32712	NM_003268	85	113
NM_181744_67078	NM_181744	123	136
NM_001024678_5287	NM_001024678	38	37
NM_001004715_3131	NM_001004715	194	309
NM_001278597_24967	NM_001278597	155	189
NM_181612_66914	NM_181612	48	44
NM_001243374_21216	NM_001243374	70	65
NM_001256405_22262	NM_001256405	87	82
NM_015170_44991	NM_015170	107	116
NM_001284356_26390	NM_001284356	100	148
NM_145813_62241	NM_145813	187	259
NM_001009939_4174	NM_001009939	68	93
NM_001204344_19940	NM_001204344	120	146
NM_016206_46664	NM_016206	61	48
NM_016252_46762	NM_016252	52	66
NM_032747_57526	NM_032747	100	175
NM_004131_34549	NM_004131	121	139
NM_001160392_14482	NM_001160392	104	140
NM_018210_48978	NM_018210	142	178
NM_001113407_9432	NM_001113407	107	110
NM_001271015_23741	NM_001271015	47	36
NM_022553_53233	NM_022553	70	96
NM_004568_35458	NM_004568	373	401
NM_001122957_9754	NM_001122957	264	346
NM_001185063_17552	NM_001185063	56	82
NM_001005567_3688	NM_001005567	198	250
NM_181306_66708	NM_181306	77	177
NM_019088_50253	NM_019088	113	112
NM_152324_62635	NM_152324	247	268
NM_002103_30076	NM_002103	49	75
NM_173810_65336	NM_173810	129	148
NM_001134664_11148	NM_001134664	14	29
NM_001079536_7236	NM_001079536	71	97
NM_001195150_18321	NM_001195150	58	58
NM_144736_61598	NM_144736	154	178
NM_001277115_24390	NM_001277115	51	104
NM_001001923_2487	NM_001001923	79	113
NM_015660_45854	NM_015660	189	220
NM_006669_40028	NM_006669	72	72
NM_001142294_12128	NM_001142294	100	135
NM_001282695_25904	NM_001282695	99	149
NM_016186_46628	NM_016186	63	40
NM_001135821_11573	NM_001135821	68	72
NM_006636_39957	NM_006636	74	103
NM_198463_68375	NM_198463	81	101
NM_001252092_21727	NM_001252092	61	89
NM_014992_44621	NM_014992	114	125
NM_002091_30051	NM_002091	51	54
NM_001134445_11082	NM_001134445	56	66
NM_001166159_15469	NM_001166159	39	43
NM_000398_910	NM_000398	19	34
NM_001256887_22607	NM_001256887	93	116
NM_001077663_7159	NM_001077663	136	225
NM_004061_34396	NM_004061	132	139
NM_005894_38356	NM_005894	33	47
NM_201544_69208	NM_201544	137	167
NM_012134_41553	NM_012134	71	81
NM_001165414_15290	NM_001165414	58	59
NM_031474_56155	NM_031474	67	74
NM_002192_30297	NM_002192	92	141
NM_001128203_10290	NM_001128203	41	87
NM_004973_36302	NM_004973	47	46
NM_021168_52091	NM_021168	17	32
NM_001024611_5266	NM_001024611	214	293
NM_001135643_11446	NM_001135643	481	675
NM_006181_38938	NM_006181	52	40
NM_001004491_3040	NM_001004491	84	87
NM_152652_63311	NM_152652	8	13
NM_015154_44953	NM_015154	77	136
NM_004997_36365	NM_004997	73	96
NM_001077657_7157	NM_001077657	87	114
NM_004097_34478	NM_004097	32	35
NM_139174_61084	NM_139174	112	148
NM_001258464_23108	NM_001258464	237	224
NM_024306_53976	NM_024306	221	238
NM_012204_41681	NM_012204	309	343
NM_173523_64992	NM_173523	53	70
NM_006103_38792	NM_006103	34	61
NM_014752_44137	NM_014752	49	44
NM_024336_54050	NM_024336	56	60
NM_001243328_21205	NM_001243328	31	50
NM_001290265_28067	NM_001290265	94	169
NM_001276478_24328	NM_001276478	344	446
NM_018368_49308	NM_018368	85	134
NM_173491_64923	NM_173491	107	102
NM_001193322_18002	NM_001193322	48	45
NM_001007538_3911	NM_001007538	40	60
NM_020378_50866	NM_020378	221	293
NM_001205206_20114	NM_001205206	26	29
NM_001201965_19637	NM_001201965	128	166
NM_001958_29753	NM_001958	77	121
NM_016300_46836	NM_016300	244	281
NM_005313_37075	NM_005313	30	54
NM_001085447_8058	NM_001085447	55	91
NM_144947_61623	NM_144947	144	180
NM_024063_53819	NM_024063	79	114
NM_033054_58014	NM_033054	77	116
NM_001013732_4776	NM_001013732	67	89
NM_001193552_18169	NM_001193552	22	40
NM_007100_40903	NM_007100	36	53
NM_001137674_12003	NM_001137674	65	110
NM_033375_58429	NM_033375	54	44
NM_032803_57618	NM_032803	40	41
NM_001040715_6554	NM_001040715	9	21
NM_005100_36612	NM_005100	157	219
NM_176822_65925	NM_176822	104	112
NM_003947_34196	NM_003947	81	107
NM_015540_45674	NM_015540	110	139
NM_006393_39423	NM_006393	144	230
NM_005258_36944	NM_005258	81	125
NM_053045_59072	NM_053045	72	60
NM_001830_29452	NM_001830	57	56
NM_001130687_10801	NM_001130687	98	104
NM_014648_43883	NM_014648	92	106
NM_006036_38654	NM_006036	57	96
NM_001142634_12422	NM_001142634	37	35
NM_001136200_11776	NM_001136200	209	235
NM_001205250_20126	NM_001205250	38	42
NM_000125_265	NM_000125	125	112
NM_022733_53302	NM_022733	113	139
NM_001282599_25805	NM_001282599	205	229
NM_153331_63967	NM_153331	152	192
NM_001289413_27773	NM_001289413	176	229
NM_173081_64759	NM_173081	99	118
NM_144664_61438	NM_144664	80	138
NM_033467_58557	NM_033467	73	66
NM_021038_51863	NM_021038	112	125
NM_153757_64311	NM_153757	67	80
NM_145650_62121	NM_145650	138	224
NM_014381_43387	NM_014381	131	124
NM_001190947_17850	NM_001190947	226	316
NM_001278205_24616	NM_001278205	86	100
NM_001286562_26821	NM_001286562	155	230
NM_001177465_17050	NM_001177465	76	108
NM_001276352_24274	NM_001276352	209	287
NM_001099645_8588	NM_001099645	43	56
NM_000956_2110	NM_000956	26	39
NM_020406_50914	NM_020406	120	113
NM_024928_54919	NM_024928	24	35
NM_001178005_17143	NM_001178005	59	46
NM_012269_41809	NM_012269	97	147
NM_001135049_11261	NM_001135049	71	110
NM_058248_59334	NM_058248	100	104
NM_001010876_4260	NM_001010876	59	90
NM_001049_6928	NM_001049	73	111
NM_001199456_19193	NM_001199456	253	334
NM_004350_34982	NM_004350	8	26
NM_014857_44330	NM_014857	61	75
NM_002485_30944	NM_002485	106	144
NM_213608_70246	NM_213608	102	92
NM_013242_42307	NM_013242	39	37
NM_052844_58749	NM_052844	139	190
NM_173841_65384	NM_173841	101	152
NM_001288957_27581	NM_001288957	220	333
NM_032947_57869	NM_032947	87	155
NM_001161664_14617	NM_001161664	111	143
NM_002517_31026	NM_002517	36	50
NM_019058_50187	NM_019058	108	144
NM_001015072_4898	NM_001015072	230	344
NM_022117_52842	NM_022117	89	120
NM_004405_35094	NM_004405	65	78
NM_005019_36409	NM_005019	86	145
NM_003015_32151	NM_003015	116	144
NM_006079_38739	NM_006079	38	97
NM_001243785_21406	NM_001243785	111	153
NM_001551_28873	NM_001551	55	73
NM_003885_34060	NM_003885	45	55
NM_001172897_16805	NM_001172897	5	19
NM_002738_31508	NM_002738	45	56
NM_197960_68042	NM_197960	49	98
NM_032034_56440	NM_032034	149	194
NM_001164234_14919	NM_001164234	82	103
NM_147199_62367	NM_147199	84	94
NM_000645_1464	NM_000645	70	73
NM_001170670_16156	NM_001170670	27	44
NM_001319_28398	NM_001319	149	228
NM_173506_64956	NM_173506	128	171
NM_001101417_8911	NM_001101417	63	117
NM_176811_65894	NM_176811	100	134
NM_003742_33747	NM_003742	171	226
NM_001113547_9492	NM_001113547	53	83
NM_001031836_5653	NM_001031836	97	111
NM_021801_52427	NM_021801	101	132
NM_030980_55880	NM_030980	101	105
NM_001284212_26238	NM_001284212	51	82
NM_001284362_26399	NM_001284362	268	333
NM_001166357_15601	NM_001166357	29	52
NM_206923_69713	NM_206923	304	329
NM_004289_34873	NM_004289	225	231
NM_203327_69350	NM_203327	206	329
NM_017970_48499	NM_017970	23	24
NM_002161_30222	NM_002161	61	94
NM_001146009_13908	NM_001146009	60	93
NM_022340_53007	NM_022340	43	27
NM_001290129_27968	NM_001290129	46	68
NM_015933_46134	NM_015933	173	304
NM_005652_37856	NM_005652	75	88
NM_019083_50244	NM_019083	153	157
NM_001243226_21133	NM_001243226	306	384
NM_001278318_24746	NM_001278318	49	69
NM_152626_63258	NM_152626	170	179
NM_001018057_5118	NM_001018057	68	68
NM_003276_32733	NM_003276	17	34
NM_000565_1302	NM_000565	50	43
NM_020818_51458	NM_020818	54	62
NM_201559_69227	NM_201559	27	56
NM_001243610_21304	NM_001243610	67	89
NM_000772_1710	NM_000772	109	117
NM_001207073_20485	NM_001207073	282	400
NM_006343_39313	NM_006343	44	48
NM_020643_51101	NM_020643	64	48
NM_005318_37087	NM_005318	81	100
NM_001134407_11055	NM_001134407	150	199
NM_001160100_14384	NM_001160100	140	166
NM_001286517_26797	NM_001286517	358	531
NM_020640_51095	NM_020640	10	18
NM_014952_44542	NM_014952	23	10
NM_001946_29723	NM_001946	91	123
NM_138817_60909	NM_138817	183	234
NM_001258208_22898	NM_001258208	108	147
NM_004810_35960	NM_004810	58	65
NM_002336_30625	NM_002336	76	69
NM_001243743_21351	NM_001243743	171	201
NM_024817_54741	NM_024817	161	212
NM_001206977_20373	NM_001206977	116	170
NM_000874_1931	NM_000874	172	179
NM_001199057_18984	NM_001199057	30	26
NM_000691_1550	NM_000691	168	236
NM_001031834_5651	NM_001031834	223	330
NM_018252_49072	NM_018252	127	197
NM_001128_10233	NM_001128	16	19
NM_016548_47254	NM_016548	29	63
NM_001171795_16423	NM_001171795	67	67
NM_130468_59872	NM_130468	68	103
NM_001168390_15994	NM_001168390	81	130
NM_000363_820	NM_000363	70	82
NM_052831_58721	NM_052831	105	138
NM_007163_41023	NM_007163	90	144
NM_004615_35551	NM_004615	31	42
NM_001168410_16009	NM_001168410	192	289
NM_033480_58564	NM_033480	84	75
NM_019043_50156	NM_019043	36	75
NM_052817_58703	NM_052817	175	206
NM_018664_49669	NM_018664	35	91
NM_032758_57541	NM_032758	175	265
NM_022482_53181	NM_022482	77	112
NM_134268_60273	NM_134268	51	62
NM_002178_30261	NM_002178	49	76
NM_001135958_11618	NM_001135958	63	100
NM_004558_35428	NM_004558	137	148
NM_001565_28904	NM_001565	38	47
NM_001178116_17271	NM_001178116	70	106
NM_001128619_10408	NM_001128619	69	102
NM_001001661_2344	NM_001001661	29	47
NM_001114135_9544	NM_001114135	43	46
NM_001289089_27671	NM_001289089	104	134
NM_138441_60571	NM_138441	105	137
NM_001162900_14704	NM_001162900	106	147
NM_001227_20563	NM_001227	169	227
NM_173831_65372	NM_173831	23	23
NM_001199202_19080	NM_001199202	114	113
NM_002766_31578	NM_002766	135	133
NM_012282_41831	NM_012282	116	148
NM_032902_57819	NM_032902	211	262
NM_001105565_9165	NM_001105565	70	127
NM_014876_44377	NM_014876	125	206
NM_138492_60656	NM_138492	24	51
NM_001006932_3798	NM_001006932	37	43
NM_001204052_19781	NM_001204052	75	71
NM_001039667_6208	NM_001039667	61	164
NM_001679_29091	NM_001679	36	51
NM_001286389_26695	NM_001286389	121	136
NM_016651_47434	NM_016651	66	58
NM_032372_56956	NM_032372	32	29
NM_001085429_8051	NM_001085429	106	89
NM_001282865_26062	NM_001282865	131	126
NM_003347_32887	NM_003347	81	88
NM_001278238_24653	NM_001278238	35	19
NM_016599_47345	NM_016599	178	197
NM_001793_29362	NM_001793	89	122
NM_024599_54299	NM_024599	197	291
NM_017709_47989	NM_017709	79	70
NM_017680_47935	NM_017680	85	103
NM_002455_30882	NM_002455	67	80
NM_001282327_25507	NM_001282327	71	105
NM_001005369_3552	NM_001005369	47	87
NM_001206917_20322	NM_001206917	127	122
NM_145807_62234	NM_145807	75	80
NM_207387_70000	NM_207387	61	83
NM_178518_66492	NM_178518	60	64
NM_183401_67856	NM_183401	21	20
NM_001279356_25166	NM_001279356	128	163
NM_032726_57496	NM_032726	71	105
NM_001166131_15457	NM_001166131	121	131
NM_021978_52650	NM_021978	75	95
NM_001271907_24068	NM_001271907	81	127
NM_172175_64620	NM_172175	111	130
NM_001257072_22639	NM_001257072	67	53
NM_001134876_11221	NM_001134876	112	152
NM_007220_41141	NM_007220	71	91
NM_152739_63469	NM_152739	214	287
NM_000020_18	NM_000020	68	85
NM_024641_54381	NM_024641	21	7
NM_020648_51113	NM_020648	36	73
NM_001163297_14769	NM_001163297	18	42
NM_001145402_13515	NM_001145402	58	84
NM_013444_42669	NM_013444	81	112
NM_003639_33518	NM_003639	188	239
NM_020979_51748	NM_020979	73	115
NM_014338_43300	NM_014338	55	83
NM_144576_61250	NM_144576	77	102
NM_001257975_22818	NM_001257975	62	109
NM_018412_49400	NM_018412	31	36
NM_002733_31494	NM_002733	40	47
NM_001135865_11590	NM_001135865	192	240
NM_001105571_9177	NM_001105571	149	185
NM_001145649_13685	NM_001145649	70	99
NM_001201_19523	NM_001201	173	218
NM_001005221_3415	NM_001005221	260	319
NM_019107_50299	NM_019107	59	68
NM_054024_59147	NM_054024	91	119
NM_176863_65937	NM_176863	104	129
NM_001204831_20063	NM_001204831	74	116
NM_152899_63667	NM_152899	64	115
NM_018352_49268	NM_018352	16	32
NM_003420_33055	NM_003420	34	41
NM_003455_33115	NM_003455	47	90
NM_000172_366	NM_000172	101	96
NM_006339_39302	NM_006339	105	128
NM_194463_68024	NM_194463	88	138
NM_020142_50553	NM_020142	91	125
NM_016437_47063	NM_016437	161	221
NM_178516_66487	NM_178516	64	82
NM_000981_2165	NM_000981	134	203
NM_015169_44987	NM_015169	19	33
NM_025158_55199	NM_025158	91	106
NM_001111101_9321	NM_001111101	123	193
NM_017515_47657	NM_017515	68	102
NM_005272_36977	NM_005272	255	320
NM_170665_64397	NM_170665	41	74
NM_001168344_15952	NM_001168344	77	128
NM_005510_37518	NM_005510	106	121
NM_015897_46064	NM_015897	59	91
NM_001164261_14931	NM_001164261	56	54
NM_001166110_15432	NM_001166110	44	55
NM_020776_51366	NM_020776	30	37
NM_003151_32474	NM_003151	73	66
NM_145282_62024	NM_145282	22	63
NM_030802_55655	NM_030802	132	215
NM_004738_35821	NM_004738	173	144
NM_002209_30339	NM_002209	90	126
NM_001462_28695	NM_001462	25	39
NM_001284322_26364	NM_001284322	206	251
NM_000961_2123	NM_000961	61	39
NM_001242829_20930	NM_001242829	74	81
NM_001014979_4869	NM_001014979	9	34
NM_005956_38484	NM_005956	57	102
NM_001035235_5866	NM_001035235	232	287
NM_138443_60579	NM_138443	61	100
NM_001047980_6869	NM_001047980	58	88
NM_001162997_14719	NM_001162997	222	324
NM_144689_61498	NM_144689	94	104
NM_173495_64934	NM_173495	82	187
NM_030932_55771	NM_030932	93	144
NM_001005326_3516	NM_001005326	63	92
NM_001060_6957	NM_001060	93	96
NM_021620_52314	NM_021620	225	247
NM_001164695_15146	NM_001164695	146	215
NM_021777_52402	NM_021777	74	122
NM_058219_59308	NM_058219	63	92
NM_013423_42642	NM_013423	12	15
NM_003761_33793	NM_003761	102	155
NM_001145524_13622	NM_001145524	105	111
NM_014692_43988	NM_014692	9	24
NM_031298_55991	NM_031298	63	100
NM_152431_62875	NM_152431	61	76
NM_145232_61921	NM_145232	35	61
NM_001852_29508	NM_001852	17	38
NM_001144013_12862	NM_001144013	71	83
NM_020122_50513	NM_020122	70	117
NM_138415_60521	NM_138415	35	35
NM_006148_38868	NM_006148	19	67
NM_000351_798	NM_000351	79	83
NM_001010859_4231	NM_001010859	71	98
NM_004850_36044	NM_004850	37	42
NM_021139_52039	NM_021139	66	87
NM_004845_36034	NM_004845	59	97
NM_014702_44014	NM_014702	35	43
NM_004944_36235	NM_004944	88	108
NM_001278122_24568	NM_001278122	94	82
NM_000343_777	NM_000343	153	254
NM_032283_56757	NM_032283	38	76
NM_001013638_4708	NM_001013638	109	161
NM_022488_53201	NM_022488	46	60
NM_015367_45368	NM_015367	96	136
NM_053279_59118	NM_053279	146	122
NM_003488_33182	NM_003488	34	22
NM_001290052_27934	NM_001290052	174	259
NM_001100829_8823	NM_001100829	51	84
NM_178491_66449	NM_178491	95	118
NM_005124_36662	NM_005124	204	372
NM_001042512_6703	NM_001042512	74	116
NM_022358_53037	NM_022358	72	127
NM_006240_39079	NM_006240	44	65
NM_004465_35226	NM_004465	45	49
NM_001282163_25405	NM_001282163	76	97
NM_001168400_16000	NM_001168400	133	172
NM_022828_53451	NM_022828	129	166
NM_001146006_13900	NM_001146006	88	144
NM_021175_52104	NM_021175	67	101
NM_014409_43452	NM_014409	174	254
NM_032283_56758	NM_032283	40	61
NM_175571_65659	NM_175571	54	66
NM_001112718_9360	NM_001112718	29	46
NM_001136482_11866	NM_001136482	102	112
NM_000021_20	NM_000021	49	75
NM_004447_35190	NM_004447	74	135
NM_178167_66267	NM_178167	57	58
NM_002691_31402	NM_002691	52	90
NM_152516_63043	NM_152516	491	549
NM_182649_67514	NM_182649	76	130
NM_016526_47216	NM_016526	36	56
NM_006137_38848	NM_006137	168	193
NM_007231_41160	NM_007231	87	107
NM_198968_68804	NM_198968	121	145
NM_020226_50706	NM_020226	69	71
NM_015852_46007	NM_015852	116	95
NM_033632_58667	NM_033632	83	137
NM_033409_58486	NM_033409	111	172
NM_001012979_4610	NM_001012979	144	227
NM_001282410_25576	NM_001282410	62	65
NM_001271592_23843	NM_001271592	132	183
NM_006779_40257	NM_006779	18	28
NM_014165_42960	NM_014165	134	127
NM_001010895_4294	NM_001010895	92	123
NM_018355_49276	NM_018355	90	119
NM_002040_29938	NM_002040	49	89
NM_003454_33110	NM_003454	176	194
NM_001040455_6507	NM_001040455	78	111
NM_001126328_9888	NM_001126328	48	61
NM_003811_33897	NM_003811	54	53
NM_175066_65630	NM_175066	97	92
NM_001185010_17524	NM_001185010	41	88
NM_001172648_16649	NM_001172648	25	44
NM_152665_63336	NM_152665	33	38
NM_001286811_27061	NM_001286811	47	77
NM_001017370_4946	NM_001017370	51	48
NM_199135_68900	NM_199135	63	48
NM_177538_66081	NM_177538	127	128
NM_001142649_12439	NM_001142649	105	147
NM_022128_52869	NM_022128	90	164
NM_016013_46300	NM_016013	87	106
NM_018463_49495	NM_018463	90	115
NM_145715_62171	NM_145715	111	161
NM_001105537_9145	NM_001105537	94	98
NM_145290_62039	NM_145290	99	127
NM_001277331_24468	NM_001277331	119	144
NM_148887_62404	NM_148887	54	68
NM_000382_869	NM_000382	24	30
NM_001288772_27528	NM_001288772	48	47
NM_001358_28471	NM_001358	39	85
NM_017582_47771	NM_017582	99	113
NM_003048_32238	NM_003048	6	22
NM_001164458_15061	NM_001164458	168	222
NM_194281_67919	NM_194281	107	104
NM_001191061_17932	NM_001191061	58	50
NM_022139_52898	NM_022139	20	22
NM_001178033_17175	NM_001178033	86	87
NM_203373_69391	NM_203373	70	131
NM_001014279_4805	NM_001014279	19	24
NM_001136508_11911	NM_001136508	58	85
NM_032810_57639	NM_032810	33	35
NM_001098535_8315	NM_001098535	53	70
NM_006891_40500	NM_006891	74	90
NM_138335_60381	NM_138335	96	105
NM_001257393_22789	NM_001257393	419	536
NM_001008910_4095	NM_001008910	75	86
NM_152754_63504	NM_152754	54	73
NM_013940_42705	NM_013940	72	85
NM_181453_66774	NM_181453	40	92
NM_016046_46368	NM_016046	115	149
NM_001172221_16545	NM_001172221	92	79
NM_181528_66839	NM_181528	34	47
NM_001278641_25028	NM_001278641	43	53
NM_004701_35742	NM_004701	63	90
NM_001136214_11796	NM_001136214	229	301
NM_001004052_2778	NM_001004052	168	233
NM_001165038_15272	NM_001165038	33	66
NM_001195279_18394	NM_001195279	110	162
NM_014765_44164	NM_014765	88	105
NM_175610_65678	NM_175610	19	30
NM_172250_64679	NM_172250	40	90
NM_016026_46324	NM_016026	75	59
NM_001146096_13969	NM_001146096	220	247
NM_080607_59489	NM_080607	39	73
NM_203405_69447	NM_203405	121	177
NM_001195228_18359	NM_001195228	45	59
NM_015221_45090	NM_015221	39	76
NM_016453_47095	NM_016453	40	66
NM_024963_54984	NM_024963	65	81
NM_024989_54998	NM_024989	53	79
NM_001190707_17729	NM_001190707	27	52
NM_144670_61451	NM_144670	89	131
NM_001282644_25844	NM_001282644	88	113
NM_001276453_24315	NM_001276453	140	189
NM_133640_60248	NM_133640	44	85
NM_000593_1359	NM_000593	113	104
NM_018467_49506	NM_018467	28	22
NM_001040061_6361	NM_001040061	41	70
NM_001127605_10122	NM_001127605	66	141
NM_001139518_12051	NM_001139518	11	13
NM_001168280_15916	NM_001168280	156	202
NM_003477_33154	NM_003477	197	184
NM_001200047_19513	NM_001200047	113	170
NM_004171_34631	NM_004171	145	148
NM_144492_61214	NM_144492	235	308
NM_001429_28627	NM_001429	86	87
NM_013248_42321	NM_013248	147	154
NM_001010886_4279	NM_001010886	54	86
NM_138799_60870	NM_138799	46	56
NM_001165032_15253	NM_001165032	21	20
NM_006633_39947	NM_006633	39	58
NM_001136037_11690	NM_001136037	55	50
NM_005422_37311	NM_005422	60	73
NM_002999_32110	NM_002999	52	57
NM_001159524_14252	NM_001159524	66	75
NM_001024607_5263	NM_001024607	146	176
NM_001271664_23876	NM_001271664	578	848
NM_138732_60781	NM_138732	37	53
NM_052820_58711	NM_052820	32	46
NM_001002926_2671	NM_001002926	59	105
NM_005167_36740	NM_005167	55	65
NM_024028_53752	NM_024028	80	103
NM_005576_37682	NM_005576	42	80
NM_004115_34512	NM_004115	50	81
NM_000840_1858	NM_000840	152	204
NM_003114_32392	NM_003114	113	163
NM_172215_64644	NM_172215	272	396
NM_004157_34600	NM_004157	17	36
NM_001278302_24721	NM_001278302	184	276
NM_148977_62457	NM_148977	146	153
NM_145657_62133	NM_145657	214	257
NM_052837_58729	NM_052837	55	62
NM_006101_38791	NM_006101	46	49
NM_024738_54567	NM_024738	81	129
NM_022754_53347	NM_022754	44	86
NM_175058_65611	NM_175058	30	63
NM_001289986_27877	NM_001289986	33	36
NM_001289087_27667	NM_001289087	70	64
NM_022789_53421	NM_022789	203	283
NM_181706_67017	NM_181706	106	77
NM_152444_62907	NM_152444	321	326
NM_033258_58309	NM_033258	24	37
NM_020061_50481	NM_020061	30	42
NM_001007544_3917	NM_001007544	304	403
NM_001197129_18601	NM_001197129	76	131
NM_174858_65431	NM_174858	36	35
NM_001204160_19855	NM_001204160	98	133
NM_000193_417	NM_000193	12	34
NM_201590_69242	NM_201590	161	237
NM_199334_69022	NM_199334	145	154
NM_173502_64947	NM_173502	73	81
NM_014254_43128	NM_014254	51	45
NM_001286840_27086	NM_001286840	68	81
NM_001355_28464	NM_001355	42	69
NM_033020_57953	NM_033020	7	9
NM_001017916_5010	NM_001017916	19	26
NM_022467_53149	NM_022467	95	137
NM_014325_43269	NM_014325	57	52
NM_001184977_17496	NM_001184977	25	62
NM_018026_48599	NM_018026	40	27
NM_001938_29701	NM_001938	75	144
NM_001177506_17057	NM_001177506	43	75
NM_181686_66990	NM_181686	89	113
NM_005101_36613	NM_005101	94	111
NM_018304_49178	NM_018304	141	124
NM_181606_66895	NM_181606	235	263
NM_080825_59712	NM_080825	76	116
NM_014420_43470	NM_014420	43	45
NM_138702_60739	NM_138702	123	221
NM_001836_29468	NM_001836	74	103
NM_005639_37824	NM_005639	58	95
NM_001711_29168	NM_001711	23	30
NM_153436_64078	NM_153436	30	45
NM_001258320_22978	NM_001258320	52	73
NM_007010_40742	NM_007010	80	131
NM_001199239_19111	NM_001199239	89	100
NM_183422_67874	NM_183422	25	34
NM_018048_48644	NM_018048	86	85
NM_198534_68524	NM_198534	125	181
NM_006823_40355	NM_006823	31	46
NM_001134647_11122	NM_001134647	60	40
NM_001167856_15813	NM_001167856	109	131
NM_001138_12009	NM_001138	62	81
NM_001042_6564	NM_001042	73	87
NM_001205180_20107	NM_001205180	52	57
NM_004182_34654	NM_004182	73	80
NM_001242787_20870	NM_001242787	91	82
NM_001168271_15908	NM_001168271	96	110
NM_004063_34398	NM_004063	160	233
NM_000209_459	NM_000209	70	71
NM_005920_38406	NM_005920	6	4
NM_024740_54570	NM_024740	223	250
NM_001113536_9482	NM_001113536	61	132
NM_001128922_10467	NM_001128922	146	225
NM_001286400_26704	NM_001286400	42	69
NM_005750_38049	NM_005750	291	354
NM_000084_163	NM_000084	69	134
NM_001195731_18542	NM_001195731	89	146
NM_207521_70127	NM_207521	174	247
NM_001145104_13221	NM_001145104	111	109
NM_006666_40023	NM_006666	49	57
NM_015683_45887	NM_015683	127	156
NM_020857_51539	NM_020857	54	73
NM_033029_57974	NM_033029	83	123
NM_001166278_15550	NM_001166278	25	40
NM_022346_53019	NM_022346	99	143
NM_139273_61140	NM_139273	55	95
NM_001166168_15480	NM_001166168	43	64
NM_133486_60190	NM_133486	100	115
NM_139157_61047	NM_139157	173	266
NM_001286606_26852	NM_001286606	79	92
NM_006995_40710	NM_006995	192	301
NM_144990_61679	NM_144990	49	42
NM_001005496_3635	NM_001005496	216	274
NM_001289970_27861	NM_001289970	112	162
NM_181746_67084	NM_181746	22	46
NM_031915_56279	NM_031915	53	64
NM_001278716_25100	NM_001278716	72	88
NM_003338_32876	NM_003338	80	95
NM_032737_57514	NM_032737	105	102
NM_001287813_27384	NM_001287813	69	80
NM_006645_39976	NM_006645	119	190
NM_001278251_24666	NM_001278251	58	90
NM_080866_59764	NM_080866	173	226
NM_005722_37988	NM_005722	32	36
NM_001278535_24904	NM_001278535	61	83
NM_001135919_11597	NM_001135919	105	130
NM_173570_65105	NM_173570	34	52
NM_001278317_24743	NM_001278317	134	134
NM_001136505_11904	NM_001136505	99	110
NM_003374_32948	NM_003374	80	118
NM_032482_57142	NM_032482	107	136
NM_001830_29454	NM_001830	24	18
NM_001144766_12906	NM_001144766	50	47
NM_001143940_12742	NM_001143940	142	181
NM_014728_44079	NM_014728	64	102
NM_001291310_28199	NM_001291310	224	354
NM_001276344_24268	NM_001276344	44	40
NM_003202_32576	NM_003202	153	175
NM_032367_56946	NM_032367	141	190
NM_001257101_22646	NM_001257101	1	1
NM_172056_64559	NM_172056	133	216
NM_000108_223	NM_000108	42	54
NM_173566_65091	NM_173566	162	204
NM_001005850_3722	NM_001005850	71	101
NM_001201576_19629	NM_001201576	64	66
NM_001113541_9487	NM_001113541	263	403
NM_001142946_12559	NM_001142946	50	55
NM_001166226_15505	NM_001166226	125	98
NM_001161_14497	NM_001161	98	130
NM_032556_57272	NM_032556	101	113
NM_001080441_7483	NM_001080441	43	60
NM_017906_48391	NM_017906	77	144
NM_001277120_24391	NM_001277120	116	140
NM_002591_31193	NM_002591	116	156
NM_003044_32229	NM_003044	32	40
NM_003316_32820	NM_003316	49	90
NM_198469_68389	NM_198469	35	38
NM_001008783_4088	NM_001008783	41	51
NM_145170_61857	NM_145170	104	122
NM_001271780_23954	NM_001271780	121	189
NM_002141_30166	NM_002141	94	162
NM_001011550_4393	NM_001011550	10	8
NM_030789_55630	NM_030789	27	42
NM_198723_68692	NM_198723	109	153
NM_001242680_20804	NM_001242680	215	309
NM_001136002_11636	NM_001136002	111	102
NM_013296_42417	NM_013296	38	62
NM_001289934_27842	NM_001289934	93	121
NM_207430_70075	NM_207430	76	66
NM_001286427_26720	NM_001286427	254	330
NM_001282660_25859	NM_001282660	81	132
NM_004041_34348	NM_004041	88	87
NM_005665_37885	NM_005665	93	112
NM_145649_62120	NM_145649	153	250
NM_183419_67867	NM_183419	44	53
NM_000778_1724	NM_000778	113	166
NM_001098531_8305	NM_001098531	121	183
NM_014329_43277	NM_014329	71	110
NM_001042520_6709	NM_001042520	104	114
NM_001040445_6488	NM_001040445	48	70
NM_006195_38975	NM_006195	40	59
NM_001235_20585	NM_001235	71	92
NM_182644_67508	NM_182644	67	76
NM_053052_59087	NM_053052	232	326
NM_001172440_16603	NM_001172440	94	175
NM_024608_54317	NM_024608	96	68
NM_018915_49871	NM_018915	122	204
NM_177444_66034	NM_177444	96	168
NM_004479_35253	NM_004479	64	94
NM_001165927_15317	NM_001165927	135	178
NM_024337_54052	NM_024337	33	48
NM_173798_65304	NM_173798	30	40
NM_001291314_28205	NM_001291314	65	42
NM_001267728_23432	NM_001267728	38	97
NM_138774_60817	NM_138774	47	54
NM_007180_41063	NM_007180	48	66
NM_001114139_9553	NM_001114139	137	198
NM_001144871_12949	NM_001144871	54	93
NM_021160_52077	NM_021160	59	89
NM_020124_50521	NM_020124	111	155
NM_001287431_27273	NM_001287431	49	73
NM_005260_36952	NM_005260	128	166
NM_019062_50196	NM_019062	82	64
NM_002633_31284	NM_002633	85	136
NM_000108_221	NM_000108	33	42
NM_001688_29114	NM_001688	37	94
NM_001145353_13469	NM_001145353	50	80
NM_000328_748	NM_000328	67	46
NM_178844_66652	NM_178844	65	95
NM_001127391_10039	NM_001127391	310	436
NM_000405_929	NM_000405	51	57
NM_000320_725	NM_000320	181	214
NM_024513_54141	NM_024513	20	48
NM_015900_46072	NM_015900	44	28
NM_025029_55039	NM_025029	91	90
NM_001135706_11517	NM_001135706	42	58
NM_000729_1638	NM_000729	99	164
NM_207409_70035	NM_207409	40	61
NM_032538_57241	NM_032538	41	62
NM_001278466_24847	NM_001278466	27	57
NM_002236_30404	NM_002236	68	95
NM_152352_62703	NM_152352	68	58
NM_001135721_11520	NM_001135721	114	128
NM_001004312_2847	NM_001004312	199	235
NM_001005471_3588	NM_001005471	50	70
NM_152764_63531	NM_152764	86	143
NM_172003_64543	NM_172003	44	90
NM_015423_45466	NM_015423	135	177
NM_012184_41638	NM_012184	148	137
NM_001024630_5269	NM_001024630	49	81
NM_004926_36192	NM_004926	55	63
NM_000871_1925	NM_000871	16	18
NM_000986_2176	NM_000986	62	61
NM_001271609_23857	NM_001271609	65	82
NM_201630_69265	NM_201630	9	3
NM_199293_69002	NM_199293	219	253
NM_000867_1914	NM_000867	231	301
NM_015266_45169	NM_015266	110	103
NM_015190_45039	NM_015190	30	62
NM_001177998_17134	NM_001177998	81	116
NM_001286420_26717	NM_001286420	69	92
NM_001166102_15410	NM_001166102	56	78
NM_001289864_27815	NM_001289864	14	41
NM_002084_30036	NM_002084	132	120
NM_004502_35307	NM_004502	39	62
NM_001253914_21938	NM_001253914	48	77
NM_001281454_25254	NM_001281454	167	192
NM_181527_66837	NM_181527	64	103
NM_014497_43630	NM_014497	238	335
NM_145206_61905	NM_145206	105	105
NM_001201575_19626	NM_001201575	90	114
NM_152489_62993	NM_152489	47	63
NM_004412_35104	NM_004412	194	245
NM_004274_34838	NM_004274	62	101
NM_001104554_9072	NM_001104554	61	85
NM_001139457_12024	NM_001139457	113	101
NM_001853_29509	NM_001853	48	67
NM_001048209_6899	NM_001048209	75	129
NM_001098494_8255	NM_001098494	88	112
NM_001190796_17778	NM_001190796	124	168
NM_012254_41769	NM_012254	59	100
NM_001098376_8235	NM_001098376	242	288
NM_003952_34205	NM_003952	91	115
NM_203303_69339	NM_203303	126	162
NM_004093_34466	NM_004093	42	38
NM_058195_59294	NM_058195	1	1
NM_018423_49418	NM_018423	62	90
NM_001289003_27622	NM_001289003	70	68
NM_004803_35944	NM_004803	133	182
NM_002150_30190	NM_002150	34	68
NM_003150_32473	NM_003150	69	135
NM_001290046_27918	NM_001290046	171	164
NM_001253827_21895	NM_001253827	84	113
NM_002207_30333	NM_002207	75	91
NM_032206_56660	NM_032206	78	95
NM_001286760_27002	NM_001286760	184	261
NM_001144777_12927	NM_001144777	50	74
NM_020851_51526	NM_020851	44	81
NM_001256813_22545	NM_001256813	89	141
NM_001099784_8681	NM_001099784	81	92
NM_001191324_17942	NM_001191324	199	230
NM_172194_64629	NM_172194	95	106
NM_015900_46071	NM_015900	35	68
NM_006405_39451	NM_006405	53	126
NM_023921_53657	NM_023921	68	118
NM_001077241_7061	NM_001077241	218	315
NM_024308_53983	NM_024308	160	212
NM_001142469_12259	NM_001142469	71	85
NM_031900_56249	NM_031900	96	97
NM_001006109_3751	NM_001006109	21	38
NM_001017973_5055	NM_001017973	81	98
NM_001454_28685	NM_001454	16	30
NM_175834_65748	NM_175834	83	117
NM_181604_66890	NM_181604	107	157
NM_175931_65858	NM_175931	25	28
NM_024534_54187	NM_024534	36	38
NM_138964_60932	NM_138964	93	135
NM_001168377_15978	NM_001168377	213	236
NM_001286691_26936	NM_001286691	90	138
NM_001195017_18253	NM_001195017	53	70
NM_021625_52324	NM_021625	28	24
NM_031460_56136	NM_031460	142	189
NM_007287_41282	NM_007287	82	103
NM_021833_52481	NM_021833	58	73
NM_001008401_4002	NM_001008401	71	106
NM_153261_63911	NM_153261	60	94
NM_001013255_4650	NM_001013255	181	165
NM_006252_39098	NM_006252	139	168
NM_001717_29182	NM_001717	1	5
NM_002399_30752	NM_002399	199	247
NM_001256790_22517	NM_001256790	124	242
NM_006158_38891	NM_006158	214	251
NM_019119_50330	NM_019119	82	139
NM_001102386_8940	NM_001102386	67	87
NM_003400_33011	NM_003400	33	70
NM_001277348_24483	NM_001277348	35	27
NM_001134779_11203	NM_001134779	116	196
NM_014989_44612	NM_014989	136	207
NM_016232_46719	NM_016232	95	124
NM_001164471_15078	NM_001164471	86	74
NM_001172664_16668	NM_001172664	28	45
NM_001137554_11971	NM_001137554	37	49
NM_032268_56740	NM_032268	18	23
NM_001014444_4838	NM_001014444	98	141
NM_001145639_13668	NM_001145639	62	58
NM_001256596_22391	NM_001256596	69	142
NM_181553_66865	NM_181553	187	281
NM_001020818_5173	NM_001020818	90	125
NM_004776_35889	NM_004776	111	99
NM_003779_33824	NM_003779	60	116
NM_001099857_8704	NM_001099857	16	14
NM_006650_39986	NM_006650	103	178
NM_006993_40706	NM_006993	114	164
NM_001281535_25301	NM_001281535	26	33
NM_001242948_21048	NM_001242948	108	102
NM_152750_63494	NM_152750	125	135
NM_057092_59197	NM_057092	176	213
NM_002860_31791	NM_002860	38	31
NM_152227_62474	NM_152227	52	57
NM_032970_57900	NM_032970	54	67
NM_001163678_14833	NM_001163678	45	56
NM_003581_33404	NM_003581	59	98
NM_001271938_24089	NM_001271938	63	180
NM_005871_38311	NM_005871	51	41
NM_022100_52815	NM_022100	104	156
NM_147134_62308	NM_147134	61	116
NM_004849_36039	NM_004849	219	392
NM_025134_55152	NM_025134	40	32
NM_031903_56255	NM_031903	95	187
NM_016943_47487	NM_016943	111	142
NM_033504_58587	NM_033504	101	143
NM_022768_53383	NM_022768	150	198
NM_030962_55838	NM_030962	2	10
NM_001282986_26176	NM_001282986	41	84
NM_032391_56992	NM_032391	73	97
NM_005417_37299	NM_005417	199	181
NM_005967_38508	NM_005967	219	233
NM_001256495_22324	NM_001256495	85	129
NM_144965_61636	NM_144965	25	34
NM_138720_60774	NM_138720	175	235
NM_000773_1711	NM_000773	61	81
NM_014760_44152	NM_014760	131	119
NM_153029_63764	NM_153029	116	161
NM_022492_53206	NM_022492	84	129
NM_004522_35345	NM_004522	44	84
NM_017573_47754	NM_017573	285	358
NM_001142958_12562	NM_001142958	109	122
NM_001122841_9739	NM_001122841	103	135
NM_017851_48274	NM_017851	58	83
NM_004984_36335	NM_004984	69	116
NM_138288_60328	NM_138288	25	61
NM_020335_50786	NM_020335	49	75
NM_014638_43863	NM_014638	76	99
NM_015613_45773	NM_015613	187	317
NM_001013650_4729	NM_001013650	89	99
NM_001289864_27816	NM_001289864	34	56
NM_020945_51695	NM_020945	83	101
NM_001171741_16418	NM_001171741	86	132
NM_175605_65669	NM_175605	60	61
NM_052913_58891	NM_052913	290	424
NM_080663_59568	NM_080663	80	70
NM_001243135_21099	NM_001243135	115	188
NM_133172_60012	NM_133172	60	57
NM_001284269_26309	NM_001284269	157	204
NM_001001673_2376	NM_001001673	154	201
NM_138381_60460	NM_138381	33	38
NM_016053_46385	NM_016053	95	125
NM_001278203_24613	NM_001278203	94	86
NM_173689_65278	NM_173689	70	84
NM_015565_45724	NM_015565	124	165
NM_021020_51831	NM_021020	115	155
NM_000045_71	NM_000045	81	114
NM_001039569_6173	NM_001039569	24	41
NM_178863_66668	NM_178863	113	184
NM_003588_33416	NM_003588	106	221
NM_015506_45611	NM_015506	34	36
NM_181887_67208	NM_181887	24	45
NM_001164722_15155	NM_001164722	239	284
NM_138615_60701	NM_138615	248	343
NM_001078_7188	NM_001078	87	112
NM_014721_44061	NM_014721	42	67
NM_001271959_24114	NM_001271959	52	53
NM_001291291_28190	NM_001291291	27	45
NM_024675_54460	NM_024675	98	106
NM_152739_63470	NM_152739	91	94
NM_018929_49913	NM_018929	91	98
NM_006467_39588	NM_006467	184	209
NM_000393_896	NM_000393	41	44
NM_153839_64368	NM_153839	158	211
NM_002268_30475	NM_002268	21	23
NM_006574_39824	NM_006574	202	325
NM_000781_1729	NM_000781	36	58
NM_001037553_5989	NM_001037553	25	85
NM_003507_33222	NM_003507	90	60
NM_016049_46376	NM_016049	61	62
NM_147191_62351	NM_147191	65	131
NM_002254_30438	NM_002254	76	87
NM_005278_36993	NM_005278	174	173
NM_001145008_13107	NM_001145008	96	140
NM_033001_57927	NM_033001	49	70
NM_205767_69550	NM_205767	96	124
NM_005814_38184	NM_005814	106	107
NM_005401_37268	NM_005401	45	43
NM_003914_34125	NM_003914	79	125
NM_170682_64410	NM_170682	60	85
NM_181268_66701	NM_181268	103	130
NM_001142776_12502	NM_001142776	86	159
NM_003416_33044	NM_003416	109	144
NM_002275_30493	NM_002275	78	127
NM_014248_43119	NM_014248	46	61
NM_013299_42422	NM_013299	13	25
NM_001291494_28272	NM_001291494	93	101
NM_001097616_8163	NM_001097616	289	366
NM_018164_48895	NM_018164	85	98
NM_001257400_22793	NM_001257400	16	30
NM_002779_31612	NM_002779	47	53
NM_153377_64066	NM_153377	118	142
NM_001004323_2863	NM_001004323	122	160
NM_133476_60179	NM_133476	29	51
NM_004751_35840	NM_004751	125	150
NM_001184976_17493	NM_001184976	77	117
NM_032854_57736	NM_032854	243	243
NM_022405_53084	NM_022405	198	288
NM_002485_30945	NM_002485	103	123
NM_000401_920	NM_000401	100	131
NM_174920_65514	NM_174920	92	68
NM_012340_41970	NM_012340	58	67
NM_004700_35740	NM_004700	51	49
NM_000696_1565	NM_000696	191	237
NM_014454_43543	NM_014454	29	60
NM_001256045_22032	NM_001256045	244	272
NM_032564_57293	NM_032564	45	70
NM_001025357_5411	NM_001025357	61	57
NM_152760_63517	NM_152760	75	89
NM_001006115_3753	NM_001006115	89	118
NM_003611_33469	NM_003611	155	209
NM_213605_70238	NM_213605	58	69
NM_006377_39397	NM_006377	48	94
NM_181786_67110	NM_181786	167	216
NM_207409_70033	NM_207409	111	134
NM_002506_30995	NM_002506	81	106
NM_032302_56801	NM_032302	62	80
NM_001102668_9030	NM_001102668	65	85
NM_005854_38259	NM_005854	79	102
NM_173802_65316	NM_173802	100	142
NM_005193_36798	NM_005193	86	94
NM_001127215_9944	NM_001127215	36	53
NM_139166_61061	NM_139166	112	125
NM_182910_67674	NM_182910	66	113
NM_006530_39717	NM_006530	171	196
NM_001286259_26655	NM_001286259	75	70
NM_033506_58595	NM_033506	13	24
NM_001256790_22515	NM_001256790	292	312
NM_001130440_10747	NM_001130440	103	160
NM_001195087_18283	NM_001195087	92	104
NM_001251984_21695	NM_001251984	55	57
NM_173358_64851	NM_173358	198	275
NM_138408_60503	NM_138408	45	73
NM_001044264_6844	NM_001044264	31	34
NM_003534_33289	NM_003534	96	109
NM_001256026_22027	NM_001256026	68	69
NM_001205252_20131	NM_001205252	107	145
NM_001270928_23688	NM_001270928	125	179
NM_003580_33400	NM_003580	72	127
NM_004704_35746	NM_004704	70	81
NM_001184691_17313	NM_001184691	36	37
NM_015610_45770	NM_015610	36	58
NM_175065_65627	NM_175065	85	125
NM_001287751_27355	NM_001287751	31	45
NM_001038704_6062	NM_001038704	25	45
NM_018141_48846	NM_018141	47	47
NM_001184876_17426	NM_001184876	8	26
NM_001198943_18896	NM_001198943	122	147
NM_001004706_3111	NM_001004706	152	188
NM_001159969_14364	NM_001159969	101	174
NM_153701_64258	NM_153701	143	185
NM_003800_33876	NM_003800	93	160
NM_001178008_17151	NM_001178008	17	24
NM_001130047_10641	NM_001130047	42	59
NM_001258311_22967	NM_001258311	139	167
NM_004014_34314	NM_004014	159	275
NM_001170631_16143	NM_001170631	213	347
NM_017448_47594	NM_017448	88	95
NM_001005466_3574	NM_001005466	90	152
NM_001127692_10179	NM_001127692	50	51
NM_003957_34219	NM_003957	27	36
NM_032928_57838	NM_032928	11	6
NM_001282914_26103	NM_001282914	11	56
NM_016490_47149	NM_016490	119	154
NM_182603_67456	NM_182603	116	138
NM_015956_46183	NM_015956	95	127
NM_006117_38813	NM_006117	17	15
NM_001164000_14879	NM_001164000	36	38
NM_001005192_3348	NM_001005192	56	80
NM_170711_64442	NM_170711	118	192
NM_054024_59146	NM_054024	96	135
NM_033215_58274	NM_033215	61	62
NM_001039211_6097	NM_001039211	203	285
NM_139211_61101	NM_139211	77	86
NM_025212_55270	NM_025212	59	58
NM_017554_47720	NM_017554	101	105
NM_139280_61153	NM_139280	43	62
NM_001042512_6702	NM_001042512	77	113
NM_017747_48051	NM_017747	57	51
NM_001281476_25269	NM_001281476	173	208
NM_001184750_17377	NM_001184750	51	87
NM_015666_45860	NM_015666	139	137
NM_021079_51930	NM_021079	440	552
NM_004107_34496	NM_004107	50	75
NM_001134422_11068	NM_001134422	210	191
NM_001166269_15541	NM_001166269	30	44
NM_001039349_6104	NM_001039349	70	113
NM_002623_31260	NM_002623	40	59
NM_001279355_25163	NM_001279355	65	68
NM_024422_54088	NM_024422	152	201
NM_002677_31380	NM_002677	82	79
NM_152485_62984	NM_152485	61	81
NM_018280_49127	NM_018280	86	117
NM_001164280_14952	NM_001164280	106	162
NM_015424_45469	NM_015424	63	59
NM_001146069_13950	NM_001146069	43	90
NM_001134476_11108	NM_001134476	32	46
NM_024967_54987	NM_024967	38	59
NM_001136030_11675	NM_001136030	31	29
NM_001004473_2987	NM_001004473	94	117
NM_032805_57625	NM_032805	13	44
NM_015952_46171	NM_015952	78	121
NM_018425_49421	NM_018425	89	140
NM_000426_986	NM_000426	93	166
NM_145738_62185	NM_145738	57	56
NM_001136562_11947	NM_001136562	48	46
NM_148894_62411	NM_148894	37	78
NM_005061_36516	NM_005061	127	120
NM_001099403_8530	NM_001099403	150	177
NM_080615_59509	NM_080615	34	44
NM_015237_45122	NM_015237	101	148
NM_015925_46122	NM_015925	174	254
NM_000137_287	NM_000137	61	77
NM_019095_50269	NM_019095	24	61
NM_001197218_18620	NM_001197218	209	270
NM_006871_40468	NM_006871	83	92
NM_030665_55530	NM_030665	52	65
NM_001076675_7009	NM_001076675	152	239
NM_005174_36754	NM_005174	98	117
NM_001135947_11610	NM_001135947	24	20
NM_001282189_25433	NM_001282189	71	90
NM_152795_63587	NM_152795	107	177
NM_007298_41297	NM_007298	87	98
NM_033516_58613	NM_033516	71	57
NM_001037730_6014	NM_001037730	29	45
NM_001198798_18807	NM_001198798	62	92
NM_181864_67177	NM_181864	131	199
NM_001289909_27821	NM_001289909	69	111
NM_001145856_13840	NM_001145856	78	80
NM_001145357_13477	NM_001145357	145	162
NM_003561_33352	NM_003561	162	193
NM_001487_28725	NM_001487	72	90
NM_198563_68566	NM_198563	99	82
NM_032304_56806	NM_032304	84	129
NM_014984_44607	NM_014984	66	88
NM_001282929_26131	NM_001282929	28	51
NM_001243386_21222	NM_001243386	118	143
NM_001039580_6176	NM_001039580	157	127
NM_018898_49822	NM_018898	53	63
NM_001004325_2867	NM_001004325	32	75
NM_032229_56690	NM_032229	65	95
NM_001128430_10374	NM_001128430	114	116
NM_001280788_25193	NM_001280788	95	125
NM_001164377_14994	NM_001164377	207	287
NM_205859_69600	NM_205859	54	61
NM_001253830_21901	NM_001253830	12	43
NM_005013_36393	NM_005013	122	125
NM_006267_39137	NM_006267	29	44
NM_001283_26181	NM_001283	72	85
NM_002725_31474	NM_002725	58	85
NM_201381_69138	NM_201381	32	29
NM_006289_39188	NM_006289	231	295
NM_080491_59439	NM_080491	70	101
NM_058004_59246	NM_058004	80	86
NM_005087_36576	NM_005087	57	105
NM_001257391_22783	NM_001257391	64	115
NM_001287349_27238	NM_001287349	72	145
NM_006663_40018	NM_006663	56	98
NM_001166103_15415	NM_001166103	79	97
NM_006662_40014	NM_006662	53	66
NM_021933_52550	NM_021933	84	82
NM_199287_68992	NM_199287	67	109
NM_001042399_6597	NM_001042399	61	82
NM_001033723_5792	NM_001033723	65	75
NM_001256267_22155	NM_001256267	28	42
NM_001163279_14758	NM_001163279	85	81
NM_152556_63122	NM_152556	16	25
NM_001161331_14504	NM_001161331	84	144
NM_002559_31127	NM_002559	81	113
NM_014421_43473	NM_014421	69	69
NM_001007214_3851	NM_001007214	69	81
NM_004360_34999	NM_004360	135	139
NM_014256_43134	NM_014256	76	110
NM_001198627_18733	NM_001198627	122	154
NM_016029_46331	NM_016029	54	65
NM_018412_49401	NM_018412	39	46
NM_001172677_16697	NM_001172677	69	120
NM_004936_36214	NM_004936	83	100
NM_020824_51471	NM_020824	30	62
NM_001013690_4753	NM_001013690	146	196
NM_001136483_11867	NM_001136483	76	136
NM_014621_43825	NM_014621	45	85
NM_021927_52535	NM_021927	119	172
NM_207412_70042	NM_207412	94	91
NM_001267048_23330	NM_001267048	35	51
NM_014704_44017	NM_014704	79	140
NM_007368_41395	NM_007368	221	278
NM_145278_62017	NM_145278	76	104
NM_001164346_14978	NM_001164346	69	72
NM_001102398_8946	NM_001102398	115	161
NM_005632_37805	NM_005632	53	55
NM_001284355_26388	NM_001284355	23	36
NM_019093_50266	NM_019093	148	193
NM_016553_47260	NM_016553	34	52
NM_001008388_3983	NM_001008388	66	106
NM_001145281_13391	NM_001145281	85	94
NM_000444_1032	NM_000444	146	158
NM_003498_33201	NM_003498	46	102
NM_005883_38337	NM_005883	30	44
NM_002959_32008	NM_002959	157	207
NM_001160036_14373	NM_001160036	131	180
NM_022365_53055	NM_022365	77	102
NM_001004473_2988	NM_001004473	129	165
NM_005805_38164	NM_005805	257	390
NM_001171816_16436	NM_001171816	64	64
NM_014214_43047	NM_014214	18	30
NM_015079_44816	NM_015079	84	189
NM_005915_38397	NM_005915	142	195
NM_001287262_27215	NM_001287262	66	125
NM_014927_44490	NM_014927	28	40
NM_001865_29541	NM_001865	32	25
NM_001136029_11673	NM_001136029	177	198
NM_005493_37480	NM_005493	44	62
NM_001205272_20148	NM_001205272	69	107
NM_006765_40225	NM_006765	152	212
NM_015946_46164	NM_015946	66	52
NM_182501_67280	NM_182501	58	68
NM_173680_65258	NM_173680	53	101
NM_019071_50214	NM_019071	62	87
NM_005198_36808	NM_005198	57	102
NM_001172671_16683	NM_001172671	103	143
NM_001282847_26033	NM_001282847	78	97
NM_001105533_9143	NM_001105533	227	333
NM_001283022_26198	NM_001283022	79	123
NM_013447_42676	NM_013447	184	234
NM_001194938_18218	NM_001194938	102	139
NM_001042646_6774	NM_001042646	69	99
NM_014326_43270	NM_014326	55	81
NM_021243_52246	NM_021243	97	87
NM_001002911_2638	NM_001002911	15	30
NM_001282854_26041	NM_001282854	34	49
NM_030819_55691	NM_030819	63	76
NM_001008727_4056	NM_001008727	76	79
NM_001278624_24997	NM_001278624	75	131
NM_138318_60354	NM_138318	76	77
NM_015975_46226	NM_015975	64	85
NM_014803_44233	NM_014803	101	177
NM_006338_39299	NM_006338	75	101
NM_001001664_2353	NM_001001664	89	180
NM_022758_53360	NM_022758	93	111
NM_001178083_17228	NM_001178083	118	124
NM_033090_58076	NM_033090	147	130
NM_001278375_24782	NM_001278375	137	166
NM_001281746_25333	NM_001281746	83	129
NM_001271833_24005	NM_001271833	198	273
NM_003324_32841	NM_003324	115	156
NM_001261448_23217	NM_001261448	63	70
NM_001248006_21636	NM_001248006	145	179
NM_001033582_5778	NM_001033582	120	135
NM_199204_68951	NM_199204	56	83
NM_001011537_4381	NM_001011537	105	97
NM_005569_37667	NM_005569	108	135
NM_025250_55369	NM_025250	11	14
NM_001142469_12261	NM_001142469	17	39
NM_020396_50893	NM_020396	42	40
NM_001172560_16629	NM_001172560	24	28
NM_001277308_24462	NM_001277308	212	246
NM_006150_38874	NM_006150	62	85
NM_152857_63623	NM_152857	89	86
NM_001018137_5158	NM_001018137	104	100
NM_017946_48469	NM_017946	42	74
NM_005290_37015	NM_005290	114	134
NM_001277864_24515	NM_001277864	73	85
NM_001161662_14614	NM_001161662	44	28
NM_144586_61273	NM_144586	17	9
NM_000071_129	NM_000071	60	72
NM_001130861_10883	NM_001130861	187	193
NM_001005500_3647	NM_001005500	464	526
NM_001145841_13823	NM_001145841	86	131
NM_004252_34792	NM_004252	16	26
NM_001282690_25895	NM_001282690	43	79
NM_178523_66499	NM_178523	69	85
NM_001278236_24648	NM_001278236	58	46
NM_001282535_25749	NM_001282535	20	25
NM_001287589_27320	NM_001287589	138	146
NM_001190158_17611	NM_001190158	251	326
NM_019110_50309	NM_019110	72	57
NM_001278677_25063	NM_001278677	14	19
NM_001282130_25386	NM_001282130	114	142
NM_148894_62409	NM_148894	41	59
NM_007259_41213	NM_007259	34	68
NM_001191036_17912	NM_001191036	24	85
NM_001491_28733	NM_001491	116	150
NM_004204_34695	NM_004204	12	33
NM_032567_57299	NM_032567	173	278
NM_001002909_2634	NM_001002909	98	188
NM_004091_34460	NM_004091	3	7
NM_015058_44772	NM_015058	29	56
NM_017969_48498	NM_017969	17	13
NM_001143807_12651	NM_001143807	75	106
NM_017832_48234	NM_017832	29	37
NM_032780_57564	NM_032780	50	88
NM_175856_65763	NM_175856	46	140
NM_001184991_17507	NM_001184991	117	167
NM_001142364_12197	NM_001142364	119	216
NM_003560_33349	NM_003560	171	165
NM_024637_54371	NM_024637	106	135
NM_152932_63701	NM_152932	110	172
NM_006271_39151	NM_006271	73	95
NM_021117_51991	NM_021117	75	65
NM_032811_57643	NM_032811	139	226
NM_033176_58199	NM_033176	38	51
NM_001126337_9894	NM_001126337	50	95
NM_018346_49255	NM_018346	135	209
NM_024514_54144	NM_024514	94	120
NM_152379_62761	NM_152379	180	193
NM_001038704_6060	NM_001038704	203	256
NM_153713_64286	NM_153713	201	247
NM_025213_55273	NM_025213	190	396
NM_173354_64846	NM_173354	24	25
NM_001085377_8022	NM_001085377	99	152
NM_001172774_16772	NM_001172774	58	72
NM_002494_30970	NM_002494	64	64
NM_001146181_14008	NM_001146181	70	89
NM_001017420_4978	NM_001017420	92	108
NM_145014_61728	NM_145014	30	47
NM_006947_40616	NM_006947	16	28
NM_001284217_26249	NM_001284217	131	193
NM_001159597_14282	NM_001159597	84	130
NM_012302_41883	NM_012302	53	55
NM_003253_32674	NM_003253	22	20
NM_001035223_5859	NM_001035223	200	201
NM_006404_39449	NM_006404	23	35
NM_144691_61503	NM_144691	73	115
NM_004518_35336	NM_004518	40	74
NM_000221_493	NM_000221	42	64
NM_001144990_13083	NM_001144990	59	76
NM_001204404_19975	NM_001204404	127	186
NM_001195243_18365	NM_001195243	88	130
NM_001117_9657	NM_001117	84	91
NM_018270_49112	NM_018270	84	120
NM_001391_28537	NM_001391	190	232
NM_031439_56097	NM_031439	30	29
NM_001258241_22920	NM_001258241	179	210
NM_033195_58236	NM_033195	89	145
NM_001136205_11790	NM_001136205	40	66
NM_001256185_22127	NM_001256185	166	197
NM_021199_52154	NM_021199	61	93
NM_001171183_16360	NM_001171183	52	140
NM_001077500_7117	NM_001077500	116	186
NM_001286615_26858	NM_001286615	217	263
NM_175721_65711	NM_175721	93	86
NM_001818_29422	NM_001818	109	158
NM_152317_62625	NM_152317	29	59
NM_016327_46886	NM_016327	120	172
NM_001243537_21283	NM_001243537	96	111
NM_001256399_22256	NM_001256399	26	40
NM_001282406_25574	NM_001282406	105	129
NM_024838_54781	NM_024838	25	23
NM_001201481_19586	NM_001201481	52	48
NM_198404_68328	NM_198404	255	293
NM_138402_60497	NM_138402	55	66
NM_176814_65902	NM_176814	13	14
NM_000498_1155	NM_000498	59	77
NM_001872_29561	NM_001872	59	47
NM_001290187_27990	NM_001290187	15	15
NM_032599_57362	NM_032599	14	15
NM_003957_34218	NM_003957	53	89
NM_001199661_19277	NM_001199661	66	97
NM_001206886_20310	NM_001206886	40	79
NM_003268_32710	NM_003268	46	60
NM_018715_49762	NM_018715	51	45
NM_177456_66042	NM_177456	140	181
NM_001005279_3472	NM_001005279	75	73
NM_004028_34323	NM_004028	73	115
NM_001190442_17664	NM_001190442	107	160
NM_001024457_5238	NM_001024457	184	188
NM_005877_38324	NM_005877	33	48
NM_133496_60203	NM_133496	203	255
NM_022064_52750	NM_022064	43	89
NM_001039492_6147	NM_001039492	37	50
NM_001282276_25468	NM_001282276	95	102
NM_001007253_3868	NM_001007253	45	80
NM_001128426_10366	NM_001128426	101	165
NM_004080_34444	NM_004080	131	156
NM_015532_45665	NM_015532	64	89
NM_006028_38632	NM_006028	67	97
NM_001007189_3847	NM_001007189	80	145
NM_130847_59973	NM_130847	190	199
NM_022092_52798	NM_022092	54	32
NM_145063_61817	NM_145063	28	34
NM_001098205_8209	NM_001098205	49	117
NM_014106_42899	NM_014106	175	256
NM_001284355_26389	NM_001284355	145	154
NM_153836_64359	NM_153836	27	23
NM_001145264_13373	NM_001145264	46	37
NM_001145107_13225	NM_001145107	99	139
NM_001277201_24423	NM_001277201	34	43
NM_012305_41890	NM_012305	38	77
NM_007249_41191	NM_007249	55	89
NM_022092_52797	NM_022092	103	133
NM_018401_49381	NM_018401	43	42
NM_182919_67693	NM_182919	75	134
NM_001204813_20052	NM_001204813	95	86
NM_032646_57431	NM_032646	52	95
NM_001714_29173	NM_001714	53	74
NM_019050_50171	NM_019050	84	121
NM_033663_58689	NM_033663	116	126
NM_000932_2051	NM_000932	119	124
NM_016093_46471	NM_016093	94	134
NM_017952_48480	NM_017952	24	56
NM_001289970_27863	NM_001289970	146	227
NM_182633_67497	NM_182633	188	225
NM_015321_45273	NM_015321	156	217
NM_001099409_8540	NM_001099409	57	81
NM_001080432_7454	NM_001080432	125	155
NM_001005325_3513	NM_001005325	67	94
NM_001037494_5974	NM_001037494	125	116
NM_001099626_8574	NM_001099626	59	62
NM_001158261_14190	NM_001158261	115	137
NM_001257973_22813	NM_001257973	43	88
NM_032789_57588	NM_032789	80	92
NM_033301_58372	NM_033301	26	34
NM_004477_35248	NM_004477	84	106
[truncated: 68,298 more rows]

## Sheet: DMSO
gRNA	Gene	DMSO biorep 1	DMSO biorep 2
NM_130434_59840	NM_130434	599	296
NM_001202429_19660	NM_001202429	284	145
NM_031958_56364	NM_031958	709	332
NM_015691_45908	NM_015691	30	21
NM_018384_49345	NM_018384	276	128
NM_001001663_2350	NM_001001663	117	58
NM_001025234_5378	NM_001025234	75	36
NM_018655_49647	NM_018655	196	82
NM_198545_68542	NM_198545	59	32
NM_015526_45650	NM_015526	158	83
NM_130770_59900	NM_130770	359	168
NM_014426_43485	NM_014426	562	286
NM_181539_66860	NM_181539	146	68
NM_080429_59416	NM_080429	217	143
NM_004470_35235	NM_004470	468	268
NM_153216_63829	NM_153216	126	72
NM_052850_58764	NM_052850	513	188
NM_024408_54069	NM_024408	170	51
NM_004052_34375	NM_004052	123	76
NM_019887_50450	NM_019887	69	36
NM_001400_28558	NM_001400	272	127
NM_001159495_14243	NM_001159495	122	65
NM_030923_55753	NM_030923	71	39
NM_030936_55783	NM_030936	158	89
NM_000564_1300	NM_000564	176	56
NM_138376_60451	NM_138376	167	78
NM_003746_33754	NM_003746	210	86
NM_001171949_16491	NM_001171949	293	121
NM_001105577_9192	NM_001105577	174	56
NM_021101_51963	NM_021101	128	52
NM_001005855_3731	NM_001005855	300	166
NM_004752_35844	NM_004752	237	76
NM_002467_30898	NM_002467	162	93
NM_001819_29425	NM_001819	170	96
NM_024015_53735	NM_024015	144	99
NM_015565_45723	NM_015565	209	92
NM_080599_59477	NM_080599	57	35
NM_004526_35358	NM_004526	187	65
NM_177525_66060	NM_177525	188	79
NM_020862_51553	NM_020862	77	32
NM_001289950_27851	NM_001289950	240	135
NM_007246_41188	NM_007246	97	47
NM_005496_37486	NM_005496	272	122
NM_007332_41314	NM_007332	57	25
NM_001198993_18942	NM_001198993	102	42
NM_002864_31802	NM_002864	497	226
NM_203372_69388	NM_203372	97	55
NM_032801_57611	NM_032801	601	274
NM_001166017_15384	NM_001166017	153	82
NM_001206850_20296	NM_001206850	373	184
NM_176797_65877	NM_176797	338	174
NM_001184891_17438	NM_001184891	159	69
NM_018682_49691	NM_018682	123	63
NM_030632_55478	NM_030632	82	45
NM_001134671_11157	NM_001134671	350	155
NM_145272_62007	NM_145272	311	118
NM_001286638_26888	NM_001286638	230	102
NM_001142459_12249	NM_001142459	219	121
NM_012138_41562	NM_012138	154	73
NM_020375_50857	NM_020375	147	92
NM_001142413_12223	NM_001142413	125	74
NM_013348_42517	NM_013348	236	120
NM_001080465_7535	NM_001080465	100	60
NM_001079803_7265	NM_001079803	260	117
NM_001253852_21913	NM_001253852	104	50
NM_018121_48799	NM_018121	403	176
NM_181776_67100	NM_181776	171	76
NM_001199900_19449	NM_001199900	54	24
NM_031310_56022	NM_031310	66	32
NM_153686_64226	NM_153686	58	32
NM_012417_42125	NM_012417	87	59
NM_001167672_15761	NM_001167672	294	141
NM_001256613_22404	NM_001256613	268	140
NM_000198_431	NM_000198	221	91
NM_001258398_23053	NM_001258398	139	51
NM_001144766_12907	NM_001144766	318	165
NM_001134396_11051	NM_001134396	80	21
NM_016642_47422	NM_016642	95	47
NM_001191033_17904	NM_001191033	131	59
NM_001278367_24767	NM_001278367	263	116
NM_001287147_27162	NM_001287147	248	114
NM_001276451_24311	NM_001276451	176	81
NM_178335_66337	NM_178335	315	139
NM_001282286_25477	NM_001282286	83	40
NM_177404_66007	NM_177404	199	76
NM_001256196_22131	NM_001256196	461	250
NM_005891_38346	NM_005891	127	53
NM_001165877_15296	NM_001165877	89	42
NM_003796_33868	NM_003796	121	61
NM_007240_41176	NM_007240	172	97
NM_018691_49716	NM_018691	142	66
NM_004123_34532	NM_004123	215	120
NM_194302_67953	NM_194302	342	170
NM_054033_59166	NM_054033	80	44
NM_021025_51841	NM_021025	150	65
NM_015347_45326	NM_015347	403	188
NM_001170416_16096	NM_001170416	218	127
NM_001714_29172	NM_001714	240	117
NM_014225_43068	NM_014225	156	75
NM_001251874_21655	NM_001251874	169	85
NM_182612_67468	NM_182612	96	48
NM_001040033_6355	NM_001040033	487	242
NM_022899_53497	NM_022899	119	53
NM_001256497_22329	NM_001256497	272	132
NM_001143959_12771	NM_001143959	316	158
NM_001242829_20932	NM_001242829	49	7
NM_001144903_12982	NM_001144903	331	134
NM_001142644_12435	NM_001142644	104	46
NM_001281473_25263	NM_001281473	66	25
NM_181844_67166	NM_181844	50	41
NM_181872_67189	NM_181872	794	316
NM_019044_50158	NM_019044	228	108
NM_002817_31701	NM_002817	414	185
NM_000631_1438	NM_000631	164	82
NM_001001963_2531	NM_001001963	156	51
NM_001278510_24880	NM_001278510	430	232
NM_001145083_13196	NM_001145083	642	331
NM_178562_66563	NM_178562	186	101
NM_001207052_20460	NM_001207052	253	140
NM_176819_65916	NM_176819	207	116
NM_001193515_18129	NM_001193515	279	138
NM_183062_67775	NM_183062	194	109
NM_001105573_9183	NM_001105573	243	108
NM_001122636_9682	NM_001122636	48	33
NM_002098_30064	NM_002098	180	80
NM_001195328_18421	NM_001195328	178	77
NM_003331_32860	NM_003331	336	162
NM_004676_35687	NM_004676	616	266
NM_001039717_6243	NM_001039717	140	74
NM_001252275_21761	NM_001252275	175	56
NM_001206987_20376	NM_001206987	160	65
NM_002870_31815	NM_002870	145	75
NM_020158_50581	NM_020158	65	39
NM_001173488_16856	NM_001173488	1018	411
NM_001013653_4732	NM_001013653	103	76
NM_004334_34951	NM_004334	110	61
NM_001166212_15500	NM_001166212	166	64
NM_001288765_27516	NM_001288765	97	45
NM_182641_67504	NM_182641	22	18
NM_152647_63305	NM_152647	93	56
NM_130851_59981	NM_130851	159	83
NM_001286710_26960	NM_001286710	315	156
NM_178011_66179	NM_178011	170	62
NM_015307_45238	NM_015307	76	43
NM_001204386_19957	NM_001204386	198	77
NM_006338_39300	NM_006338	59	33
NM_145292_62045	NM_145292	706	295
NM_015051_44750	NM_015051	310	142
NM_019106_50297	NM_019106	142	50
NM_033281_58349	NM_033281	112	69
NM_144970_61641	NM_144970	532	233
NM_032829_57680	NM_032829	73	41
NM_014981_44598	NM_014981	251	130
NM_001166392_15613	NM_001166392	300	149
NM_015874_46027	NM_015874	382	146
NM_005092_36589	NM_005092	270	130
NM_001037161_5900	NM_001037161	107	36
NM_005908_38375	NM_005908	173	73
NM_004779_35896	NM_004779	120	48
NM_002535_31070	NM_002535	594	270
NM_001988_29823	NM_001988	261	134
NM_001178020_17160	NM_001178020	144	65
NM_003317_32824	NM_003317	81	42
NM_005340_37145	NM_005340	261	127
NM_001100112_8716	NM_001100112	572	255
NM_031468_56147	NM_031468	259	122
NM_000991_2192	NM_000991	195	94
NM_001029882_5483	NM_001029882	155	67
NM_002950_31985	NM_002950	286	132
NM_001278375_24781	NM_001278375	287	165
NM_014057_42843	NM_014057	252	86
NM_005178_36764	NM_005178	101	32
NM_152289_62571	NM_152289	416	206
NM_014798_44218	NM_014798	328	149
NM_001136161_11753	NM_001136161	227	103
NM_198686_68639	NM_198686	116	64
NM_178523_66497	NM_178523	87	64
NM_001128141_10247	NM_001128141	58	32
NM_173607_65147	NM_173607	149	65
NM_014614_43804	NM_014614	225	92
NM_005089_36582	NM_005089	211	108
NM_020750_51313	NM_020750	359	162
NM_006742_40169	NM_006742	346	198
NM_005434_37337	NM_005434	464	228
NM_003073_32296	NM_003073	291	164
NM_147195_62357	NM_147195	142	53
NM_001271823_23990	NM_001271823	237	98
NM_181876_67197	NM_181876	193	71
NM_018482_49533	NM_018482	130	58
NM_001261826_23232	NM_001261826	170	112
NM_001257321_22734	NM_001257321	148	62
NM_001164692_15142	NM_001164692	190	101
NM_001946_29724	NM_001946	391	206
NM_001199417_19180	NM_001199417	94	31
NM_001099269_8482	NM_001099269	297	171
NM_006657_40004	NM_006657	338	181
NM_001098_8186	NM_001098	238	130
NM_021783_52405	NM_021783	174	85
NM_001665_29065	NM_001665	64	39
NM_001145157_13297	NM_001145157	35	15
NM_000624_1424	NM_000624	199	90
NM_145169_61854	NM_145169	237	98
NM_001144063_12876	NM_001144063	92	33
NM_001282530_25734	NM_001282530	443	177
NM_033157_58181	NM_033157	192	79
NM_020745_51299	NM_020745	196	86
NM_012117_41521	NM_012117	187	95
NM_024009_53721	NM_024009	164	87
NM_198320_68283	NM_198320	81	33
NM_001040146_6405	NM_001040146	47	26
NM_006657_40005	NM_006657	254	136
NM_004811_35964	NM_004811	315	157
NM_001199878_19431	NM_001199878	90	41
NM_001031680_5565	NM_001031680	46	28
NM_005620_37776	NM_005620	136	77
NM_001286503_26781	NM_001286503	291	116
NM_199337_69031	NM_199337	157	72
NM_001172436_16596	NM_001172436	36	10
NM_001291291_28189	NM_001291291	129	60
NM_000390_886	NM_000390	253	117
NM_001289808_27805	NM_001289808	220	115
NM_183242_67806	NM_183242	117	40
NM_170776_64505	NM_170776	312	160
NM_015178_45011	NM_015178	105	30
NM_001127227_9960	NM_001127227	219	97
NM_015971_46213	NM_015971	253	153
NM_144633_61370	NM_144633	134	74
NM_001199088_18993	NM_001199088	1042	519
NM_017886_48347	NM_017886	282	123
NM_001845_29486	NM_001845	41	26
NM_017670_47914	NM_017670	224	90
NM_001085488_8086	NM_001085488	336	127
NM_015567_45729	NM_015567	121	42
NM_145175_61870	NM_145175	225	100
NM_031883_56211	NM_031883	119	56
NM_001284194_26228	NM_001284194	239	147
NM_001276267_24228	NM_001276267	897	403
NM_003366_32928	NM_003366	84	29
NM_021146_52055	NM_021146	233	104
NM_000349_790	NM_000349	130	71
NM_001173_16807	NM_001173	116	49
NM_001242443_20691	NM_001242443	280	151
NM_001008737_4057	NM_001008737	197	92
NM_001039548_6166	NM_001039548	176	86
NM_002295_30550	NM_002295	186	84
NM_001191028_17899	NM_001191028	228	107
NM_031229_55919	NM_031229	24	21
NM_001164116_14900	NM_001164116	106	54
NM_004234_34765	NM_004234	159	64
NM_001347_28445	NM_001347	254	115
NM_001271606_23854	NM_001271606	293	144
NM_002905_31894	NM_002905	125	56
NM_001286462_26751	NM_001286462	438	250
NM_033183_58216	NM_033183	293	140
NM_013238_42295	NM_013238	193	105
NM_001243783_21398	NM_001243783	305	145
NM_000132_280	NM_000132	576	263
NM_182649_67515	NM_182649	350	168
NM_001206994_20382	NM_001206994	358	181
NM_016194_46638	NM_016194	108	48
NM_001244962_21597	NM_001244962	76	44
NM_001005783_3715	NM_001005783	318	125
NM_001008219_3948	NM_001008219	1632	759
NM_001006938_3800	NM_001006938	151	53
NM_001171174_16354	NM_001171174	177	108
NM_152788_63573	NM_152788	85	40
NM_020844_51510	NM_020844	186	77
NM_173683_65262	NM_173683	453	240
NM_024121_53948	NM_024121	186	113
NM_005500_37497	NM_005500	202	93
NM_001282697_25908	NM_001282697	154	77
NM_001012753_4574	NM_001012753	183	59
NM_006586_39851	NM_006586	195	104
NM_016010_46295	NM_016010	585	283
NM_000485_1118	NM_000485	104	51
NM_001123387_9803	NM_001123387	234	116
NM_005606_37743	NM_005606	119	74
NM_022897_53495	NM_022897	296	136
NM_001102612_9003	NM_001102612	203	94
NM_022743_53320	NM_022743	248	129
NM_003969_34246	NM_003969	196	101
NM_144713_61553	NM_144713	244	108
NM_001067_6973	NM_001067	262	112
NM_145044_61774	NM_145044	205	89
NM_033663_58688	NM_033663	202	90
NM_001134946_11237	NM_001134946	203	122
NM_006848_40422	NM_006848	168	56
NM_001123375_9791	NM_001123375	375	146
NM_001195202_18340	NM_001195202	176	105
NM_001008388_3982	NM_001008388	149	57
NM_001291737_28334	NM_001291737	129	70
NM_004044_34357	NM_004044	120	44
NM_003486_33177	NM_003486	144	63
NM_032882_57795	NM_032882	232	142
NM_001008394_3992	NM_001008394	390	202
NM_004956_36261	NM_004956	420	197
NM_002473_30914	NM_002473	133	70
NM_001290048_27923	NM_001290048	45	16
NM_018316_49197	NM_018316	64	38
NM_002853_31773	NM_002853	186	85
NM_001142782_12509	NM_001142782	21	15
NM_033277_58345	NM_033277	174	78
NM_001677_29086	NM_001677	344	131
NM_016647_47428	NM_016647	241	118
NM_020455_51006	NM_020455	203	91
NM_007176_41052	NM_007176	118	51
NM_133265_60033	NM_133265	363	147
NM_032020_56415	NM_032020	144	81
NM_133342_60067	NM_133342	106	49
NM_001931_29683	NM_001931	154	67
NM_020655_51130	NM_020655	110	72
NM_032315_56834	NM_032315	85	19
NM_144587_61277	NM_144587	164	85
NM_182504_67290	NM_182504	171	81
NM_001018072_5132	NM_001018072	258	113
NM_031448_56113	NM_031448	98	33
NM_001105078_9097	NM_001105078	304	107
NM_130469_59875	NM_130469	163	65
NM_080591_59461	NM_080591	135	75
NM_032423_57034	NM_032423	232	112
NM_005029_36440	NM_005029	63	23
NM_022476_53167	NM_022476	158	62
NM_001402_28561	NM_001402	116	42
NM_001256169_22121	NM_001256169	77	42
NM_152890_63652	NM_152890	230	102
NM_001142316_12156	NM_001142316	267	102
NM_002123_30127	NM_002123	217	99
NM_001184917_17456	NM_001184917	344	192
NM_001204197_19886	NM_001204197	121	83
NM_002827_31723	NM_002827	53	43
NM_001874_29567	NM_001874	328	150
NM_002950_31987	NM_002950	358	153
NM_001278065_24544	NM_001278065	344	158
NM_005787_38129	NM_005787	211	117
NM_015216_45087	NM_015216	292	137
NM_080748_59664	NM_080748	279	145
NM_199285_68986	NM_199285	127	55
NM_016470_47119	NM_016470	265	114
NM_030613_55449	NM_030613	248	115
NM_001286274_26666	NM_001286274	147	91
NM_007045_40827	NM_007045	280	118
NM_001012978_4608	NM_001012978	207	77
NM_000695_1561	NM_000695	203	96
NM_000847_1874	NM_000847	214	132
NM_016030_46335	NM_016030	82	43
NM_001195081_18276	NM_001195081	204	87
NM_001253830_21900	NM_001253830	92	36
NM_001278251_24664	NM_001278251	251	127
NM_003062_32275	NM_003062	202	62
NM_001284214_26245	NM_001284214	639	308
NM_015477_45575	NM_015477	329	143
NM_001261413_23174	NM_001261413	244	110
NM_001040697_6537	NM_001040697	452	207
NM_004397_35075	NM_004397	110	52
NM_002769_31586	NM_002769	445	195
NM_001040454_6503	NM_001040454	314	153
NM_001004704_3104	NM_001004704	1174	573
NM_001199563_19229	NM_001199563	135	66
NM_001002255_2587	NM_001002255	185	96
NM_007240_41177	NM_007240	182	70
NM_017799_48153	NM_017799	216	77
NM_024590_54284	NM_024590	265	124
NM_017550_47711	NM_017550	149	66
NM_001256748_22502	NM_001256748	292	157
NM_012291_41857	NM_012291	119	44
NM_017812_48178	NM_017812	207	110
NM_001098579_8336	NM_001098579	155	73
NM_006514_39686	NM_006514	425	227
NM_003966_34237	NM_003966	49	28
NM_182797_67617	NM_182797	383	187
NM_001256422_22280	NM_001256422	460	183
NM_152396_62798	NM_152396	257	124
NM_007351_41350	NM_007351	341	149
NM_001017363_4932	NM_001017363	54	27
NM_002713_31453	NM_002713	41	21
NM_006190_38964	NM_006190	390	151
NM_001025295_5405	NM_001025295	349	183
NM_170710_64441	NM_170710	156	83
NM_000937_2063	NM_000937	162	80
NM_014911_44451	NM_014911	539	224
NM_145018_61733	NM_145018	145	48
NM_000379_861	NM_000379	445	194
NM_001040217_6438	NM_001040217	500	176
NM_002231_30389	NM_002231	125	59
NM_001080534_7714	NM_001080534	197	95
NM_052847_58757	NM_052847	61	21
NM_001001435_2279	NM_001001435	2577	1172
NM_001278482_24852	NM_001278482	127	66
NM_001142298_12134	NM_001142298	177	73
NM_177525_66059	NM_177525	172	78
NM_001155_14185	NM_001155	36	24
NM_002953_31992	NM_002953	48	34
NM_001080950_7791	NM_001080950	223	95
NM_002673_31370	NM_002673	109	62
NM_003718_33691	NM_003718	181	85
NM_001244926_21580	NM_001244926	121	56
NM_033378_58437	NM_033378	243	78
NM_001098519_8286	NM_001098519	142	62
NM_013382_42594	NM_013382	259	106
NM_001168378_15982	NM_001168378	319	138
NM_174918_65507	NM_174918	151	61
NM_197939_68027	NM_197939	188	82
NM_001190708_17733	NM_001190708	520	231
NM_001286779_27031	NM_001286779	205	81
NM_017859_48290	NM_017859	380	160
NM_022493_53208	NM_022493	226	91
NM_006951_40625	NM_006951	160	110
NM_001031694_5574	NM_001031694	352	147
NM_015271_45185	NM_015271	417	197
NM_017489_47618	NM_017489	115	55
NM_005745_38034	NM_005745	200	80
NM_001243597_21300	NM_001243597	236	113
NM_020165_50590	NM_020165	650	327
NM_006211_39013	NM_006211	48	8
NM_016074_46436	NM_016074	248	131
NM_002496_30977	NM_002496	166	91
NM_170695_64421	NM_170695	323	168
NM_004872_36098	NM_004872	124	60
NM_144766_61601	NM_144766	167	75
NM_015448_45516	NM_015448	149	57
NM_001256461_22310	NM_001256461	81	39
NM_020170_50603	NM_020170	174	103
NM_002451_30874	NM_002451	190	62
NM_003117_32401	NM_003117	89	64
NM_004209_34701	NM_004209	293	124
NM_024332_54037	NM_024332	75	21
NM_002214_30348	NM_002214	156	83
NM_002479_30930	NM_002479	354	117
NM_138401_60493	NM_138401	377	163
NM_002937_31958	NM_002937	246	92
NM_031280_55950	NM_031280	180	69
NM_152352_62701	NM_152352	153	70
NM_001186_17602	NM_001186	157	59
NM_002067_29995	NM_002067	251	113
NM_173473_64882	NM_173473	210	81
NM_001290000_27889	NM_001290000	109	59
NM_001204174_19864	NM_001204174	385	166
NM_016427_47046	NM_016427	137	57
NM_175887_65821	NM_175887	100	63
NM_001244767_21548	NM_001244767	140	79
NM_001146220_14046	NM_001146220	337	130
NM_001161442_14531	NM_001161442	163	70
NM_001123168_9775	NM_001123168	115	63
NM_001178086_17234	NM_001178086	112	70
NM_001290190_27991	NM_001290190	286	134
NM_001002836_2615	NM_001002836	285	100
NM_001197131_18604	NM_001197131	397	205
NM_000370_843	NM_000370	334	144
NM_006893_40503	NM_006893	124	61
NM_030956_55820	NM_030956	617	244
NM_022484_53189	NM_022484	139	55
NM_001130478_10761	NM_001130478	149	61
NM_001198802_18813	NM_001198802	319	116
NM_001105572_9181	NM_001105572	232	137
NM_005212_36838	NM_005212	166	79
NM_024956_54971	NM_024956	296	130
NM_021977_52647	NM_021977	412	181
NM_001271037_23752	NM_001271037	96	48
NM_005461_37408	NM_005461	112	67
NM_004801_35942	NM_004801	67	45
NM_001276439_24307	NM_001276439	144	51
NM_144581_61262	NM_144581	22	24
NM_020986_51767	NM_020986	147	68
NM_001131063_10986	NM_001131063	154	57
NM_006211_39011	NM_006211	28	9
NM_003758_33784	NM_003758	225	113
NM_014271_43160	NM_014271	684	327
NM_001271956_24104	NM_001271956	275	139
NM_001258437_23078	NM_001258437	370	145
NM_199177_68930	NM_199177	290	150
NM_020124_50520	NM_020124	316	205
NM_152573_63152	NM_152573	65	47
NM_001122633_9676	NM_001122633	556	211
NM_001001487_2296	NM_001001487	388	143
NM_001261425_23190	NM_001261425	275	159
NM_006431_39511	NM_006431	105	69
NM_014505_43653	NM_014505	115	70
NM_198047_68077	NM_198047	345	111
NM_014400_43434	NM_014400	243	161
NM_032326_56856	NM_032326	81	42
NM_001412_28583	NM_001412	105	42
NM_001128617_10403	NM_001128617	124	46
NM_002162_30226	NM_002162	287	118
NM_001001_2217	NM_001001	326	140
NM_020893_51607	NM_020893	121	65
NM_015364_45362	NM_015364	138	68
NM_022360_53044	NM_022360	246	141
NM_145235_61930	NM_145235	59	39
NM_001080489_7602	NM_001080489	148	75
NM_001190707_17730	NM_001190707	220	88
NM_001034838_5827	NM_001034838	197	60
NM_017425_47550	NM_017425	440	225
NM_006494_39635	NM_006494	95	41
NM_003886_34062	NM_003886	134	94
NM_001278221_24632	NM_001278221	180	67
NM_181890_67217	NM_181890	293	171
NM_001040022_6343	NM_001040022	90	57
NM_017846_48263	NM_017846	104	89
NM_001271805_23975	NM_001271805	221	116
NM_001164281_14956	NM_001164281	564	238
NM_006946_40614	NM_006946	260	113
NM_153490_64141	NM_153490	238	95
NM_002765_31577	NM_002765	174	80
NM_005958_38490	NM_005958	48	20
NM_031421_56060	NM_031421	133	80
NM_014062_42856	NM_014062	215	101
NM_207511_70114	NM_207511	121	27
NM_001100600_8800	NM_001100600	120	55
NM_001920_29658	NM_001920	67	31
NM_006800_40298	NM_006800	347	174
NM_181842_67160	NM_181842	40	17
NM_145350_62102	NM_145350	91	39
NM_001099415_8547	NM_001099415	201	88
NM_005051_36490	NM_005051	220	105
NM_001166695_15699	NM_001166695	337	173
NM_175735_65723	NM_175735	125	74
NM_176888_65975	NM_176888	209	135
NM_000035_49	NM_000035	255	111
NM_032470_57121	NM_032470	229	104
NM_001168724_16053	NM_001168724	128	51
NM_023925_53670	NM_023925	76	39
NM_012100_41486	NM_012100	113	32
NM_001284244_26279	NM_001284244	72	33
NM_001004756_3238	NM_001004756	157	84
NM_001166109_15428	NM_001166109	210	79
NM_001100429_8781	NM_001100429	167	82
NM_004447_35189	NM_004447	51	23
NM_001278162_24587	NM_001278162	187	101
NM_001162435_14674	NM_001162435	234	101
NM_030799_55652	NM_030799	259	120
NM_015253_45145	NM_015253	94	48
NM_001190478_17706	NM_001190478	369	155
NM_001146078_13964	NM_001146078	153	78
NM_001011554_4398	NM_001011554	303	98
NM_001159293_14211	NM_001159293	77	47
NM_173825_65358	NM_173825	423	216
NM_000732_1643	NM_000732	133	87
NM_080652_59543	NM_080652	316	142
NM_004244_34781	NM_004244	321	122
NM_001135048_11258	NM_001135048	296	121
NM_012069_41426	NM_012069	342	159
NM_001011713_4416	NM_001011713	118	63
NM_001127644_10149	NM_001127644	306	130
NM_001001330_2234	NM_001001330	113	70
NM_001178139_17292	NM_001178139	934	478
NM_007069_40868	NM_007069	187	97
NM_001242833_20934	NM_001242833	602	264
NM_020925_51667	NM_020925	151	58
NM_004536_35379	NM_004536	173	74
NM_001083893_7968	NM_001083893	135	66
NM_177528_66063	NM_177528	254	140
NM_152773_63546	NM_152773	223	90
NM_001159944_14362	NM_001159944	145	55
NM_022129_52872	NM_022129	281	148
NM_022894_53489	NM_022894	334	165
NM_022127_52865	NM_022127	339	131
NM_144989_61677	NM_144989	336	132
NM_005454_37389	NM_005454	316	115
NM_206895_69673	NM_206895	97	42
NM_024785_54669	NM_024785	136	86
NM_014213_43045	NM_014213	59	25
NM_033340_58407	NM_033340	93	44
NM_015235_45118	NM_015235	342	165
NM_001256296_22184	NM_001256296	125	65
NM_005581_37692	NM_005581	111	43
NM_003801_33880	NM_003801	474	280
NM_000922_2029	NM_000922	302	138
NM_001144761_12900	NM_001144761	126	62
NM_032036_56444	NM_032036	155	81
NM_015564_45720	NM_015564	636	314
NM_001004687_3054	NM_001004687	201	92
NM_198589_68618	NM_198589	83	46
NM_018664_49667	NM_018664	100	44
NM_001167827_15808	NM_001167827	141	54
NM_001242809_20906	NM_001242809	121	60
NM_152526_63061	NM_152526	130	73
NM_014186_43009	NM_014186	181	76
NM_021131_52014	NM_021131	133	68
NM_133342_60066	NM_133342	62	36
NM_014643_43875	NM_014643	82	45
NM_194284_67920	NM_194284	121	43
NM_001025591_5420	NM_001025591	81	33
NM_175063_65623	NM_175063	226	122
NM_006005_38594	NM_006005	133	63
NM_001102592_8982	NM_001102592	152	66
NM_001001485_2294	NM_001001485	450	239
NM_005082_36562	NM_005082	172	81
NM_015956_46185	NM_015956	196	108
NM_014225_43069	NM_014225	174	79
NM_014717_44050	NM_014717	277	104
NM_004177_34643	NM_004177	67	34
NM_030766_55576	NM_030766	90	44
NM_000382_868	NM_000382	179	100
NM_003251_32669	NM_003251	324	126
NM_018842_49797	NM_018842	115	37
NM_173831_65373	NM_173831	46	23
NM_006788_40278	NM_006788	52	22
NM_032017_56408	NM_032017	248	109
NM_198794_68696	NM_198794	170	89
NM_001178088_17236	NM_001178088	112	40
NM_001166279_15552	NM_001166279	617	284
NM_014661_43912	NM_014661	29	19
NM_138960_60922	NM_138960	505	210
NM_015376_45389	NM_015376	146	71
NM_001113546_9489	NM_001113546	394	165
NM_001242932_21036	NM_001242932	157	72
NM_001173488_16855	NM_001173488	350	206
NM_175895_65824	NM_175895	13	9
NM_000583_1340	NM_000583	138	53
NM_024334_54043	NM_024334	155	57
NM_006068_38716	NM_006068	318	192
NM_012278_41821	NM_012278	81	43
NM_005955_38480	NM_005955	114	68
NM_152654_63316	NM_152654	538	226
NM_014139_42917	NM_014139	142	69
NM_003913_34124	NM_003913	872	367
NM_017761_48081	NM_017761	388	186
NM_153676_64218	NM_153676	280	119
NM_001692_29122	NM_001692	126	75
NM_201591_69246	NM_201591	153	80
NM_001243081_21079	NM_001243081	827	386
NM_001005738_3695	NM_001005738	206	80
NM_006341_39307	NM_006341	37	19
NM_174921_65518	NM_174921	186	81
NM_014389_43405	NM_014389	333	141
NM_201453_69183	NM_201453	777	425
NM_022066_52753	NM_022066	79	52
NM_014243_43106	NM_014243	109	74
NM_003268_32712	NM_003268	237	117
NM_181744_67078	NM_181744	342	144
NM_001024678_5287	NM_001024678	73	50
NM_001004715_3131	NM_001004715	577	270
NM_001278597_24967	NM_001278597	291	157
NM_181612_66914	NM_181612	125	52
NM_001243374_21216	NM_001243374	174	70
NM_001256405_22262	NM_001256405	269	93
NM_015170_44991	NM_015170	224	112
NM_001284356_26390	NM_001284356	255	137
NM_145813_62241	NM_145813	570	240
NM_001009939_4174	NM_001009939	121	58
NM_001204344_19940	NM_001204344	334	153
NM_016206_46664	NM_016206	32	11
NM_016252_46762	NM_016252	190	79
NM_032747_57526	NM_032747	279	114
NM_004131_34549	NM_004131	282	108
NM_001160392_14482	NM_001160392	157	78
NM_018210_48978	NM_018210	399	189
NM_001113407_9432	NM_001113407	117	67
NM_001271015_23741	NM_001271015	109	37
NM_022553_53233	NM_022553	207	92
NM_004568_35458	NM_004568	841	392
NM_001122957_9754	NM_001122957	765	288
NM_001185063_17552	NM_001185063	72	41
NM_001005567_3688	NM_001005567	482	232
NM_181306_66708	NM_181306	268	130
NM_019088_50253	NM_019088	243	107
NM_152324_62635	NM_152324	543	257
NM_002103_30076	NM_002103	203	97
NM_173810_65336	NM_173810	320	159
NM_001134664_11148	NM_001134664	111	34
NM_001079536_7236	NM_001079536	156	73
NM_001195150_18321	NM_001195150	184	72
NM_144736_61598	NM_144736	327	202
NM_001277115_24390	NM_001277115	170	99
NM_001001923_2487	NM_001001923	217	100
NM_015660_45854	NM_015660	348	153
NM_006669_40028	NM_006669	128	58
NM_001142294_12128	NM_001142294	186	77
NM_001282695_25904	NM_001282695	292	155
NM_016186_46628	NM_016186	126	47
NM_001135821_11573	NM_001135821	148	94
NM_006636_39957	NM_006636	173	88
NM_198463_68375	NM_198463	216	80
NM_001252092_21727	NM_001252092	104	70
NM_014992_44621	NM_014992	286	169
NM_002091_30051	NM_002091	152	60
NM_001134445_11082	NM_001134445	119	46
NM_001166159_15469	NM_001166159	149	54
NM_000398_910	NM_000398	59	30
NM_001256887_22607	NM_001256887	260	111
NM_001077663_7159	NM_001077663	437	215
NM_004061_34396	NM_004061	319	150
NM_005894_38356	NM_005894	100	59
NM_201544_69208	NM_201544	305	173
NM_012134_41553	NM_012134	226	82
NM_001165414_15290	NM_001165414	129	64
NM_031474_56155	NM_031474	166	66
NM_002192_30297	NM_002192	260	109
NM_001128203_10290	NM_001128203	131	56
NM_004973_36302	NM_004973	94	44
NM_021168_52091	NM_021168	45	19
NM_001024611_5266	NM_001024611	638	234
NM_001135643_11446	NM_001135643	1261	557
NM_006181_38938	NM_006181	94	36
NM_001004491_3040	NM_001004491	176	85
NM_152652_63311	NM_152652	18	13
NM_015154_44953	NM_015154	277	142
NM_004997_36365	NM_004997	193	90
NM_001077657_7157	NM_001077657	192	89
NM_004097_34478	NM_004097	93	44
NM_139174_61084	NM_139174	316	138
NM_001258464_23108	NM_001258464	428	214
NM_024306_53976	NM_024306	552	219
NM_012204_41681	NM_012204	592	288
NM_173523_64992	NM_173523	111	58
NM_006103_38792	NM_006103	139	56
NM_014752_44137	NM_014752	170	74
NM_024336_54050	NM_024336	149	74
NM_001243328_21205	NM_001243328	92	54
NM_001290265_28067	NM_001290265	209	121
NM_001276478_24328	NM_001276478	858	385
NM_018368_49308	NM_018368	294	124
NM_173491_64923	NM_173491	237	94
NM_001193322_18002	NM_001193322	149	54
NM_001007538_3911	NM_001007538	147	68
NM_020378_50866	NM_020378	623	259
NM_001205206_20114	NM_001205206	25	20
NM_001201965_19637	NM_001201965	332	130
NM_001958_29753	NM_001958	168	84
NM_016300_46836	NM_016300	589	281
NM_005313_37075	NM_005313	51	35
NM_001085447_8058	NM_001085447	189	83
NM_144947_61623	NM_144947	361	167
NM_024063_53819	NM_024063	242	110
NM_033054_58014	NM_033054	283	144
NM_001013732_4776	NM_001013732	204	89
NM_001193552_18169	NM_001193552	85	47
NM_007100_40903	NM_007100	136	56
NM_001137674_12003	NM_001137674	316	118
NM_033375_58429	NM_033375	127	60
NM_032803_57618	NM_032803	65	22
NM_001040715_6554	NM_001040715	65	22
NM_005100_36612	NM_005100	328	180
NM_176822_65925	NM_176822	292	125
NM_003947_34196	NM_003947	216	108
NM_015540_45674	NM_015540	306	110
NM_006393_39423	NM_006393	360	205
NM_005258_36944	NM_005258	185	87
NM_053045_59072	NM_053045	156	51
NM_001830_29452	NM_001830	162	62
NM_001130687_10801	NM_001130687	219	120
NM_014648_43883	NM_014648	258	103
NM_006036_38654	NM_006036	213	75
NM_001142634_12422	NM_001142634	63	31
NM_001136200_11776	NM_001136200	433	194
NM_001205250_20126	NM_001205250	115	61
NM_000125_265	NM_000125	273	103
NM_022733_53302	NM_022733	302	140
NM_001282599_25805	NM_001282599	503	228
NM_153331_63967	NM_153331	426	163
NM_001289413_27773	NM_001289413	403	172
NM_173081_64759	NM_173081	183	91
NM_144664_61438	NM_144664	205	118
NM_033467_58557	NM_033467	211	109
NM_021038_51863	NM_021038	220	101
NM_153757_64311	NM_153757	140	62
NM_145650_62121	NM_145650	436	220
NM_014381_43387	NM_014381	259	104
NM_001190947_17850	NM_001190947	560	207
NM_001278205_24616	NM_001278205	175	90
NM_001286562_26821	NM_001286562	466	207
NM_001177465_17050	NM_001177465	183	102
NM_001276352_24274	NM_001276352	440	244
NM_001099645_8588	NM_001099645	144	71
NM_000956_2110	NM_000956	58	30
NM_020406_50914	NM_020406	220	96
NM_024928_54919	NM_024928	69	36
NM_001178005_17143	NM_001178005	178	96
NM_012269_41809	NM_012269	250	125
NM_001135049_11261	NM_001135049	197	90
NM_058248_59334	NM_058248	293	163
NM_001010876_4260	NM_001010876	253	106
NM_001049_6928	NM_001049	227	133
NM_001199456_19193	NM_001199456	621	295
NM_004350_34982	NM_004350	61	35
NM_014857_44330	NM_014857	154	96
NM_002485_30944	NM_002485	254	94
NM_213608_70246	NM_213608	148	95
NM_013242_42307	NM_013242	86	46
NM_052844_58749	NM_052844	365	171
NM_173841_65384	NM_173841	290	145
NM_001288957_27581	NM_001288957	671	296
NM_032947_57869	NM_032947	319	133
NM_001161664_14617	NM_001161664	247	117
NM_002517_31026	NM_002517	102	39
NM_019058_50187	NM_019058	232	107
NM_001015072_4898	NM_001015072	632	245
NM_022117_52842	NM_022117	199	84
NM_004405_35094	NM_004405	191	81
NM_005019_36409	NM_005019	349	101
NM_003015_32151	NM_003015	262	121
NM_006079_38739	NM_006079	139	98
NM_001243785_21406	NM_001243785	247	129
NM_001551_28873	NM_001551	150	67
NM_003885_34060	NM_003885	59	33
NM_001172897_16805	NM_001172897	25	10
NM_002738_31508	NM_002738	110	47
NM_197960_68042	NM_197960	182	91
NM_032034_56440	NM_032034	443	172
NM_001164234_14919	NM_001164234	252	111
NM_147199_62367	NM_147199	206	107
NM_000645_1464	NM_000645	129	43
NM_001170670_16156	NM_001170670	109	51
NM_001319_28398	NM_001319	445	178
NM_173506_64956	NM_173506	244	133
NM_001101417_8911	NM_001101417	203	88
NM_176811_65894	NM_176811	271	111
NM_003742_33747	NM_003742	465	162
NM_001113547_9492	NM_001113547	160	101
NM_001031836_5653	NM_001031836	209	75
NM_021801_52427	NM_021801	308	144
NM_030980_55880	NM_030980	270	130
NM_001284212_26238	NM_001284212	106	60
NM_001284362_26399	NM_001284362	719	319
NM_001166357_15601	NM_001166357	82	37
NM_206923_69713	NM_206923	588	316
NM_004289_34873	NM_004289	611	273
NM_203327_69350	NM_203327	593	269
NM_017970_48499	NM_017970	59	29
NM_002161_30222	NM_002161	145	87
NM_001146009_13908	NM_001146009	211	86
NM_022340_53007	NM_022340	86	49
NM_001290129_27968	NM_001290129	173	65
NM_015933_46134	NM_015933	396	208
NM_005652_37856	NM_005652	215	109
NM_019083_50244	NM_019083	318	165
NM_001243226_21133	NM_001243226	642	302
NM_001278318_24746	NM_001278318	137	84
NM_152626_63258	NM_152626	388	160
NM_001018057_5118	NM_001018057	158	87
NM_003276_32733	NM_003276	46	30
NM_000565_1302	NM_000565	103	52
NM_020818_51458	NM_020818	88	51
NM_201559_69227	NM_201559	79	38
NM_001243610_21304	NM_001243610	143	68
NM_000772_1710	NM_000772	201	89
NM_001207073_20485	NM_001207073	719	379
NM_006343_39313	NM_006343	84	35
NM_020643_51101	NM_020643	125	56
NM_005318_37087	NM_005318	142	71
NM_001134407_11055	NM_001134407	430	192
NM_001160100_14384	NM_001160100	251	126
NM_001286517_26797	NM_001286517	884	383
NM_020640_51095	NM_020640	38	26
NM_014952_44542	NM_014952	31	15
NM_001946_29723	NM_001946	164	98
NM_138817_60909	NM_138817	397	204
NM_001258208_22898	NM_001258208	276	153
NM_004810_35960	NM_004810	161	78
NM_002336_30625	NM_002336	150	71
NM_001243743_21351	NM_001243743	335	153
NM_024817_54741	NM_024817	389	203
NM_001206977_20373	NM_001206977	269	119
NM_000874_1931	NM_000874	359	136
NM_001199057_18984	NM_001199057	75	36
NM_000691_1550	NM_000691	411	192
NM_001031834_5651	NM_001031834	618	323
NM_018252_49072	NM_018252	324	182
NM_001128_10233	NM_001128	72	12
NM_016548_47254	NM_016548	83	32
NM_001171795_16423	NM_001171795	150	64
NM_130468_59872	NM_130468	245	132
NM_001168390_15994	NM_001168390	202	87
NM_000363_820	NM_000363	199	96
NM_052831_58721	NM_052831	208	90
NM_007163_41023	NM_007163	259	94
NM_004615_35551	NM_004615	124	65
NM_001168410_16009	NM_001168410	625	271
NM_033480_58564	NM_033480	146	97
NM_019043_50156	NM_019043	109	52
NM_052817_58703	NM_052817	383	218
NM_018664_49669	NM_018664	130	64
NM_032758_57541	NM_032758	575	263
NM_022482_53181	NM_022482	239	134
NM_134268_60273	NM_134268	162	59
NM_002178_30261	NM_002178	128	48
NM_001135958_11618	NM_001135958	146	91
NM_004558_35428	NM_004558	325	122
NM_001565_28904	NM_001565	133	65
NM_001178116_17271	NM_001178116	199	82
NM_001128619_10408	NM_001128619	168	75
NM_001001661_2344	NM_001001661	100	39
NM_001114135_9544	NM_001114135	140	68
NM_001289089_27671	NM_001289089	223	79
NM_138441_60571	NM_138441	214	92
NM_001162900_14704	NM_001162900	303	177
NM_001227_20563	NM_001227	400	202
NM_173831_65372	NM_173831	67	41
NM_001199202_19080	NM_001199202	319	133
NM_002766_31578	NM_002766	341	161
NM_012282_41831	NM_012282	276	140
NM_032902_57819	NM_032902	483	220
NM_001105565_9165	NM_001105565	184	82
NM_014876_44377	NM_014876	323	161
NM_138492_60656	NM_138492	95	46
NM_001006932_3798	NM_001006932	95	46
NM_001204052_19781	NM_001204052	207	81
NM_001039667_6208	NM_001039667	221	118
NM_001679_29091	NM_001679	75	35
NM_001286389_26695	NM_001286389	247	97
NM_016651_47434	NM_016651	162	56
NM_032372_56956	NM_032372	88	52
NM_001085429_8051	NM_001085429	215	91
NM_001282865_26062	NM_001282865	269	146
NM_003347_32887	NM_003347	180	81
NM_001278238_24653	NM_001278238	51	23
NM_016599_47345	NM_016599	358	147
NM_001793_29362	NM_001793	246	70
NM_024599_54299	NM_024599	499	228
NM_017709_47989	NM_017709	168	64
NM_017680_47935	NM_017680	210	100
NM_002455_30882	NM_002455	160	71
NM_001282327_25507	NM_001282327	189	79
NM_001005369_3552	NM_001005369	123	30
NM_001206917_20322	NM_001206917	305	113
NM_145807_62234	NM_145807	161	62
NM_207387_70000	NM_207387	168	80
NM_178518_66492	NM_178518	183	104
NM_183401_67856	NM_183401	52	17
NM_001279356_25166	NM_001279356	401	158
NM_032726_57496	NM_032726	130	72
NM_001166131_15457	NM_001166131	330	171
NM_021978_52650	NM_021978	155	66
NM_001271907_24068	NM_001271907	241	154
NM_172175_64620	NM_172175	266	123
NM_001257072_22639	NM_001257072	141	88
NM_001134876_11221	NM_001134876	309	126
NM_007220_41141	NM_007220	142	40
NM_152739_63469	NM_152739	613	283
NM_000020_18	NM_000020	192	65
NM_024641_54381	NM_024641	111	40
NM_020648_51113	NM_020648	85	46
NM_001163297_14769	NM_001163297	78	31
NM_001145402_13515	NM_001145402	168	86
NM_013444_42669	NM_013444	181	99
NM_003639_33518	NM_003639	584	263
NM_020979_51748	NM_020979	212	97
NM_014338_43300	NM_014338	131	50
NM_144576_61250	NM_144576	190	61
NM_001257975_22818	NM_001257975	190	96
NM_018412_49400	NM_018412	145	41
NM_002733_31494	NM_002733	123	65
NM_001135865_11590	NM_001135865	518	237
NM_001105571_9177	NM_001105571	356	155
NM_001145649_13685	NM_001145649	196	108
NM_001201_19523	NM_001201	320	182
NM_001005221_3415	NM_001005221	624	311
NM_019107_50299	NM_019107	115	53
NM_054024_59147	NM_054024	283	109
NM_176863_65937	NM_176863	298	151
NM_001204831_20063	NM_001204831	241	106
NM_152899_63667	NM_152899	215	108
NM_018352_49268	NM_018352	81	21
NM_003420_33055	NM_003420	83	41
NM_003455_33115	NM_003455	112	62
NM_000172_366	NM_000172	238	112
NM_006339_39302	NM_006339	310	137
NM_194463_68024	NM_194463	271	112
NM_020142_50553	NM_020142	268	113
NM_016437_47063	NM_016437	465	206
NM_178516_66487	NM_178516	196	94
NM_000981_2165	NM_000981	307	169
NM_015169_44987	NM_015169	54	26
NM_025158_55199	NM_025158	193	89
NM_001111101_9321	NM_001111101	246	161
NM_017515_47657	NM_017515	270	110
NM_005272_36977	NM_005272	667	325
NM_170665_64397	NM_170665	136	55
NM_001168344_15952	NM_001168344	275	119
NM_005510_37518	NM_005510	272	109
NM_015897_46064	NM_015897	142	56
NM_001164261_14931	NM_001164261	184	65
NM_001166110_15432	NM_001166110	152	47
NM_020776_51366	NM_020776	71	26
NM_003151_32474	NM_003151	123	66
NM_145282_62024	NM_145282	105	35
NM_030802_55655	NM_030802	335	192
NM_004738_35821	NM_004738	311	150
NM_002209_30339	NM_002209	241	100
NM_001462_28695	NM_001462	72	31
NM_001284322_26364	NM_001284322	525	240
NM_000961_2123	NM_000961	127	49
NM_001242829_20930	NM_001242829	142	77
NM_001014979_4869	NM_001014979	67	21
NM_005956_38484	NM_005956	174	80
NM_001035235_5866	NM_001035235	517	216
NM_138443_60579	NM_138443	147	87
NM_001047980_6869	NM_001047980	205	92
NM_001162997_14719	NM_001162997	604	250
NM_144689_61498	NM_144689	162	71
NM_173495_64934	NM_173495	258	100
NM_030932_55771	NM_030932	272	127
NM_001005326_3516	NM_001005326	144	81
NM_001060_6957	NM_001060	203	92
NM_021620_52314	NM_021620	561	272
NM_001164695_15146	NM_001164695	420	225
NM_021777_52402	NM_021777	168	60
NM_058219_59308	NM_058219	110	50
NM_013423_42642	NM_013423	37	25
NM_003761_33793	NM_003761	262	153
NM_001145524_13622	NM_001145524	127	74
NM_014692_43988	NM_014692	64	29
NM_031298_55991	NM_031298	165	88
NM_152431_62875	NM_152431	150	51
NM_145232_61921	NM_145232	101	48
NM_001852_29508	NM_001852	89	36
NM_001144013_12862	NM_001144013	137	91
NM_020122_50513	NM_020122	197	72
NM_138415_60521	NM_138415	82	37
NM_006148_38868	NM_006148	65	29
NM_000351_798	NM_000351	144	86
NM_001010859_4231	NM_001010859	187	98
NM_004850_36044	NM_004850	124	57
NM_021139_52039	NM_021139	173	88
NM_004845_36034	NM_004845	228	71
NM_014702_44014	NM_014702	96	31
NM_004944_36235	NM_004944	216	110
NM_001278122_24568	NM_001278122	119	76
NM_000343_777	NM_000343	340	174
NM_032283_56757	NM_032283	199	72
NM_001013638_4708	NM_001013638	205	83
NM_022488_53201	NM_022488	94	63
NM_015367_45368	NM_015367	239	96
NM_053279_59118	NM_053279	259	154
NM_003488_33182	NM_003488	98	46
NM_001290052_27934	NM_001290052	398	177
NM_001100829_8823	NM_001100829	164	61
NM_178491_66449	NM_178491	255	140
NM_005124_36662	NM_005124	532	240
NM_001042512_6703	NM_001042512	221	105
NM_022358_53037	NM_022358	242	118
NM_006240_39079	NM_006240	113	81
NM_004465_35226	NM_004465	83	31
NM_001282163_25405	NM_001282163	194	89
NM_001168400_16000	NM_001168400	392	160
NM_022828_53451	NM_022828	384	176
NM_001146006_13900	NM_001146006	160	83
NM_021175_52104	NM_021175	171	67
NM_014409_43452	NM_014409	420	200
NM_032283_56758	NM_032283	97	58
NM_175571_65659	NM_175571	201	81
NM_001112718_9360	NM_001112718	126	51
NM_001136482_11866	NM_001136482	257	125
NM_000021_20	NM_000021	171	65
NM_004447_35190	NM_004447	256	120
NM_178167_66267	NM_178167	98	46
NM_002691_31402	NM_002691	181	92
NM_152516_63043	NM_152516	1002	518
NM_182649_67514	NM_182649	152	98
NM_016526_47216	NM_016526	76	36
NM_006137_38848	NM_006137	349	165
NM_007231_41160	NM_007231	174	109
NM_198968_68804	NM_198968	189	118
NM_020226_50706	NM_020226	122	64
NM_015852_46007	NM_015852	225	109
NM_033632_58667	NM_033632	222	97
NM_033409_58486	NM_033409	326	158
NM_001012979_4610	NM_001012979	473	220
NM_001282410_25576	NM_001282410	148	56
NM_001271592_23843	NM_001271592	414	180
NM_006779_40257	NM_006779	50	21
NM_014165_42960	NM_014165	180	71
NM_001010895_4294	NM_001010895	199	112
NM_018355_49276	NM_018355	208	119
NM_002040_29938	NM_002040	191	54
NM_003454_33110	NM_003454	429	192
NM_001040455_6507	NM_001040455	164	82
NM_001126328_9888	NM_001126328	119	48
NM_003811_33897	NM_003811	136	66
NM_175066_65630	NM_175066	210	107
NM_001185010_17524	NM_001185010	67	31
NM_001172648_16649	NM_001172648	73	50
NM_152665_63336	NM_152665	62	32
NM_001286811_27061	NM_001286811	175	71
NM_001017370_4946	NM_001017370	130	44
NM_199135_68900	NM_199135	128	46
NM_177538_66081	NM_177538	282	114
NM_001142649_12439	NM_001142649	251	140
NM_022128_52869	NM_022128	220	77
NM_016013_46300	NM_016013	176	85
NM_018463_49495	NM_018463	262	128
NM_145715_62171	NM_145715	329	172
NM_001105537_9145	NM_001105537	230	86
NM_145290_62039	NM_145290	249	122
NM_001277331_24468	NM_001277331	287	150
NM_148887_62404	NM_148887	176	66
NM_000382_869	NM_000382	51	33
NM_001288772_27528	NM_001288772	102	38
NM_001358_28471	NM_001358	143	61
NM_017582_47771	NM_017582	149	56
NM_003048_32238	NM_003048	32	23
NM_001164458_15061	NM_001164458	373	200
NM_194281_67919	NM_194281	294	129
NM_001191061_17932	NM_001191061	156	98
NM_022139_52898	NM_022139	79	24
NM_001178033_17175	NM_001178033	210	80
NM_203373_69391	NM_203373	213	84
NM_001014279_4805	NM_001014279	82	25
NM_001136508_11911	NM_001136508	180	69
NM_032810_57639	NM_032810	85	52
NM_001098535_8315	NM_001098535	116	53
NM_006891_40500	NM_006891	102	45
NM_138335_60381	NM_138335	158	87
NM_001257393_22789	NM_001257393	973	519
NM_001008910_4095	NM_001008910	147	58
NM_152754_63504	NM_152754	123	61
NM_013940_42705	NM_013940	177	70
NM_181453_66774	NM_181453	92	64
NM_016046_46368	NM_016046	233	137
NM_001172221_16545	NM_001172221	216	95
NM_181528_66839	NM_181528	84	53
NM_001278641_25028	NM_001278641	98	57
NM_004701_35742	NM_004701	114	51
NM_001136214_11796	NM_001136214	517	237
NM_001004052_2778	NM_001004052	429	210
NM_001165038_15272	NM_001165038	66	37
NM_001195279_18394	NM_001195279	320	144
NM_014765_44164	NM_014765	167	72
NM_175610_65678	NM_175610	86	37
NM_172250_64679	NM_172250	195	70
NM_016026_46324	NM_016026	199	94
NM_001146096_13969	NM_001146096	531	229
NM_080607_59489	NM_080607	112	65
NM_203405_69447	NM_203405	308	168
NM_001195228_18359	NM_001195228	113	60
NM_015221_45090	NM_015221	172	73
NM_016453_47095	NM_016453	106	61
NM_024963_54984	NM_024963	193	85
NM_024989_54998	NM_024989	103	38
NM_001190707_17729	NM_001190707	51	26
NM_144670_61451	NM_144670	212	88
NM_001282644_25844	NM_001282644	149	79
NM_001276453_24315	NM_001276453	359	171
NM_133640_60248	NM_133640	142	61
NM_000593_1359	NM_000593	302	104
NM_018467_49506	NM_018467	68	43
NM_001040061_6361	NM_001040061	157	53
NM_001127605_10122	NM_001127605	206	93
NM_001139518_12051	NM_001139518	65	14
NM_001168280_15916	NM_001168280	200	94
NM_003477_33154	NM_003477	195	112
NM_001200047_19513	NM_001200047	281	162
NM_004171_34631	NM_004171	268	125
NM_144492_61214	NM_144492	586	224
NM_001429_28627	NM_001429	192	84
NM_013248_42321	NM_013248	358	160
NM_001010886_4279	NM_001010886	150	78
NM_138799_60870	NM_138799	87	43
NM_001165032_15253	NM_001165032	30	13
NM_006633_39947	NM_006633	125	48
NM_001136037_11690	NM_001136037	93	54
NM_005422_37311	NM_005422	192	64
NM_002999_32110	NM_002999	57	32
NM_001159524_14252	NM_001159524	138	82
NM_001024607_5263	NM_001024607	342	175
NM_001271664_23876	NM_001271664	1491	664
NM_138732_60781	NM_138732	115	52
NM_052820_58711	NM_052820	47	42
NM_001002926_2671	NM_001002926	154	75
NM_005167_36740	NM_005167	139	60
NM_024028_53752	NM_024028	208	79
NM_005576_37682	NM_005576	149	73
NM_004115_34512	NM_004115	111	67
NM_000840_1858	NM_000840	387	139
NM_003114_32392	NM_003114	190	85
NM_172215_64644	NM_172215	637	294
NM_004157_34600	NM_004157	69	44
NM_001278302_24721	NM_001278302	435	209
NM_148977_62457	NM_148977	332	130
NM_145657_62133	NM_145657	430	209
NM_052837_58729	NM_052837	140	53
NM_006101_38791	NM_006101	121	42
NM_024738_54567	NM_024738	243	101
NM_022754_53347	NM_022754	124	54
NM_175058_65611	NM_175058	104	43
NM_001289986_27877	NM_001289986	84	33
NM_001289087_27667	NM_001289087	142	68
NM_022789_53421	NM_022789	483	242
NM_181706_67017	NM_181706	203	112
NM_152444_62907	NM_152444	607	320
NM_033258_58309	NM_033258	62	28
NM_020061_50481	NM_020061	84	66
NM_001007544_3917	NM_001007544	668	308
NM_001197129_18601	NM_001197129	198	68
NM_174858_65431	NM_174858	82	43
NM_001204160_19855	NM_001204160	316	123
NM_000193_417	NM_000193	27	24
NM_201590_69242	NM_201590	501	232
NM_199334_69022	NM_199334	317	132
NM_173502_64947	NM_173502	123	48
NM_014254_43128	NM_014254	171	59
NM_001286840_27086	NM_001286840	167	76
NM_001355_28464	NM_001355	102	53
NM_033020_57953	NM_033020	34	11
NM_001017916_5010	NM_001017916	65	41
NM_022467_53149	NM_022467	211	106
NM_014325_43269	NM_014325	87	53
NM_001184977_17496	NM_001184977	114	46
NM_018026_48599	NM_018026	87	47
NM_001938_29701	NM_001938	209	122
NM_001177506_17057	NM_001177506	146	56
NM_181686_66990	NM_181686	192	99
NM_005101_36613	NM_005101	212	120
NM_018304_49178	NM_018304	231	82
NM_181606_66895	NM_181606	494	218
NM_080825_59712	NM_080825	181	86
NM_014420_43470	NM_014420	147	62
NM_138702_60739	NM_138702	440	189
NM_001836_29468	NM_001836	195	120
NM_005639_37824	NM_005639	161	82
NM_001711_29168	NM_001711	76	39
NM_153436_64078	NM_153436	73	28
NM_001258320_22978	NM_001258320	96	26
NM_007010_40742	NM_007010	261	129
NM_001199239_19111	NM_001199239	181	70
NM_183422_67874	NM_183422	58	23
NM_018048_48644	NM_018048	280	126
NM_198534_68524	NM_198534	312	132
NM_006823_40355	NM_006823	66	35
NM_001134647_11122	NM_001134647	93	65
NM_001167856_15813	NM_001167856	274	138
NM_001138_12009	NM_001138	183	71
NM_001042_6564	NM_001042	125	75
NM_001205180_20107	NM_001205180	161	70
NM_004182_34654	NM_004182	142	94
NM_001242787_20870	NM_001242787	232	132
NM_001168271_15908	NM_001168271	208	81
NM_004063_34398	NM_004063	433	247
NM_000209_459	NM_000209	79	55
NM_005920_38406	NM_005920	18	8
NM_024740_54570	NM_024740	540	224
NM_001113536_9482	NM_001113536	133	77
NM_001128922_10467	NM_001128922	468	171
NM_001286400_26704	NM_001286400	104	51
NM_005750_38049	NM_005750	693	336
NM_000084_163	NM_000084	133	64
NM_001195731_18542	NM_001195731	238	121
NM_207521_70127	NM_207521	437	174
NM_001145104_13221	NM_001145104	245	105
NM_006666_40023	NM_006666	76	43
NM_015683_45887	NM_015683	307	130
NM_020857_51539	NM_020857	163	76
NM_033029_57974	NM_033029	227	103
NM_001166278_15550	NM_001166278	118	70
NM_022346_53019	NM_022346	270	174
NM_139273_61140	NM_139273	121	77
NM_001166168_15480	NM_001166168	99	47
NM_133486_60190	NM_133486	233	98
NM_139157_61047	NM_139157	470	186
NM_001286606_26852	NM_001286606	179	105
NM_006995_40710	NM_006995	538	278
NM_144990_61679	NM_144990	94	59
NM_001005496_3635	NM_001005496	565	257
NM_001289970_27861	NM_001289970	225	122
NM_181746_67084	NM_181746	75	42
NM_031915_56279	NM_031915	111	50
NM_001278716_25100	NM_001278716	171	87
NM_003338_32876	NM_003338	179	102
NM_032737_57514	NM_032737	284	135
NM_001287813_27384	NM_001287813	150	88
NM_006645_39976	NM_006645	378	166
NM_001278251_24666	NM_001278251	184	102
NM_080866_59764	NM_080866	432	192
NM_005722_37988	NM_005722	62	23
NM_001278535_24904	NM_001278535	161	98
NM_001135919_11597	NM_001135919	253	132
NM_173570_65105	NM_173570	94	49
NM_001278317_24743	NM_001278317	245	112
NM_001136505_11904	NM_001136505	185	104
NM_003374_32948	NM_003374	165	66
NM_032482_57142	NM_032482	237	106
NM_001830_29454	NM_001830	74	31
NM_001144766_12906	NM_001144766	89	37
NM_001143940_12742	NM_001143940	193	122
NM_014728_44079	NM_014728	176	75
NM_001291310_28199	NM_001291310	625	263
NM_001276344_24268	NM_001276344	60	28
NM_003202_32576	NM_003202	339	182
NM_032367_56946	NM_032367	333	137
NM_001257101_22646	NM_001257101	1	0
NM_172056_64559	NM_172056	354	190
NM_000108_223	NM_000108	73	60
NM_173566_65091	NM_173566	409	167
NM_001005850_3722	NM_001005850	211	103
NM_001201576_19629	NM_001201576	120	59
NM_001113541_9487	NM_001113541	665	388
NM_001142946_12559	NM_001142946	137	63
NM_001166226_15505	NM_001166226	184	91
NM_001161_14497	NM_001161	262	92
NM_032556_57272	NM_032556	167	96
NM_001080441_7483	NM_001080441	99	49
NM_017906_48391	NM_017906	234	86
NM_001277120_24391	NM_001277120	327	134
NM_002591_31193	NM_002591	286	121
NM_003044_32229	NM_003044	100	40
NM_003316_32820	NM_003316	134	60
NM_198469_68389	NM_198469	82	32
NM_001008783_4088	NM_001008783	109	65
NM_145170_61857	NM_145170	299	108
NM_001271780_23954	NM_001271780	304	135
NM_002141_30166	NM_002141	161	82
NM_001011550_4393	NM_001011550	15	5
NM_030789_55630	NM_030789	47	26
NM_198723_68692	NM_198723	226	124
NM_001242680_20804	NM_001242680	545	254
NM_001136002_11636	NM_001136002	229	92
NM_013296_42417	NM_013296	230	101
NM_001289934_27842	NM_001289934	196	78
NM_207430_70075	NM_207430	124	65
NM_001286427_26720	NM_001286427	566	307
NM_001282660_25859	NM_001282660	271	99
NM_004041_34348	NM_004041	132	66
NM_005665_37885	NM_005665	275	118
NM_145649_62120	NM_145649	381	167
NM_183419_67867	NM_183419	105	61
NM_000778_1724	NM_000778	267	135
NM_001098531_8305	NM_001098531	315	139
NM_014329_43277	NM_014329	164	83
NM_001042520_6709	NM_001042520	200	84
NM_001040445_6488	NM_001040445	145	52
NM_006195_38975	NM_006195	78	46
NM_001235_20585	NM_001235	144	79
NM_182644_67508	NM_182644	79	54
NM_053052_59087	NM_053052	622	304
NM_001172440_16603	NM_001172440	232	112
NM_024608_54317	NM_024608	155	83
NM_018915_49871	NM_018915	389	181
NM_177444_66034	NM_177444	372	182
NM_004479_35253	NM_004479	169	68
NM_001165927_15317	NM_001165927	386	183
NM_024337_54052	NM_024337	100	55
NM_173798_65304	NM_173798	66	36
NM_001291314_28205	NM_001291314	146	61
NM_001267728_23432	NM_001267728	131	53
NM_138774_60817	NM_138774	145	51
NM_007180_41063	NM_007180	137	47
NM_001114139_9553	NM_001114139	353	176
NM_001144871_12949	NM_001144871	149	85
NM_021160_52077	NM_021160	259	114
NM_020124_50521	NM_020124	224	127
NM_001287431_27273	NM_001287431	88	43
NM_005260_36952	NM_005260	396	173
NM_019062_50196	NM_019062	220	127
NM_002633_31284	NM_002633	183	92
NM_000108_221	NM_000108	72	33
NM_001688_29114	NM_001688	140	67
NM_001145353_13469	NM_001145353	188	71
NM_000328_748	NM_000328	87	42
NM_178844_66652	NM_178844	209	103
NM_001127391_10039	NM_001127391	740	322
NM_000405_929	NM_000405	79	43
NM_000320_725	NM_000320	311	181
NM_024513_54141	NM_024513	113	58
NM_015900_46072	NM_015900	85	52
NM_025029_55039	NM_025029	223	97
NM_001135706_11517	NM_001135706	112	55
NM_000729_1638	NM_000729	247	122
NM_207409_70035	NM_207409	146	53
NM_032538_57241	NM_032538	110	50
NM_001278466_24847	NM_001278466	109	50
NM_002236_30404	NM_002236	116	54
NM_152352_62703	NM_152352	151	66
NM_001135721_11520	NM_001135721	188	96
NM_001004312_2847	NM_001004312	470	211
NM_001005471_3588	NM_001005471	105	51
NM_152764_63531	NM_152764	301	126
NM_172003_64543	NM_172003	155	49
NM_015423_45466	NM_015423	329	162
NM_012184_41638	NM_012184	363	161
NM_001024630_5269	NM_001024630	89	60
NM_004926_36192	NM_004926	110	77
NM_000871_1925	NM_000871	36	23
NM_000986_2176	NM_000986	144	67
NM_001271609_23857	NM_001271609	162	63
NM_201630_69265	NM_201630	16	10
NM_199293_69002	NM_199293	436	187
NM_000867_1914	NM_000867	624	304
NM_015266_45169	NM_015266	248	95
NM_015190_45039	NM_015190	94	45
NM_001177998_17134	NM_001177998	183	96
NM_001286420_26717	NM_001286420	173	68
NM_001166102_15410	NM_001166102	126	46
NM_001289864_27815	NM_001289864	55	28
NM_002084_30036	NM_002084	220	104
NM_004502_35307	NM_004502	96	47
NM_001253914_21938	NM_001253914	164	91
NM_001281454_25254	NM_001281454	358	155
NM_181527_66837	NM_181527	135	49
NM_014497_43630	NM_014497	557	286
NM_145206_61905	NM_145206	132	65
NM_001201575_19626	NM_001201575	264	119
NM_152489_62993	NM_152489	87	54
NM_004412_35104	NM_004412	495	239
NM_004274_34838	NM_004274	246	97
NM_001104554_9072	NM_001104554	180	69
NM_001139457_12024	NM_001139457	290	102
NM_001853_29509	NM_001853	131	48
NM_001048209_6899	NM_001048209	194	88
NM_001098494_8255	NM_001098494	171	100
NM_001190796_17778	NM_001190796	264	152
NM_012254_41769	NM_012254	197	85
NM_001098376_8235	NM_001098376	580	351
NM_003952_34205	NM_003952	238	130
NM_203303_69339	NM_203303	250	90
NM_004093_34466	NM_004093	102	40
NM_058195_59294	NM_058195	12	0
NM_018423_49418	NM_018423	259	106
NM_001289003_27622	NM_001289003	185	76
NM_004803_35944	NM_004803	442	161
NM_002150_30190	NM_002150	111	57
NM_003150_32473	NM_003150	212	85
NM_001290046_27918	NM_001290046	347	163
NM_001253827_21895	NM_001253827	185	88
NM_002207_30333	NM_002207	183	88
NM_032206_56660	NM_032206	184	89
NM_001286760_27002	NM_001286760	432	191
NM_001144777_12927	NM_001144777	197	66
NM_020851_51526	NM_020851	150	52
NM_001256813_22545	NM_001256813	276	118
NM_001099784_8681	NM_001099784	158	93
NM_001191324_17942	NM_001191324	432	214
NM_172194_64629	NM_172194	242	121
NM_015900_46071	NM_015900	89	60
NM_006405_39451	NM_006405	185	83
NM_023921_53657	NM_023921	258	161
NM_001077241_7061	NM_001077241	572	294
NM_024308_53983	NM_024308	407	151
NM_001142469_12259	NM_001142469	134	73
NM_031900_56249	NM_031900	203	75
NM_001006109_3751	NM_001006109	100	41
NM_001017973_5055	NM_001017973	196	85
NM_001454_28685	NM_001454	43	11
NM_175834_65748	NM_175834	183	62
NM_181604_66890	NM_181604	257	119
NM_175931_65858	NM_175931	87	43
NM_024534_54187	NM_024534	71	37
NM_138964_60932	NM_138964	315	123
NM_001168377_15978	NM_001168377	480	243
NM_001286691_26936	NM_001286691	201	90
NM_001195017_18253	NM_001195017	120	67
NM_021625_52324	NM_021625	30	20
NM_031460_56136	NM_031460	380	187
NM_007287_41282	NM_007287	165	91
NM_021833_52481	NM_021833	118	51
NM_001008401_4002	NM_001008401	162	98
NM_153261_63911	NM_153261	151	89
NM_001013255_4650	NM_001013255	324	143
NM_006252_39098	NM_006252	345	182
NM_001717_29182	NM_001717	7	2
NM_002399_30752	NM_002399	368	114
NM_001256790_22517	NM_001256790	330	140
NM_006158_38891	NM_006158	530	235
NM_019119_50330	NM_019119	259	127
NM_001102386_8940	NM_001102386	190	86
NM_003400_33011	NM_003400	70	27
NM_001277348_24483	NM_001277348	65	39
NM_001134779_11203	NM_001134779	236	108
NM_014989_44612	NM_014989	333	154
NM_016232_46719	NM_016232	242	132
NM_001164471_15078	NM_001164471	77	34
NM_001172664_16668	NM_001172664	96	25
NM_001137554_11971	NM_001137554	77	28
NM_032268_56740	NM_032268	34	25
NM_001014444_4838	NM_001014444	251	106
NM_001145639_13668	NM_001145639	146	82
NM_001256596_22391	NM_001256596	200	114
NM_181553_66865	NM_181553	486	238
NM_001020818_5173	NM_001020818	265	142
NM_004776_35889	NM_004776	234	98
NM_003779_33824	NM_003779	179	101
NM_001099857_8704	NM_001099857	40	23
NM_006650_39986	NM_006650	371	180
NM_006993_40706	NM_006993	378	168
NM_001281535_25301	NM_001281535	73	33
NM_001242948_21048	NM_001242948	219	98
NM_152750_63494	NM_152750	233	119
NM_057092_59197	NM_057092	353	166
NM_002860_31791	NM_002860	74	53
NM_152227_62474	NM_152227	114	58
NM_032970_57900	NM_032970	169	96
NM_001163678_14833	NM_001163678	110	35
NM_003581_33404	NM_003581	114	40
NM_001271938_24089	NM_001271938	263	139
NM_005871_38311	NM_005871	102	47
NM_022100_52815	NM_022100	277	137
NM_147134_62308	NM_147134	239	79
NM_004849_36039	NM_004849	810	306
NM_025134_55152	NM_025134	82	39
NM_031903_56255	NM_031903	301	151
NM_016943_47487	NM_016943	281	111
NM_033504_58587	NM_033504	228	99
NM_022768_53383	NM_022768	398	165
NM_030962_55838	NM_030962	22	7
NM_001282986_26176	NM_001282986	239	108
NM_032391_56992	NM_032391	167	86
NM_005417_37299	NM_005417	283	152
NM_005967_38508	NM_005967	381	220
NM_001256495_22324	NM_001256495	299	125
NM_144965_61636	NM_144965	62	35
NM_138720_60774	NM_138720	362	183
NM_000773_1711	NM_000773	110	65
NM_014760_44152	NM_014760	221	104
NM_153029_63764	NM_153029	288	120
NM_022492_53206	NM_022492	236	105
NM_004522_35345	NM_004522	165	72
NM_017573_47754	NM_017573	606	323
NM_001142958_12562	NM_001142958	272	151
NM_001122841_9739	NM_001122841	334	165
NM_017851_48274	NM_017851	178	104
NM_004984_36335	NM_004984	165	97
NM_138288_60328	NM_138288	56	32
NM_020335_50786	NM_020335	147	55
NM_014638_43863	NM_014638	173	94
NM_015613_45773	NM_015613	551	245
NM_001013650_4729	NM_001013650	269	126
NM_001289864_27816	NM_001289864	95	52
NM_020945_51695	NM_020945	206	84
NM_001171741_16418	NM_001171741	218	99
NM_175605_65669	NM_175605	93	53
NM_052913_58891	NM_052913	763	338
NM_080663_59568	NM_080663	269	118
NM_001243135_21099	NM_001243135	296	126
NM_133172_60012	NM_133172	107	64
NM_001284269_26309	NM_001284269	351	158
NM_001001673_2376	NM_001001673	436	191
NM_138381_60460	NM_138381	56	34
NM_016053_46385	NM_016053	217	97
NM_001278203_24613	NM_001278203	223	89
NM_173689_65278	NM_173689	138	102
NM_015565_45724	NM_015565	294	93
NM_021020_51831	NM_021020	371	178
NM_000045_71	NM_000045	159	66
NM_001039569_6173	NM_001039569	94	27
NM_178863_66668	NM_178863	275	138
NM_003588_33416	NM_003588	304	149
NM_015506_45611	NM_015506	76	24
NM_181887_67208	NM_181887	124	49
NM_001164722_15155	NM_001164722	583	260
NM_138615_60701	NM_138615	678	326
NM_001078_7188	NM_001078	230	115
NM_014721_44061	NM_014721	160	58
NM_001271959_24114	NM_001271959	144	71
NM_001291291_28190	NM_001291291	84	31
NM_024675_54460	NM_024675	313	157
NM_152739_63470	NM_152739	165	77
NM_018929_49913	NM_018929	199	96
NM_006467_39588	NM_006467	472	173
NM_000393_896	NM_000393	53	25
NM_153839_64368	NM_153839	439	196
NM_002268_30475	NM_002268	35	28
NM_006574_39824	NM_006574	560	247
NM_000781_1729	NM_000781	158	55
NM_001037553_5989	NM_001037553	104	37
NM_003507_33222	NM_003507	129	69
NM_016049_46376	NM_016049	178	79
NM_147191_62351	NM_147191	177	116
NM_002254_30438	NM_002254	161	66
NM_005278_36993	NM_005278	428	165
NM_001145008_13107	NM_001145008	205	104
NM_033001_57927	NM_033001	193	83
NM_205767_69550	NM_205767	244	135
NM_005814_38184	NM_005814	164	67
NM_005401_37268	NM_005401	88	34
NM_003914_34125	NM_003914	185	89
NM_170682_64410	NM_170682	128	62
NM_181268_66701	NM_181268	236	111
NM_001142776_12502	NM_001142776	281	120
NM_003416_33044	NM_003416	328	164
NM_002275_30493	NM_002275	219	112
NM_014248_43119	NM_014248	131	63
NM_013299_42422	NM_013299	51	12
NM_001291494_28272	NM_001291494	149	67
NM_001097616_8163	NM_001097616	753	321
NM_018164_48895	NM_018164	250	75
NM_001257400_22793	NM_001257400	81	46
NM_002779_31612	NM_002779	101	78
NM_153377_64066	NM_153377	187	103
NM_001004323_2863	NM_001004323	289	136
NM_133476_60179	NM_133476	103	50
NM_004751_35840	NM_004751	219	104
NM_001184976_17493	NM_001184976	235	107
NM_032854_57736	NM_032854	537	257
NM_022405_53084	NM_022405	449	210
NM_002485_30945	NM_002485	337	150
NM_000401_920	NM_000401	214	126
NM_174920_65514	NM_174920	110	54
NM_012340_41970	NM_012340	120	77
NM_004700_35740	NM_004700	94	46
NM_000696_1565	NM_000696	471	218
NM_014454_43543	NM_014454	129	44
NM_001256045_22032	NM_001256045	485	238
NM_032564_57293	NM_032564	134	75
NM_001025357_5411	NM_001025357	184	88
NM_152760_63517	NM_152760	144	66
NM_001006115_3753	NM_001006115	224	109
NM_003611_33469	NM_003611	392	195
NM_213605_70238	NM_213605	175	79
NM_006377_39397	NM_006377	176	88
NM_181786_67110	NM_181786	424	191
NM_207409_70033	NM_207409	311	159
NM_002506_30995	NM_002506	179	79
NM_032302_56801	NM_032302	123	47
NM_001102668_9030	NM_001102668	123	66
NM_005854_38259	NM_005854	146	87
NM_173802_65316	NM_173802	311	150
NM_005193_36798	NM_005193	182	83
NM_001127215_9944	NM_001127215	84	67
NM_139166_61061	NM_139166	251	107
NM_182910_67674	NM_182910	179	71
NM_006530_39717	NM_006530	429	203
NM_001286259_26655	NM_001286259	151	63
NM_033506_58595	NM_033506	52	24
NM_001256790_22515	NM_001256790	635	315
NM_001130440_10747	NM_001130440	177	89
NM_001195087_18283	NM_001195087	184	91
NM_001251984_21695	NM_001251984	129	60
NM_173358_64851	NM_173358	481	286
NM_138408_60503	NM_138408	61	37
NM_001044264_6844	NM_001044264	71	27
NM_003534_33289	NM_003534	165	100
NM_001256026_22027	NM_001256026	182	86
NM_001205252_20131	NM_001205252	274	116
NM_001270928_23688	NM_001270928	267	137
NM_003580_33400	NM_003580	257	92
NM_004704_35746	NM_004704	184	86
NM_001184691_17313	NM_001184691	80	38
NM_015610_45770	NM_015610	75	37
NM_175065_65627	NM_175065	151	77
NM_001287751_27355	NM_001287751	103	36
NM_001038704_6062	NM_001038704	85	44
NM_018141_48846	NM_018141	88	46
NM_001184876_17426	NM_001184876	22	11
NM_001198943_18896	NM_001198943	268	109
NM_001004706_3111	NM_001004706	465	213
NM_001159969_14364	NM_001159969	372	182
NM_153701_64258	NM_153701	369	172
NM_003800_33876	NM_003800	278	139
NM_001178008_17151	NM_001178008	61	29
NM_001130047_10641	NM_001130047	95	34
NM_001258311_22967	NM_001258311	319	174
NM_004014_34314	NM_004014	465	211
NM_001170631_16143	NM_001170631	562	281
NM_017448_47594	NM_017448	250	102
NM_001005466_3574	NM_001005466	214	106
NM_001127692_10179	NM_001127692	114	68
NM_003957_34219	NM_003957	60	24
NM_032928_57838	NM_032928	25	12
NM_001282914_26103	NM_001282914	33	33
NM_016490_47149	NM_016490	310	136
NM_182603_67456	NM_182603	290	167
NM_015956_46183	NM_015956	225	101
NM_006117_38813	NM_006117	47	17
NM_001164000_14879	NM_001164000	94	24
NM_001005192_3348	NM_001005192	164	96
NM_170711_64442	NM_170711	325	131
NM_054024_59146	NM_054024	305	167
NM_033215_58274	NM_033215	147	52
NM_001039211_6097	NM_001039211	478	220
NM_139211_61101	NM_139211	153	76
NM_025212_55270	NM_025212	107	52
NM_017554_47720	NM_017554	190	79
NM_139280_61153	NM_139280	117	60
NM_001042512_6702	NM_001042512	219	84
NM_017747_48051	NM_017747	139	66
NM_001281476_25269	NM_001281476	363	137
NM_001184750_17377	NM_001184750	177	60
NM_015666_45860	NM_015666	320	138
NM_021079_51930	NM_021079	939	493
NM_004107_34496	NM_004107	161	55
NM_001134422_11068	NM_001134422	402	193
NM_001166269_15541	NM_001166269	88	34
NM_001039349_6104	NM_001039349	193	68
NM_002623_31260	NM_002623	86	41
NM_001279355_25163	NM_001279355	158	44
NM_024422_54088	NM_024422	322	189
NM_002677_31380	NM_002677	142	66
NM_152485_62984	NM_152485	127	64
NM_018280_49127	NM_018280	137	65
NM_001164280_14952	NM_001164280	220	127
NM_015424_45469	NM_015424	58	40
NM_001146069_13950	NM_001146069	135	85
NM_001134476_11108	NM_001134476	50	13
NM_024967_54987	NM_024967	96	39
NM_001136030_11675	NM_001136030	57	26
NM_001004473_2987	NM_001004473	314	135
NM_032805_57625	NM_032805	49	16
NM_015952_46171	NM_015952	207	107
NM_018425_49421	NM_018425	177	75
NM_000426_986	NM_000426	179	74
NM_145738_62185	NM_145738	109	40
NM_001136562_11947	NM_001136562	91	29
NM_148894_62411	NM_148894	83	53
NM_005061_36516	NM_005061	171	110
NM_001099403_8530	NM_001099403	447	203
NM_080615_59509	NM_080615	99	45
NM_015237_45122	NM_015237	246	94
NM_015925_46122	NM_015925	451	201
NM_000137_287	NM_000137	179	73
NM_019095_50269	NM_019095	117	41
NM_001197218_18620	NM_001197218	507	231
NM_006871_40468	NM_006871	139	67
NM_030665_55530	NM_030665	110	42
NM_001076675_7009	NM_001076675	300	153
NM_005174_36754	NM_005174	195	101
NM_001135947_11610	NM_001135947	54	24
NM_001282189_25433	NM_001282189	212	91
NM_152795_63587	NM_152795	258	129
NM_007298_41297	NM_007298	325	130
NM_033516_58613	NM_033516	126	43
NM_001037730_6014	NM_001037730	71	33
NM_001198798_18807	NM_001198798	160	90
NM_181864_67177	NM_181864	373	164
NM_001289909_27821	NM_001289909	207	99
NM_001145856_13840	NM_001145856	164	70
NM_001145357_13477	NM_001145357	331	167
NM_003561_33352	NM_003561	391	195
NM_001487_28725	NM_001487	147	85
NM_198563_68566	NM_198563	239	128
NM_032304_56806	NM_032304	213	97
NM_014984_44607	NM_014984	136	57
NM_001282929_26131	NM_001282929	66	49
NM_001243386_21222	NM_001243386	214	131
NM_001039580_6176	NM_001039580	313	133
NM_018898_49822	NM_018898	89	53
NM_001004325_2867	NM_001004325	118	46
NM_032229_56690	NM_032229	218	93
NM_001128430_10374	NM_001128430	190	126
NM_001280788_25193	NM_001280788	211	104
NM_001164377_14994	NM_001164377	497	270
NM_205859_69600	NM_205859	114	59
NM_001253830_21901	NM_001253830	30	17
NM_005013_36393	NM_005013	281	139
NM_006267_39137	NM_006267	97	51
NM_001283_26181	NM_001283	133	80
NM_002725_31474	NM_002725	163	72
NM_201381_69138	NM_201381	64	51
NM_006289_39188	NM_006289	451	220
NM_080491_59439	NM_080491	166	67
NM_058004_59246	NM_058004	120	76
NM_005087_36576	NM_005087	255	121
NM_001257391_22783	NM_001257391	186	102
NM_001287349_27238	NM_001287349	149	103
NM_006663_40018	NM_006663	226	94
NM_001166103_15415	NM_001166103	178	108
NM_006662_40014	NM_006662	90	35
NM_021933_52550	NM_021933	241	78
NM_199287_68992	NM_199287	220	111
NM_001042399_6597	NM_001042399	194	95
NM_001033723_5792	NM_001033723	138	69
NM_001256267_22155	NM_001256267	106	65
NM_001163279_14758	NM_001163279	163	90
NM_152556_63122	NM_152556	75	28
NM_001161331_14504	NM_001161331	200	107
NM_002559_31127	NM_002559	261	85
NM_014421_43473	NM_014421	164	87
NM_001007214_3851	NM_001007214	158	93
NM_004360_34999	NM_004360	284	157
NM_014256_43134	NM_014256	263	95
NM_001198627_18733	NM_001198627	335	154
NM_016029_46331	NM_016029	168	73
NM_018412_49401	NM_018412	92	60
NM_001172677_16697	NM_001172677	171	86
NM_004936_36214	NM_004936	184	101
NM_020824_51471	NM_020824	57	41
NM_001013690_4753	NM_001013690	306	125
NM_001136483_11867	NM_001136483	221	118
NM_014621_43825	NM_014621	91	51
NM_021927_52535	NM_021927	342	124
NM_207412_70042	NM_207412	273	78
NM_001267048_23330	NM_001267048	108	47
NM_014704_44017	NM_014704	250	126
NM_007368_41395	NM_007368	511	234
NM_145278_62017	NM_145278	202	85
NM_001164346_14978	NM_001164346	170	86
NM_001102398_8946	NM_001102398	283	134
NM_005632_37805	NM_005632	151	75
NM_001284355_26388	NM_001284355	92	38
NM_019093_50266	NM_019093	364	182
NM_016553_47260	NM_016553	69	32
NM_001008388_3983	NM_001008388	206	85
NM_001145281_13391	NM_001145281	243	99
NM_000444_1032	NM_000444	341	185
NM_003498_33201	NM_003498	153	74
NM_005883_38337	NM_005883	96	53
NM_002959_32008	NM_002959	465	198
NM_001160036_14373	NM_001160036	321	134
NM_022365_53055	NM_022365	213	108
NM_001004473_2988	NM_001004473	387	180
NM_005805_38164	NM_005805	751	321
NM_001171816_16436	NM_001171816	109	58
NM_014214_43047	NM_014214	76	29
NM_015079_44816	NM_015079	293	108
NM_005915_38397	NM_005915	364	154
NM_001287262_27215	NM_001287262	141	95
NM_014927_44490	NM_014927	82	21
NM_001865_29541	NM_001865	92	23
NM_001136029_11673	NM_001136029	390	195
NM_005493_37480	NM_005493	80	61
NM_001205272_20148	NM_001205272	141	72
NM_006765_40225	NM_006765	473	226
NM_015946_46164	NM_015946	115	60
NM_182501_67280	NM_182501	141	62
NM_173680_65258	NM_173680	142	88
NM_019071_50214	NM_019071	157	66
NM_005198_36808	NM_005198	236	107
NM_001172671_16683	NM_001172671	323	117
NM_001282847_26033	NM_001282847	209	115
NM_001105533_9143	NM_001105533	630	283
NM_001283022_26198	NM_001283022	138	78
NM_013447_42676	NM_013447	589	233
NM_001194938_18218	NM_001194938	274	129
NM_001042646_6774	NM_001042646	199	80
NM_014326_43270	NM_014326	155	52
NM_021243_52246	NM_021243	266	88
NM_001002911_2638	NM_001002911	85	30
NM_001282854_26041	NM_001282854	103	62
NM_030819_55691	NM_030819	162	85
NM_001008727_4056	NM_001008727	154	71
NM_001278624_24997	NM_001278624	237	113
NM_138318_60354	NM_138318	181	87
NM_015975_46226	NM_015975	136	74
NM_014803_44233	NM_014803	267	152
NM_006338_39299	NM_006338	141	88
NM_001001664_2353	NM_001001664	231	103
NM_022758_53360	NM_022758	140	85
NM_001178083_17228	NM_001178083	271	133
NM_033090_58076	NM_033090	309	132
NM_001278375_24782	NM_001278375	335	164
NM_001281746_25333	NM_001281746	169	72
NM_001271833_24005	NM_001271833	470	223
NM_003324_32841	NM_003324	257	124
NM_001261448_23217	NM_001261448	147	76
NM_001248006_21636	NM_001248006	313	132
NM_001033582_5778	NM_001033582	197	91
NM_199204_68951	NM_199204	103	63
NM_001011537_4381	NM_001011537	161	85
NM_005569_37667	NM_005569	305	143
NM_025250_55369	NM_025250	41	28
NM_001142469_12261	NM_001142469	56	36
NM_020396_50893	NM_020396	79	38
NM_001172560_16629	NM_001172560	33	28
NM_001277308_24462	NM_001277308	516	230
NM_006150_38874	NM_006150	222	81
NM_152857_63623	NM_152857	221	125
NM_001018137_5158	NM_001018137	237	125
NM_017946_48469	NM_017946	72	56
NM_005290_37015	NM_005290	342	114
NM_001277864_24515	NM_001277864	165	83
NM_001161662_14614	NM_001161662	63	34
NM_144586_61273	NM_144586	48	23
NM_000071_129	NM_000071	149	60
NM_001130861_10883	NM_001130861	410	178
NM_001005500_3647	NM_001005500	1201	519
NM_001145841_13823	NM_001145841	230	96
NM_004252_34792	NM_004252	76	27
NM_001282690_25895	NM_001282690	161	74
NM_178523_66499	NM_178523	182	86
NM_001278236_24648	NM_001278236	96	49
NM_001282535_25749	NM_001282535	28	20
NM_001287589_27320	NM_001287589	359	143
NM_001190158_17611	NM_001190158	640	318
NM_019110_50309	NM_019110	172	75
NM_001278677_25063	NM_001278677	54	23
NM_001282130_25386	NM_001282130	268	122
NM_148894_62409	NM_148894	119	54
NM_007259_41213	NM_007259	116	67
NM_001191036_17912	NM_001191036	106	46
NM_001491_28733	NM_001491	355	158
NM_004204_34695	NM_004204	32	14
NM_032567_57299	NM_032567	392	149
NM_001002909_2634	NM_001002909	269	131
NM_004091_34460	NM_004091	12	5
NM_015058_44772	NM_015058	81	41
NM_017969_48498	NM_017969	90	25
NM_001143807_12651	NM_001143807	203	87
NM_017832_48234	NM_017832	104	51
NM_032780_57564	NM_032780	179	85
NM_175856_65763	NM_175856	206	106
NM_001184991_17507	NM_001184991	362	170
NM_001142364_12197	NM_001142364	451	161
NM_003560_33349	NM_003560	461	208
NM_024637_54371	NM_024637	253	129
NM_152932_63701	NM_152932	226	118
NM_006271_39151	NM_006271	161	41
NM_021117_51991	NM_021117	132	73
NM_032811_57643	NM_032811	260	129
NM_033176_58199	NM_033176	75	41
NM_001126337_9894	NM_001126337	133	41
NM_018346_49255	NM_018346	376	214
NM_024514_54144	NM_024514	276	109
NM_152379_62761	NM_152379	318	182
NM_001038704_6060	NM_001038704	462	233
NM_153713_64286	NM_153713	530	255
NM_025213_55273	NM_025213	434	187
NM_173354_64846	NM_173354	67	27
NM_001085377_8022	NM_001085377	305	122
NM_001172774_16772	NM_001172774	168	73
NM_002494_30970	NM_002494	152	77
NM_001146181_14008	NM_001146181	154	65
NM_001017420_4978	NM_001017420	293	95
NM_145014_61728	NM_145014	119	57
NM_006947_40616	NM_006947	69	33
NM_001284217_26249	NM_001284217	384	200
NM_001159597_14282	NM_001159597	157	80
NM_012302_41883	NM_012302	118	50
NM_003253_32674	NM_003253	68	37
NM_001035223_5859	NM_001035223	354	175
NM_006404_39449	NM_006404	77	32
NM_144691_61503	NM_144691	189	84
NM_004518_35336	NM_004518	81	20
NM_000221_493	NM_000221	140	66
NM_001144990_13083	NM_001144990	144	99
NM_001204404_19975	NM_001204404	299	136
NM_001195243_18365	NM_001195243	217	99
NM_001117_9657	NM_001117	166	67
NM_018270_49112	NM_018270	164	70
NM_001391_28537	NM_001391	316	169
NM_031439_56097	NM_031439	74	18
NM_001258241_22920	NM_001258241	357	203
NM_033195_58236	NM_033195	247	122
NM_001136205_11790	NM_001136205	132	51
NM_001256185_22127	NM_001256185	408	175
NM_021199_52154	NM_021199	106	48
NM_001171183_16360	NM_001171183	139	83
NM_001077500_7117	NM_001077500	297	134
NM_001286615_26858	NM_001286615	384	204
NM_175721_65711	NM_175721	151	95
NM_001818_29422	NM_001818	356	148
NM_152317_62625	NM_152317	113	41
NM_016327_46886	NM_016327	316	130
NM_001243537_21283	NM_001243537	137	57
NM_001256399_22256	NM_001256399	99	26
NM_001282406_25574	NM_001282406	239	138
NM_024838_54781	NM_024838	55	30
NM_001201481_19586	NM_001201481	121	75
NM_198404_68328	NM_198404	603	273
NM_138402_60497	NM_138402	134	63
NM_176814_65902	NM_176814	30	18
NM_000498_1155	NM_000498	126	73
NM_001872_29561	NM_001872	124	58
NM_001290187_27990	NM_001290187	20	9
NM_032599_57362	NM_032599	29	10
NM_003957_34218	NM_003957	130	75
NM_001199661_19277	NM_001199661	188	81
NM_001206886_20310	NM_001206886	116	58
NM_003268_32710	NM_003268	127	40
NM_018715_49762	NM_018715	103	55
NM_177456_66042	NM_177456	327	121
NM_001005279_3472	NM_001005279	171	85
NM_004028_34323	NM_004028	196	138
NM_001190442_17664	NM_001190442	288	142
NM_001024457_5238	NM_001024457	338	193
NM_005877_38324	NM_005877	85	45
NM_133496_60203	NM_133496	585	328
NM_022064_52750	NM_022064	134	61
NM_001039492_6147	NM_001039492	108	51
NM_001282276_25468	NM_001282276	189	99
NM_001007253_3868	NM_001007253	158	83
NM_001128426_10366	NM_001128426	254	118
NM_004080_34444	NM_004080	310	136
NM_015532_45665	NM_015532	197	92
NM_006028_38632	NM_006028	206	106
NM_001007189_3847	NM_001007189	220	84
NM_130847_59973	NM_130847	405	198
NM_022092_52798	NM_022092	112	43
NM_145063_61817	NM_145063	106	42
NM_001098205_8209	NM_001098205	153	69
NM_014106_42899	NM_014106	355	173
NM_001284355_26389	NM_001284355	261	122
NM_153836_64359	NM_153836	81	37
NM_001145264_13373	NM_001145264	86	42
NM_001145107_13225	NM_001145107	180	106
NM_001277201_24423	NM_001277201	94	51
NM_012305_41890	NM_012305	109	61
NM_007249_41191	NM_007249	151	93
NM_022092_52797	NM_022092	224	119
NM_018401_49381	NM_018401	59	27
NM_182919_67693	NM_182919	209	119
NM_001204813_20052	NM_001204813	215	107
NM_032646_57431	NM_032646	118	57
NM_001714_29173	NM_001714	105	32
NM_019050_50171	NM_019050	162	70
NM_033663_58689	NM_033663	299	153
NM_000932_2051	NM_000932	191	104
NM_016093_46471	NM_016093	190	100
NM_017952_48480	NM_017952	89	58
NM_001289970_27863	NM_001289970	411	186
NM_182633_67497	NM_182633	504	245
NM_015321_45273	NM_015321	375	178
NM_001099409_8540	NM_001099409	127	66
NM_001080432_7454	NM_001080432	249	116
NM_001005325_3513	NM_001005325	232	104
NM_001037494_5974	NM_001037494	235	127
NM_001099626_8574	NM_001099626	106	77
NM_001158261_14190	NM_001158261	313	148
NM_001257973_22813	NM_001257973	116	58
NM_032789_57588	NM_032789	182	82
NM_033301_58372	NM_033301	71	29
NM_004477_35248	NM_004477	200	66
[truncated: 68,298 more rows]
