# Supplementary material for: The targetable kinase PIM1 drives ALK inhibitor resistance in high-risk neuroblastoma independent of MYCN status
Source: Nat Commun. 2019 Nov 28;10:5428. doi: 10.1038/s41467-019-13315-x (PMC6883072; doi:10.1038/s41467-019-13315-x)
Supplement: Supplementary file 4 — Supplementary Data 2 [file 41467_2019_13315_MOESM4_ESM.xlsx]

## Sheet: Brigatinib ED50
sgRNA	Gene	Brigatinib ED50 biorep 1	Brigatinib ED50 biorep 2
NM_002990_32086	NM_002990	273	166
NM_031407_56038	NM_031407	200	172
NM_001165877_15296	NM_001165877	75	40
NM_053006_59039	NM_053006	157	143
NM_005851_38253	NM_005851	186	178
NM_001114107_9518	NM_001114107	92	70
NM_014607_43791	NM_014607	267	379
NM_001122742_9709	NM_001122742	292	225
NM_001042728_6809	NM_001042728	213	250
NM_001289121_27696	NM_001289121	146	105
NM_001134939_11231	NM_001134939	468	408
NM_001242473_20705	NM_001242473	358	246
NM_001271891_24060	NM_001271891	184	164
NM_001098515_8279	NM_001098515	212	182
NM_001700_29141	NM_001700	322	323
NM_006724_40133	NM_006724	197	219
NM_020233_50716	NM_020233	461	373
NM_203377_69401	NM_203377	414	287
NM_015957_46188	NM_015957	259	290
NM_001278711_25094	NM_001278711	356	358
NM_145792_62215	NM_145792	98	102
NM_019050_50169	NM_019050	152	107
NM_001198906_18881	NM_001198906	414	348
NM_019897_50467	NM_019897	222	172
NM_033281_58349	NM_033281	61	74
NM_032856_57739	NM_032856	68	82
NM_015232_45107	NM_015232	217	212
NM_000379_861	NM_000379	426	426
NM_173355_64850	NM_173355	427	398
NM_152446_62913	NM_152446	306	258
NM_007345_41333	NM_007345	380	345
NM_001243895_21432	NM_001243895	389	441
NM_001282697_25907	NM_001282697	148	160
NM_014576_43725	NM_014576	226	198
NM_002532_31063	NM_002532	422	277
NM_002929_31947	NM_002929	161	127
NM_001164417_15024	NM_001164417	2494	1975
NM_006961_40650	NM_006961	126	115
NM_013258_42345	NM_013258	314	323
NM_001145523_13618	NM_001145523	373	346
NM_001037325_5938	NM_001037325	275	209
NM_015891_46053	NM_015891	306	298
NM_001101404_8908	NM_001101404	294	270
NM_001142274_12098	NM_001142274	263	173
NM_001193571_18174	NM_001193571	243	141
NM_198837_68715	NM_198837	529	518
NM_033211_58265	NM_033211	347	272
NM_001258023_22858	NM_001258023	227	210
NM_022051_52719	NM_022051	167	167
NM_001162997_14719	NM_001162997	659	506
NM_006720_40127	NM_006720	306	247
NM_001205228_20121	NM_001205228	410	384
NM_001142861_12533	NM_001142861	356	308
NM_001134485_11114	NM_001134485	265	336
NM_153372_64056	NM_153372	222	115
NM_001080156_7353	NM_001080156	399	343
NM_001048172_6875	NM_001048172	377	351
NM_001271703_23901	NM_001271703	690	683
NM_001282855_26043	NM_001282855	426	320
NM_152349_62699	NM_152349	554	538
NM_019069_50210	NM_019069	184	139
NM_001042440_6654	NM_001042440	362	322
NM_021637_52352	NM_021637	438	452
NM_013380_42588	NM_013380	423	340
NM_001002258_2593	NM_001002258	160	93
NM_001127205_9933	NM_001127205	544	401
NM_018295_49163	NM_018295	278	327
NM_058207_59302	NM_058207	198	239
NM_182798_67619	NM_182798	502	527
NM_003113_32389	NM_003113	317	347
NM_014432_43497	NM_014432	252	275
NM_001008269_3970	NM_001008269	246	215
NM_000541_1253	NM_000541	255	187
NM_181538_66856	NM_181538	208	187
NM_006930_40577	NM_006930	212	184
NM_001005492_3626	NM_001005492	275	271
NM_001047_6862	NM_001047	83	91
NM_000133_283	NM_000133	328	222
NM_001017523_4999	NM_001017523	163	167
NM_003553_33333	NM_003553	164	236
NM_001278708_25087	NM_001278708	355	367
NM_001286770_27016	NM_001286770	211	237
NM_017922_48433	NM_017922	635	534
NM_178335_66336	NM_178335	122	97
NM_001177591_17063	NM_001177591	323	298
NM_201596_69252	NM_201596	229	236
NM_001008221_3954	NM_001008221	850	738
NM_006820_40347	NM_006820	274	258
NM_001127698_10184	NM_001127698	552	459
NM_001143883_12709	NM_001143883	1813	1609
NM_130846_59971	NM_130846	297	297
NM_001278433_24830	NM_001278433	396	375
NM_001204240_19904	NM_001204240	192	196
NM_001184699_17321	NM_001184699	213	243
NM_001185149_17591	NM_001185149	232	226
NM_015570_45732	NM_015570	56	69
NM_019120_50332	NM_019120	483	527
NM_002039_29935	NM_002039	540	587
NM_001145670_13717	NM_001145670	619	536
NM_003285_32756	NM_003285	449	447
NM_002053_29968	NM_002053	336	277
NM_016656_47445	NM_016656	512	560
NM_212555_70184	NM_212555	192	188
NM_004263_34813	NM_004263	317	308
NM_001164457_15057	NM_001164457	138	171
NM_152774_63548	NM_152774	579	508
NM_001145118_13248	NM_001145118	163	163
NM_001048205_6895	NM_001048205	137	109
NM_000021_20	NM_000021	133	113
NM_006507_39666	NM_006507	225	140
NM_001060_6957	NM_001060	170	136
NM_001142533_12330	NM_001142533	220	143
NM_005357_37178	NM_005357	237	108
NM_198992_68823	NM_198992	251	217
NM_001734_29226	NM_001734	438	302
NM_005776_38104	NM_005776	180	190
NM_015507_45614	NM_015507	207	199
NM_001012413_4481	NM_001012413	2502	2211
NM_180699_66680	NM_180699	454	446
NM_138501_60672	NM_138501	330	272
NM_003053_32251	NM_003053	145	117
NM_004929_36201	NM_004929	235	231
NM_001284357_26393	NM_001284357	202	251
NM_018170_48906	NM_018170	171	160
NM_194278_67911	NM_194278	202	246
NM_001144961_13049	NM_001144961	182	133
NM_001243245_21161	NM_001243245	218	191
NM_001169_16056	NM_001169	215	207
NM_175859_65773	NM_175859	305	169
NM_001143917_12731	NM_001143917	122	106
NM_001040663_6529	NM_001040663	17909	17505
NM_001128636_10429	NM_001128636	317	240
NM_001313_28389	NM_001313	148	101
NM_001143983_12810	NM_001143983	143	158
NM_207333_69892	NM_207333	466	363
NM_001100816_8818	NM_001100816	217	225
NM_001972_29786	NM_001972	74	96
NM_001004719_3136	NM_001004719	127	97
NM_001968_29774	NM_001968	97	155
NM_014460_43550	NM_014460	535	527
NM_001005188_3335	NM_001005188	148	135
NM_003096_32349	NM_003096	286	210
NM_001163279_14759	NM_001163279	162	177
NM_001001786_2411	NM_001001786	313	288
NM_001985_29816	NM_001985	298	235
NM_025000_55011	NM_025000	81	78
NM_181744_67079	NM_181744	407	366
NM_133484_60187	NM_133484	265	231
NM_014725_44071	NM_014725	325	230
NM_174889_65447	NM_174889	505	312
NM_080390_59397	NM_080390	139	73
NM_001271844_24015	NM_001271844	215	176
NM_006990_40698	NM_006990	455	485
NM_018482_49533	NM_018482	201	225
NM_001007026_3816	NM_001007026	475	392
NM_001284310_26355	NM_001284310	644	584
NM_001127216_9947	NM_001127216	195	217
NM_183323_67812	NM_183323	231	302
NM_001201573_19621	NM_001201573	208	148
NM_006166_38911	NM_006166	185	198
NM_152630_63266	NM_152630	375	288
NM_006390_39415	NM_006390	359	251
NM_001013638_4707	NM_001013638	209	118
NM_017814_48185	NM_017814	290	219
NM_030980_55880	NM_030980	231	264
NM_001034836_5823	NM_001034836	615	591
NM_018149_48864	NM_018149	320	312
NM_002171_30247	NM_002171	191	187
NM_006993_40706	NM_006993	268	202
NM_013355_42534	NM_013355	592	476
NM_006445_39542	NM_006445	218	217
NM_012373_42021	NM_012373	248	178
NM_182836_67645	NM_182836	202	251
NM_001127386_10035	NM_001127386	3295	3046
NM_019072_50217	NM_019072	255	245
NM_000035_49	NM_000035	252	224
NM_001271539_23837	NM_001271539	370	968
NM_001146192_14022	NM_001146192	287	275
NM_033198_58246	NM_033198	347	375
NM_144590_61281	NM_144590	488	388
NM_001099694_8636	NM_001099694	272	232
NM_001104548_9067	NM_001104548	364	236
NM_012385_42045	NM_012385	293	246
NM_181888_67211	NM_181888	683	536
NM_000484_1115	NM_000484	607	436
NM_001145308_13425	NM_001145308	308	190
NM_183416_67865	NM_183416	57	37
NM_001014450_4845	NM_001014450	281	261
NM_005213_36841	NM_005213	188	188
NM_080706_59617	NM_080706	341	340
NM_015915_46106	NM_015915	394	168
NM_001013672_4751	NM_001013672	427	321
NM_139019_60975	NM_139019	881	709
NM_174920_65513	NM_174920	230	308
NM_014673_43938	NM_014673	509	432
NM_033503_58584	NM_033503	424	340
NM_001171603_16379	NM_001171603	770	761
NM_002125_30131	NM_002125	421	307
NM_001143805_12646	NM_001143805	643	485
NM_018901_49830	NM_018901	230	293
NM_144643_61389	NM_144643	290	299
NM_017583_47775	NM_017583	132	152
NM_198395_68316	NM_198395	416	348
NM_080670_59582	NM_080670	236	222
NM_032300_56795	NM_032300	254	226
NM_001256400_22257	NM_001256400	358	355
NM_001195192_18330	NM_001195192	170	117
NM_001242491_20719	NM_001242491	310	333
NM_057162_59220	NM_057162	303	216
NM_002508_31001	NM_002508	298	266
NM_001270524_23600	NM_001270524	309	322
NM_033386_58442	NM_033386	99	83
NM_139284_61166	NM_139284	346	315
NM_018661_49661	NM_018661	1016	908
NM_001192_17945	NM_001192	383	451
NM_001291738_28338	NM_001291738	314	223
NM_001143980_12807	NM_001143980	461	377
NM_001190723_17740	NM_001190723	117	142
NM_019042_50153	NM_019042	553	361
NM_201590_69242	NM_201590	600	486
NM_021645_52369	NM_021645	168	183
NM_001197097_18579	NM_001197097	90	100
NM_198219_68211	NM_198219	518	412
NM_003170_32510	NM_003170	242	179
NM_001199938_19468	NM_001199938	200	237
NM_022076_52773	NM_022076	270	251
NM_001082619_7878	NM_001082619	206	126
NM_007289_41290	NM_007289	132	112
NM_005498_37490	NM_005498	773	582
NM_002801_31656	NM_002801	306	286
NM_001003665_2683	NM_001003665	164	133
NM_016216_46681	NM_016216	552	512
NM_003719_33695	NM_003719	132	86
NM_001244960_21591	NM_001244960	164	175
NM_033045_57995	NM_033045	171	150
NM_001197080_18575	NM_001197080	345	183
NM_001198954_18907	NM_001198954	272	296
NM_001242761_20842	NM_001242761	148	161
NM_001283022_26197	NM_001283022	146	116
NM_148962_62441	NM_148962	135	118
NM_001198965_18912	NM_001198965	131	95
NM_024409_54072	NM_024409	88	152
NM_001278172_24598	NM_001278172	405	340
NM_000694_1557	NM_000694	100	142
NM_001080442_7484	NM_001080442	383	417
NM_002169_30239	NM_002169	144	144
NM_006314_39250	NM_006314	361	269
NM_018184_48939	NM_018184	593	522
NM_001010846_4204	NM_001010846	357	374
NM_001005332_3526	NM_001005332	137	166
NM_000869_1919	NM_000869	307	256
NM_001163264_14756	NM_001163264	354	318
NM_001206977_20374	NM_001206977	84	91
NM_001660_29051	NM_001660	526	600
NM_213597_70217	NM_213597	371	275
NM_016429_47053	NM_016429	404	244
NM_024068_53830	NM_024068	645	473
NM_001024912_5315	NM_001024912	334	364
NM_001076680_7016	NM_001076680	241	242
NM_001077619_7131	NM_001077619	178	213
NM_033181_58213	NM_033181	655	467
NM_001134418_11062	NM_001134418	167	140
NM_016025_46321	NM_016025	151	148
NM_004670_35671	NM_004670	233	171
NM_017758_48072	NM_017758	345	285
NM_001450_28672	NM_001450	206	149
NM_138769_60807	NM_138769	218	172
NM_001029883_5486	NM_001029883	323	233
NM_001142356_12195	NM_001142356	363	258
NM_052865_58795	NM_052865	85	79
NM_001289972_27866	NM_001289972	205	223
NM_002806_31671	NM_002806	350	325
NM_001278158_24578	NM_001278158	500	435
NM_003794_33862	NM_003794	397	443
NM_006261_39123	NM_006261	212	180
NM_130784_59928	NM_130784	243	213
NM_001193465_18079	NM_001193465	189	139
NM_173846_65391	NM_173846	181	177
NM_015210_45080	NM_015210	125	153
NM_205859_69600	NM_205859	110	121
NM_000801_1778	NM_000801	336	357
NM_001195576_18486	NM_001195576	315	300
NM_001099748_8653	NM_001099748	891	825
NM_005556_37628	NM_005556	64	59
NM_001243279_21180	NM_001243279	159	133
NM_153647_64205	NM_153647	246	189
NM_001005785_3719	NM_001005785	332	385
NM_001161_14495	NM_001161	360	305
NM_001128225_10334	NM_001128225	157	141
NM_017584_47779	NM_017584	220	178
NM_014925_44483	NM_014925	397	360
NM_022484_53188	NM_022484	491	335
NM_012245_41753	NM_012245	363	381
NM_001412_28584	NM_001412	138	103
NM_019121_50336	NM_019121	257	177
NM_138803_60878	NM_138803	136	127
NM_001136035_11683	NM_001136035	146	128
NM_198469_68389	NM_198469	99	43
NM_206828_69625	NM_206828	200	194
NM_004718_35778	NM_004718	137	132
NM_001083907_7975	NM_001083907	241	321
NM_019852_50422	NM_019852	215	182
NM_001174083_16934	NM_001174083	303	301
NM_021211_52176	NM_021211	163	124
NM_213725_70285	NM_213725	110	96
NM_003854_33998	NM_003854	591	532
NM_001195478_18449	NM_001195478	65	90
NM_015705_45943	NM_015705	121	93
NM_001251934_21672	NM_001251934	222	196
NM_198459_68366	NM_198459	114	113
NM_006293_39200	NM_006293	224	175
NM_000766_1699	NM_000766	324	278
NM_001005467_3577	NM_001005467	316	407
NM_001080146_7350	NM_001080146	3378	3045
NM_001242919_21016	NM_001242919	266	276
NM_175883_65810	NM_175883	217	232
NM_015909_46088	NM_015909	202	206
NM_001286527_26805	NM_001286527	73	75
NM_031921_56293	NM_031921	443	487
NM_001278267_24687	NM_001278267	97	83
NM_014292_43200	NM_014292	175	218
NM_012405_42100	NM_012405	271	212
NM_001172735_16746	NM_001172735	164	126
NM_004043_34354	NM_004043	416	345
NM_022915_53529	NM_022915	421	392
NM_006775_40250	NM_006775	209	164
NM_001135664_11472	NM_001135664	182	191
NM_000029_36	NM_000029	172	146
NM_017443_47582	NM_017443	249	192
NM_000159_331	NM_000159	53	55
NM_003249_32666	NM_003249	148	144
NM_001004458_2951	NM_001004458	1165	984
NM_206923_69712	NM_206923	3925	3776
NM_177966_66140	NM_177966	180	193
NM_205849_69579	NM_205849	544	503
NM_052850_58764	NM_052850	475	398
NM_001172562_16632	NM_001172562	470	405
NM_198040_68065	NM_198040	224	274
NM_024686_54483	NM_024686	161	124
NM_080830_59724	NM_080830	363	314
NM_001256421_22275	NM_001256421	96	94
NM_001258419_23071	NM_001258419	380	325
NM_001014336_4813	NM_001014336	223	192
NM_015340_45314	NM_015340	246	238
NM_001145104_13221	NM_001145104	172	168
NM_001278641_25026	NM_001278641	277	224
NM_003978_34263	NM_003978	177	243
NM_175055_65602	NM_175055	90	102
NM_021620_52314	NM_021620	377	376
NM_005800_38151	NM_005800	116	97
NM_133633_60232	NM_133633	217	166
NM_005962_38500	NM_005962	69	68
NM_054020_59135	NM_054020	1032	885
NM_033108_58098	NM_033108	762	696
NM_001199260_19115	NM_001199260	408	362
NM_001001563_2325	NM_001001563	186	156
NM_032597_57355	NM_032597	117	152
NM_004810_35959	NM_004810	203	230
NM_001286580_26844	NM_001286580	376	298
NM_005446_37373	NM_005446	271	161
NM_007159_41013	NM_007159	324	367
NM_001287337_27217	NM_001287337	406	357
NM_001278063_24538	NM_001278063	251	270
NM_052818_58707	NM_052818	214	262
NM_004261_34807	NM_004261	45	37
NM_005660_37877	NM_005660	282	173
NM_001258300_22958	NM_001258300	547	551
NM_003365_32924	NM_003365	392	311
NM_003679_33613	NM_003679	239	274
NM_001042395_6595	NM_001042395	2180	1927
NM_018909_49856	NM_018909	249	357
NM_138937_60917	NM_138937	511	452
NM_005186_36782	NM_005186	119	115
NM_001166058_15401	NM_001166058	98	141
NM_001994_29843	NM_001994	235	282
NM_152359_62719	NM_152359	295	343
NM_005725_37992	NM_005725	156	164
NM_016498_47163	NM_016498	147	123
NM_172240_64674	NM_172240	296	218
NM_178470_66441	NM_178470	284	208
NM_145038_61763	NM_145038	251	215
NM_031213_55898	NM_031213	451	413
NM_207119_69806	NM_207119	71	45
NM_001281445_25246	NM_001281445	279	275
NM_001136113_11722	NM_001136113	135	91
NM_018909_49855	NM_018909	534	384
NM_020480_51045	NM_020480	277	284
NM_003799_33873	NM_003799	231	162
NM_001257237_22701	NM_001257237	677	539
NM_001144913_12988	NM_001144913	490	489
NM_001206389_20177	NM_001206389	135	108
NM_021902_52489	NM_021902	198	184
NM_012128_41540	NM_012128	673	689
NM_203298_69330	NM_203298	296	342
NM_002235_30399	NM_002235	790	490
NM_178839_66642	NM_178839	266	238
NM_001079907_7323	NM_001079907	154	128
NM_002880_31833	NM_002880	248	224
NM_001204889_20093	NM_001204889	73	59
NM_033104_58089	NM_033104	582	442
NM_001278141_24575	NM_001278141	169	69
NM_001242765_20850	NM_001242765	623	519
NM_001098808_8418	NM_001098808	354	258
NM_178861_66662	NM_178861	250	161
NM_001199464_19198	NM_001199464	1008	997
NM_020872_51573	NM_020872	375	328
NM_022139_52899	NM_022139	166	144
NM_138285_60320	NM_138285	326	217
NM_005125_36665	NM_005125	182	139
NM_004080_34445	NM_004080	477	467
NM_001130831_10861	NM_001130831	200	224
NM_001084_7998	NM_001084	189	159
NM_001007540_3916	NM_001007540	134	102
NM_001086_8091	NM_001086	180	210
NM_032789_57587	NM_032789	245	253
NM_006445_39543	NM_006445	408	314
NM_014138_42914	NM_014138	255	213
NM_032667_57450	NM_032667	376	436
NM_002266_30468	NM_002266	149	120
NM_001146210_14035	NM_001146210	277	270
NM_001282130_25384	NM_001282130	550	531
NM_178172_66281	NM_178172	335	317
NM_001190482_17717	NM_001190482	106	127
NM_006217_39026	NM_006217	503	458
NM_144975_61652	NM_144975	376	325
NM_181900_67225	NM_181900	408	291
NM_001145805_13802	NM_001145805	607	617
NM_013323_42470	NM_013323	344	327
NM_000829_1835	NM_000829	145	186
NM_025055_55065	NM_025055	274	268
NM_001271854_24029	NM_001271854	140	131
NM_001276337_24257	NM_001276337	171	97
NM_001271560_23840	NM_001271560	93	67
NM_016818_47458	NM_016818	316	246
NM_016247_46755	NM_016247	149	115
NM_025233_55321	NM_025233	326	320
NM_001243288_21188	NM_001243288	378	283
NM_001483_28715	NM_001483	160	187
NM_001025077_5341	NM_001025077	237	254
NM_001165035_15262	NM_001165035	144	119
NM_015512_45631	NM_015512	220	176
NM_130470_59876	NM_130470	247	232
NM_001286779_27030	NM_001286779	233	220
NM_016382_46996	NM_016382	304	213
NM_001198627_18734	NM_001198627	640	591
NM_001530_28823	NM_001530	359	388
NM_000696_1565	NM_000696	358	260
NM_175735_65722	NM_175735	191	146
NM_000269_600	NM_000269	341	409
NM_001135730_11529	NM_001135730	209	211
NM_001005566_3685	NM_001005566	212	192
NM_080593_59466	NM_080593	474	481
NM_054106_59174	NM_054106	309	340
NM_030674_55543	NM_030674	397	396
NM_001856_29516	NM_001856	311	239
NM_001005278_3468	NM_001005278	123	66
NM_001277058_24365	NM_001277058	291	253
NM_014488_43614	NM_014488	455	323
NM_014695_43992	NM_014695	305	242
NM_018149_48862	NM_018149	193	159
NM_002088_30044	NM_002088	237	220
NM_001256608_22402	NM_001256608	100	113
NM_001080826_7763	NM_001080826	364	387
NM_020382_50873	NM_020382	424	434
NM_181429_66759	NM_181429	184	155
NM_173804_65324	NM_173804	114	112
NM_030815_55680	NM_030815	517	397
NM_001291717_28325	NM_001291717	526	536
NM_001291309_28194	NM_001291309	245	239
NM_078488_59358	NM_078488	318	280
NM_181864_67177	NM_181864	328	288
NM_002186_30279	NM_002186	466	399
NM_001080493_7611	NM_001080493	39	61
NM_032582_57325	NM_032582	545	347
NM_170672_64401	NM_170672	184	126
NM_001170753_16221	NM_001170753	424	372
NM_172130_64593	NM_172130	617	603
NM_001145224_13350	NM_001145224	1577	1270
NM_013286_42407	NM_013286	209	198
NM_001142633_12420	NM_001142633	254	279
NM_004894_36143	NM_004894	132	91
NM_003437_33078	NM_003437	186	190
NM_001199978_19486	NM_001199978	254	169
NM_001142587_12374	NM_001142587	145	160
NM_001184740_17358	NM_001184740	36	37
NM_001122841_9739	NM_001122841	392	470
NM_052995_59019	NM_052995	270	216
NM_001172767_16759	NM_001172767	281	277
NM_032785_57576	NM_032785	354	342
NM_152542_63086	NM_152542	216	258
NM_016021_46314	NM_016021	263	194
NM_052965_58995	NM_052965	166	171
NM_001172818_16790	NM_001172818	478	433
NM_001201546_19609	NM_001201546	191	162
NM_000270_604	NM_000270	282	198
NM_001077401_7089	NM_001077401	334	340
NM_001135602_11435	NM_001135602	132	138
NM_181333_66713	NM_181333	136	119
NM_153346_63996	NM_153346	69	54
NM_006109_38801	NM_006109	174	184
NM_004553_35418	NM_004553	222	241
NM_001254729_21953	NM_001254729	648	590
NM_020981_51756	NM_020981	250	206
NM_198837_68717	NM_198837	209	229
NM_001099771_8664	NM_001099771	321	322
NM_207356_69945	NM_207356	107	107
NM_031226_55915	NM_031226	265	167
NM_016050_46378	NM_016050	476	394
NM_015869_46018	NM_015869	261	245
NM_001256441_22300	NM_001256441	307	226
NM_005912_38388	NM_005912	423	318
NM_017437_47573	NM_017437	250	275
NM_012477_42251	NM_012477	335	306
NM_014285_43183	NM_014285	470	413
NM_016599_47346	NM_016599	105	97
NM_004197_34682	NM_004197	762	682
NM_175569_65656	NM_175569	125	94
NM_199285_68988	NM_199285	234	203
NM_001278606_24974	NM_001278606	567	487
NM_001142531_12327	NM_001142531	389	298
NM_001144952_13031	NM_001144952	317	218
NM_152291_62576	NM_152291	497	385
NM_001135730_11530	NM_001135730	116	102
NM_001170723_16203	NM_001170723	478	399
NM_198695_68665	NM_198695	346	290
NM_177987_66158	NM_177987	583	568
NM_001170780_16242	NM_001170780	221	123
NM_183398_67849	NM_183398	240	136
NM_145177_61876	NM_145177	185	117
NM_001009185_4103	NM_001009185	331	323
NM_001159746_14335	NM_001159746	279	249
NM_024050_53791	NM_024050	505	446
NM_207366_69968	NM_207366	217	145
NM_001289009_27633	NM_001289009	168	150
NM_002438_30844	NM_002438	160	192
NM_001164692_15143	NM_001164692	246	212
NM_014909_44443	NM_014909	233	250
NM_182581_67432	NM_182581	276	265
NM_001099771_8663	NM_001099771	400	448
NM_001004689_3060	NM_001004689	509	434
NM_173523_64994	NM_173523	509	344
NM_001015001_4882	NM_001015001	484	517
NM_016725_47447	NM_016725	75	83
NM_001199057_18983	NM_001199057	361	330
NM_001098502_8265	NM_001098502	304	247
NM_001282405_25571	NM_001282405	149	157
NM_001977_29796	NM_001977	439	400
NM_001173480_16848	NM_001173480	227	185
NM_001080523_7685	NM_001080523	270	249
NM_001244962_21596	NM_001244962	185	172
NM_198586_68616	NM_198586	282	151
NM_199046_68860	NM_199046	205	171
NM_138450_60597	NM_138450	151	218
NM_022064_52748	NM_022064	258	256
NM_173650_65216	NM_173650	503	405
NM_001005193_3349	NM_001005193	203	241
NM_005297_37035	NM_005297	225	187
NM_014335_43295	NM_014335	233	237
NM_018293_49156	NM_018293	588	493
NM_001289000_27616	NM_001289000	144	157
NM_013340_42499	NM_013340	220	199
NM_001168359_15963	NM_001168359	512	492
NM_005538_37590	NM_005538	247	210
NM_198839_68718	NM_198839	323	269
NM_001561_28894	NM_001561	150	103
NM_024631_54361	NM_024631	406	269
NM_004685_35703	NM_004685	289	295
NM_001009931_4167	NM_001009931	464	413
NM_018192_48949	NM_018192	216	156
NM_005109_36633	NM_005109	116	130
NM_007213_41126	NM_007213	204	156
NM_001011554_4399	NM_001011554	457	507
NM_181700_67002	NM_181700	253	301
NM_004085_34447	NM_004085	652	528
NM_001099408_8537	NM_001099408	359	236
NM_206997_69749	NM_206997	198	145
NM_033160_58189	NM_033160	212	207
NM_003970_34250	NM_003970	306	199
NM_001204160_19854	NM_001204160	354	316
NM_212557_70192	NM_212557	1010	728
NM_033033_57986	NM_033033	177	182
NM_024740_54569	NM_024740	239	196
NM_001100631_8815	NM_001100631	488	494
NM_145030_61751	NM_145030	354	229
NM_001148_14153	NM_001148	214	159
NM_014623_43831	NM_014623	389	410
NM_015640_45808	NM_015640	228	248
NM_152503_63017	NM_152503	155	120
NM_031424_56071	NM_031424	342	252
NM_014328_43275	NM_014328	212	157
NM_031889_56219	NM_031889	433	363
NM_001282803_26024	NM_001282803	277	166
NM_001252624_21808	NM_001252624	470	415
NM_000340_769	NM_000340	102	97
NM_001195683_18531	NM_001195683	423	366
NM_194323_67975	NM_194323	171	133
NM_022124_52860	NM_022124	110	89
NM_001278166_24595	NM_001278166	668	531
NM_005633_37810	NM_005633	189	247
NM_198232_68222	NM_198232	180	219
NM_018404_49387	NM_018404	305	227
NM_001258029_22873	NM_001258029	340	299
NM_001025300_5407	NM_001025300	180	169
NM_020192_50642	NM_020192	249	341
NM_000665_1488	NM_000665	368	339
NM_001004462_2960	NM_001004462	116	88
NM_173560_65077	NM_173560	196	176
NM_005490_37469	NM_005490	168	144
NM_001255_21987	NM_001255	280	272
NM_001258380_23038	NM_001258380	362	252
NM_001136482_11864	NM_001136482	212	191
NM_001204218_19896	NM_001204218	557	470
NM_001282526_25730	NM_001282526	246	192
NM_001204387_19958	NM_001204387	473	470
NM_001165920_15309	NM_001165920	423	314
NM_001001958_2519	NM_001001958	88	92
NM_178130_66239	NM_178130	477	445
NM_001252100_21730	NM_001252100	337	262
NM_014975_44583	NM_014975	390	304
NM_017880_48336	NM_017880	167	133
NM_002810_31685	NM_002810	175	187
NM_001098514_8277	NM_001098514	177	130
NM_005641_37830	NM_005641	387	336
NM_001097616_8163	NM_001097616	554	597
NM_001162498_14687	NM_001162498	305	268
NM_000998_2207	NM_000998	297	193
NM_000069_127	NM_000069	132	90
NM_003916_34133	NM_003916	171	133
NM_016358_46946	NM_016358	170	175
NM_001123396_9810	NM_001123396	240	180
NM_152704_63405	NM_152704	293	363
NM_001170718_16191	NM_001170718	307	251
NM_021016_51823	NM_021016	289	237
NM_001289970_27863	NM_001289970	306	436
NM_002657_31333	NM_002657	113	127
NM_018687_49704	NM_018687	425	226
NM_014594_43764	NM_014594	174	120
NM_002364_30686	NM_002364	387	316
NM_001258391_23045	NM_001258391	735	535
NM_001199092_19000	NM_001199092	157	182
NM_001195736_18546	NM_001195736	234	159
NM_030812_55678	NM_030812	281	237
NM_001143883_12712	NM_001143883	712	611
NM_001195099_18288	NM_001195099	218	262
NM_001286766_27010	NM_001286766	281	304
NM_152262_62512	NM_152262	403	382
NM_001128615_10395	NM_001128615	70	44
NM_173667_65248	NM_173667	263	278
NM_000188_406	NM_000188	418	437
NM_144626_61352	NM_144626	111	133
NM_018713_49758	NM_018713	475	510
NM_001018074_5136	NM_001018074	1160	991
NM_000769_1704	NM_000769	117	129
NM_052961_58987	NM_052961	188	116
NM_002510_31007	NM_002510	282	230
NM_003697_33648	NM_003697	197	155
NM_182493_67258	NM_182493	576	566
NM_002859_31788	NM_002859	401	401
NM_014358_43341	NM_014358	357	319
NM_001277353_24484	NM_001277353	172	161
NM_030976_55871	NM_030976	216	216
NM_001144756_12894	NM_001144756	313	293
NM_032747_57527	NM_032747	231	200
NM_001012503_4514	NM_001012503	264	211
NM_172220_64653	NM_172220	93	74
NM_033085_58059	NM_033085	169	152
NM_001220500_20539	NM_001220500	647	628
NM_032139_56556	NM_032139	79	66
NM_013234_42281	NM_013234	141	139
NM_001145_13097	NM_001145	142	138
NM_001198798_18808	NM_001198798	164	185
NM_001201574_19624	NM_001201574	183	114
NM_012405_42099	NM_012405	202	148
NM_015554_45709	NM_015554	264	278
NM_013402_42632	NM_013402	130	129
NM_001172698_16724	NM_001172698	169	141
NM_000224_498	NM_000224	198	207
NM_020642_51099	NM_020642	150	160
NM_032204_56656	NM_032204	272	237
NM_001006121_3758	NM_001006121	2723	2318
NM_005857_38269	NM_005857	194	168
NM_001233_20577	NM_001233	300	301
NM_001166034_15388	NM_001166034	590	586
NM_016510_47181	NM_016510	240	227
NM_032632_57411	NM_032632	192	181
NM_001162491_14680	NM_001162491	136	153
NM_033340_58406	NM_033340	186	200
NM_005961_38497	NM_005961	84	56
NM_021023_51838	NM_021023	315	224
NM_005806_38166	NM_005806	61	52
NM_001195045_18262	NM_001195045	484	428
NM_006633_39948	NM_006633	76	49
NM_000494_1142	NM_000494	300	301
NM_001257378_22770	NM_001257378	421	365
NM_198562_68564	NM_198562	285	237
NM_001145008_13109	NM_001145008	413	366
NM_020854_51532	NM_020854	175	143
NM_152558_63127	NM_152558	271	221
NM_153206_63808	NM_153206	314	252
NM_080732_59634	NM_080732	204	167
NM_001105571_9177	NM_001105571	277	252
NM_001009933_4171	NM_001009933	344	271
NM_001282544_25763	NM_001282544	227	228
NM_015362_45359	NM_015362	263	236
NM_053002_59029	NM_053002	212	200
NM_001143852_12703	NM_001143852	191	181
NM_001282705_25916	NM_001282705	175	122
NM_001035003_5849	NM_001035003	338	241
NM_001004739_3188	NM_001004739	182	149
NM_022978_53550	NM_022978	748	630
NM_173568_65097	NM_173568	151	173
NM_001012973_4599	NM_001012973	116	93
NM_001002810_2611	NM_001002810	865	708
NM_005497_37488	NM_005497	44	61
NM_001282583_25790	NM_001282583	96	57
NM_004396_35071	NM_004396	685	680
NM_144970_61642	NM_144970	187	112
NM_025081_55091	NM_025081	185	171
NM_207371_69976	NM_207371	319	254
NM_000355_807	NM_000355	347	269
NM_032470_57120	NM_032470	117	116
NM_001100873_8825	NM_001100873	263	209
NM_006687_40062	NM_006687	527	511
NM_198475_68403	NM_198475	162	146
NM_001111061_9310	NM_001111061	291	298
NM_001201528_19595	NM_001201528	217	228
NM_002185_30276	NM_002185	91	117
NM_001256676_22439	NM_001256676	228	227
NM_020376_50860	NM_020376	527	348
NM_001009606_4125	NM_001009606	255	264
NM_015503_45608	NM_015503	371	329
NM_001198934_18885	NM_001198934	114	107
NM_033137_58170	NM_033137	138	103
NM_005730_38001	NM_005730	335	379
NM_000802_1779	NM_000802	171	173
NM_178122_66216	NM_178122	620	535
NM_031923_56294	NM_031923	203	138
NM_001048249_6920	NM_001048249	179	131
NM_001029886_5496	NM_001029886	272	242
NM_012435_42169	NM_012435	94	85
NM_021640_52360	NM_021640	661	695
NM_020526_51057	NM_020526	164	98
NM_004106_34491	NM_004106	91	73
NM_181609_66904	NM_181609	249	241
NM_001080413_7419	NM_001080413	265	245
NM_000955_2106	NM_000955	197	120
NM_001130674_10785	NM_001130674	276	223
NM_013993_42741	NM_013993	137	146
NM_006507_39667	NM_006507	200	201
NM_001039614_6187	NM_001039614	262	220
NM_001029887_5499	NM_001029887	274	382
NM_005276_36989	NM_005276	558	718
NM_004564_35446	NM_004564	408	302
NM_005367_37200	NM_005367	695	644
NM_017599_47800	NM_017599	227	190
NM_174981_65583	NM_174981	116	56
NM_007009_40740	NM_007009	143	150
NM_001111031_9294	NM_001111031	161	95
NM_152838_63612	NM_152838	608	448
NM_078483_59351	NM_078483	447	305
NM_001136155_11744	NM_001136155	259	172
NM_000231_512	NM_000231	404	413
NM_021970_52631	NM_021970	517	330
NM_182495_67263	NM_182495	350	392
NM_015032_44700	NM_015032	33	16
NM_138381_60461	NM_138381	203	170
NM_022968_53541	NM_022968	520	435
NM_014146_42936	NM_014146	320	290
NM_001112736_9370	NM_001112736	298	280
NM_198995_68829	NM_198995	207	223
NM_020428_50951	NM_020428	329	343
NM_021071_51908	NM_021071	78	74
NM_018324_49217	NM_018324	613	685
NM_001289109_27681	NM_001289109	146	124
NM_001202523_19732	NM_001202523	115	105
NM_000374_853	NM_000374	154	215
NM_015874_46025	NM_015874	231	224
NM_003529_33275	NM_003529	135	116
NM_024571_54243	NM_024571	186	146
NM_000447_1040	NM_000447	154	90
NM_001256742_22499	NM_001256742	286	318
NM_001258357_23012	NM_001258357	233	197
NM_001191013_17886	NM_001191013	469	470
NM_203303_69337	NM_203303	348	350
NM_053279_59118	NM_053279	186	178
NM_033277_58345	NM_033277	256	243
NM_017947_48474	NM_017947	139	117
NM_025112_55128	NM_025112	73	73
NM_001101338_8872	NM_001101338	68	118
NM_001278273_24695	NM_001278273	181	143
NM_001003940_2765	NM_001003940	843	734
NM_001206946_20347	NM_001206946	446	464
NM_001144766_12906	NM_001144766	154	119
NM_003853_33997	NM_003853	260	251
NM_001033080_5735	NM_001033080	173	135
NM_207121_69809	NM_207121	320	248
NM_198274_68249	NM_198274	351	432
NM_001658_29046	NM_001658	87	63
NM_001198899_18874	NM_001198899	321	265
NM_001005196_3359	NM_001005196	97	79
NM_007181_41064	NM_007181	233	203
NM_001271700_23899	NM_001271700	203	190
NM_002498_30978	NM_002498	440	421
NM_005047_36477	NM_005047	293	226
NM_001144872_12951	NM_001144872	134	121
NM_001184989_17504	NM_001184989	478	407
NM_203464_69509	NM_203464	374	290
NM_001085399_8036	NM_001085399	105	95
NM_014187_43013	NM_014187	350	434
NM_022978_53548	NM_022978	1315	1093
NM_001198721_18773	NM_001198721	246	167
NM_002257_30445	NM_002257	205	126
NM_181537_66854	NM_181537	467	605
NM_014503_43648	NM_014503	246	196
NM_006875_40478	NM_006875	1125	1109
NM_001198802_18814	NM_001198802	172	179
NM_021980_52655	NM_021980	196	162
NM_022468_53152	NM_022468	400	281
NM_198989_68819	NM_198989	193	158
NM_201383_69144	NM_201383	265	194
NM_030817_55687	NM_030817	223	205
NM_004786_35909	NM_004786	105	112
NM_001170701_16174	NM_001170701	583	575
NM_016440_47071	NM_016440	370	263
NM_198467_68383	NM_198467	161	187
NM_080476_59435	NM_080476	474	440
NM_001100878_8837	NM_001100878	367	335
NM_001163811_14847	NM_001163811	163	137
NM_001144872_12952	NM_001144872	306	248
NM_024054_53801	NM_024054	115	99
NM_018164_48897	NM_018164	426	329
NM_153007_63731	NM_153007	387	323
NM_024706_54524	NM_024706	422	417
NM_022036_52685	NM_022036	191	184
NM_152369_62741	NM_152369	127	106
NM_020813_51451	NM_020813	291	262
NM_001127605_10121	NM_001127605	117	85
NM_172250_64679	NM_172250	131	107
NM_001172712_16742	NM_001172712	178	260
NM_001167582_15724	NM_001167582	207	203
NM_017839_48245	NM_017839	131	210
NM_152722_63435	NM_152722	385	364
NM_001755_29277	NM_001755	312	291
NM_003996_34295	NM_003996	113	106
NM_006000_38581	NM_006000	205	146
NM_006148_38868	NM_006148	87	66
NM_153184_63800	NM_153184	350	359
NM_001200054_19518	NM_001200054	528	473
NM_006542_39744	NM_006542	292	231
NM_052893_58850	NM_052893	248	272
NM_006089_38760	NM_006089	271	261
NM_181880_67198	NM_181880	1479	1094
NM_181610_66907	NM_181610	359	337
NM_178527_66506	NM_178527	423	412
NM_054020_59134	NM_054020	1387	1165
NM_153216_63829	NM_153216	96	89
NM_014057_42842	NM_014057	149	136
NM_001033578_5772	NM_001033578	81	53
NM_001145668_13714	NM_001145668	209	147
NM_001001556_2319	NM_001001556	690	637
NM_001286760_27003	NM_001286760	93	93
NM_001282507_25720	NM_001282507	2517	2523
NM_003256_32683	NM_003256	118	127
NM_001190487_17720	NM_001190487	590	503
NM_020665_51147	NM_020665	156	159
NM_198944_68780	NM_198944	141	163
NM_001257370_22760	NM_001257370	119	116
NM_000793_1760	NM_000793	189	132
NM_020377_50863	NM_020377	557	490
NM_001002245_2580	NM_001002245	429	376
NM_001033080_5734	NM_001033080	253	234
NM_003384_32972	NM_003384	388	390
NM_001286257_26653	NM_001286257	329	362
NM_138420_60530	NM_138420	221	205
NM_001001852_2439	NM_001001852	466	489
NM_001126050_9836	NM_001126050	215	234
NM_145049_61786	NM_145049	378	322
NM_001083907_7976	NM_001083907	414	361
NM_001168390_15994	NM_001168390	203	241
NM_001256422_22280	NM_001256422	551	523
NM_001164730_15163	NM_001164730	561	682
NM_014473_43586	NM_014473	443	303
NM_139319_61190	NM_139319	119	158
NM_001080417_7427	NM_001080417	306	294
NM_175635_65699	NM_175635	520	429
NM_001005482_3602	NM_001005482	368	384
NM_001145426_13537	NM_001145426	315	250
NM_001005473_3592	NM_001005473	45	63
NM_018203_48968	NM_018203	137	99
NM_173170_64792	NM_173170	261	229
NM_153338_63982	NM_153338	143	151
NM_001145160_13300	NM_001145160	232	210
NM_001282415_25581	NM_001282415	368	330
NM_001983_29810	NM_001983	101	88
NM_004308_34902	NM_004308	126	157
NM_153696_64244	NM_153696	270	307
NM_001252338_21781	NM_001252338	107	127
NM_001242590_20759	NM_001242590	517	460
NM_001650_29032	NM_001650	294	297
NM_001004720_3141	NM_001004720	280	255
NM_172348_64707	NM_172348	404	322
NM_032667_57449	NM_032667	588	535
NM_004781_35900	NM_004781	391	339
NM_182521_67319	NM_182521	204	200
NM_001711_29167	NM_001711	325	232
NM_012158_41596	NM_012158	208	178
NM_153322_63954	NM_153322	170	142
NM_001172410_16576	NM_001172410	206	234
NM_001289397_27750	NM_001289397	103	93
NM_001252339_21783	NM_001252339	538	804
NM_018838_49793	NM_018838	235	217
NM_020731_51269	NM_020731	464	501
NM_001284246_26286	NM_001284246	189	187
NM_198137_68133	NM_198137	110	118
NM_031913_56273	NM_031913	184	113
NM_012394_42068	NM_012394	231	267
NM_133433_60103	NM_133433	520	563
NM_005609_37750	NM_005609	173	129
NM_001206952_20359	NM_001206952	263	179
NM_001085365_8010	NM_001085365	358	403
NM_176863_65937	NM_176863	357	269
NM_001143783_12641	NM_001143783	351	250
NM_001199942_19471	NM_001199942	126	163
NM_001127322_9998	NM_001127322	449	267
NM_198968_68803	NM_198968	215	145
NM_031960_56369	NM_031960	349	287
NM_001277314_24464	NM_001277314	1118	576
NM_022485_53191	NM_022485	127	93
NM_012318_41920	NM_012318	373	219
NM_001145264_13372	NM_001145264	236	215
NM_004870_36092	NM_004870	184	133
NM_001195683_18530	NM_001195683	1161	1120
NM_152450_62923	NM_152450	213	252
NM_002941_31965	NM_002941	180	141
NM_003830_33948	NM_003830	491	397
NM_021035_51858	NM_021035	122	155
NM_001193268_17952	NM_001193268	372	351
NM_001163523_14813	NM_001163523	141	104
NM_018712_49755	NM_018712	316	290
NM_001136217_11801	NM_001136217	465	397
NM_001101320_8864	NM_001101320	331	305
NM_001137548_11962	NM_001137548	1472	1560
NM_003090_32334	NM_003090	217	267
NM_194449_68012	NM_194449	120	147
NM_020400_50898	NM_020400	154	109
NM_002553_31112	NM_002553	348	268
NM_152676_63351	NM_152676	153	180
NM_001207009_20408	NM_001207009	293	209
NM_018008_48562	NM_018008	426	388
NM_004840_36021	NM_004840	164	206
NM_001269050_23462	NM_001269050	756	691
NM_018091_48745	NM_018091	73	50
NM_004094_34469	NM_004094	293	246
NM_173791_65295	NM_173791	312	293
NM_001029861_5452	NM_001029861	259	326
NM_004943_36231	NM_004943	189	177
NM_003212_32590	NM_003212	116	171
NM_001408_28578	NM_001408	232	176
NM_001285528_26508	NM_001285528	339	249
NM_001037806_6028	NM_001037806	392	289
NM_173663_65238	NM_173663	463	485
NM_001098672_8387	NM_001098672	229	145
NM_001282787_26008	NM_001282787	191	185
NM_001030001_5520	NM_001030001	125	138
NM_032795_57596	NM_032795	264	246
NM_001112808_9376	NM_001112808	515	419
NM_015910_46091	NM_015910	306	295
NM_001143943_12749	NM_001143943	211	146
NM_005978_38529	NM_005978	131	108
NM_001702_29145	NM_001702	111	177
NM_000123_260	NM_000123	429	310
NM_002630_31275	NM_002630	219	206
NM_032451_57103	NM_032451	72	83
NM_181643_66949	NM_181643	108	74
NM_145655_62130	NM_145655	353	253
NM_001024209_5203	NM_001024209	251	192
NM_001184823_17414	NM_001184823	129	128
NM_001114974_9626	NM_001114974	296	238
NM_001144984_13078	NM_001144984	618	570
NM_013393_42618	NM_013393	206	177
NM_001195283_18400	NM_001195283	499	369
NM_024615_54328	NM_024615	307	308
NM_001029864_5460	NM_001029864	83	105
NM_001170698_16169	NM_001170698	1089	920
NM_025191_55246	NM_025191	110	127
NM_002908_31897	NM_002908	281	242
NM_001127458_10071	NM_001127458	122	99
NM_001284217_26249	NM_001284217	334	287
NM_001080440_7480	NM_001080440	203	232
NM_030787_55622	NM_030787	160	185
NM_000983_2172	NM_000983	108	138
NM_001012978_4608	NM_001012978	270	218
NM_013236_42287	NM_013236	253	176
NM_001286266_26660	NM_001286266	340	314
NM_153497_64142	NM_153497	191	200
NM_012395_42070	NM_012395	532	524
NM_001004352_2901	NM_001004352	443	439
NM_001287754_27357	NM_001287754	224	216
NM_001130035_10628	NM_001130035	189	174
NM_000603_1390	NM_000603	290	415
NM_001278740_25126	NM_001278740	131	138
NM_001042729_6813	NM_001042729	357	286
NM_017943_48461	NM_017943	148	145
NM_005252_36931	NM_005252	149	202
NM_007373_41401	NM_007373	443	380
NM_000682_1528	NM_000682	206	171
NM_001145546_13650	NM_001145546	327	297
NM_015009_44648	NM_015009	413	367
NM_080612_59501	NM_080612	232	227
NM_012471_42235	NM_012471	179	179
NM_001290268_28071	NM_001290268	264	213
NM_014146_42935	NM_014146	288	171
NM_020908_51634	NM_020908	64	35
NM_022894_53489	NM_022894	261	406
NM_001005282_3479	NM_001005282	224	267
NM_001198756_18778	NM_001198756	397	307
NM_006358_39353	NM_006358	82	97
NM_001278165_24592	NM_001278165	155	163
NM_001079653_7248	NM_001079653	494	428
NM_014226_43070	NM_014226	389	372
NM_024805_54712	NM_024805	210	192
NM_153461_64115	NM_153461	377	425
NM_001024215_5217	NM_001024215	180	178
NM_013361_42549	NM_013361	195	217
NM_001189_17609	NM_001189	234	201
NM_001277176_24413	NM_001277176	487	509
NM_001277331_24468	NM_001277331	257	198
NM_001004461_2958	NM_001004461	512	415
NM_001286150_26599	NM_001286150	181	203
NM_203282_69303	NM_203282	539	450
NM_153348_64002	NM_153348	309	262
NM_021069_51904	NM_021069	720	794
NM_014580_43739	NM_014580	125	150
NM_001008401_4002	NM_001008401	116	115
NM_017416_47524	NM_017416	86	119
NM_021154_52069	NM_021154	191	218
NM_001113546_9488	NM_001113546	843	666
NM_001040446_6491	NM_001040446	93	99
NM_000927_2042	NM_000927	338	397
NM_032787_57584	NM_032787	190	199
NM_018348_49263	NM_018348	294	208
NM_001039891_6314	NM_001039891	118	144
NM_001244638_21503	NM_001244638	326	279
NM_181446_66768	NM_181446	370	326
NM_001102559_8974	NM_001102559	414	417
NM_021111_51981	NM_021111	211	152
NM_198151_68151	NM_198151	520	496
NM_005416_37297	NM_005416	151	107
NM_005028_36435	NM_005028	64	67
NM_207520_70124	NM_207520	334	274
NM_016428_47049	NM_016428	164	145
NM_000669_1499	NM_000669	173	219
NM_024050_53793	NM_024050	450	423
NM_001145474_13594	NM_001145474	532	436
NM_006198_38985	NM_006198	172	159
NM_001289009_27631	NM_001289009	627	485
NM_182595_67447	NM_182595	173	158
NM_176875_65946	NM_176875	301	263
NM_152680_63362	NM_152680	376	365
NM_173167_64791	NM_173167	58	75
NM_014089_42893	NM_014089	471	436
NM_001277444_24504	NM_001277444	387	291
NM_001146157_13999	NM_001146157	188	231
NM_031448_56112	NM_031448	149	139
NM_003407_33023	NM_003407	161	116
NM_001198799_18809	NM_001198799	242	243
NM_001005284_3486	NM_001005284	233	230
NM_001204065_19792	NM_001204065	1074	1035
NM_144962_61630	NM_144962	338	227
NM_001199088_18995	NM_001199088	532	518
NM_006261_39124	NM_006261	101	70
NM_001042625_6764	NM_001042625	252	170
NM_153433_64076	NM_153433	168	144
NM_052890_58845	NM_052890	263	191
NM_001270643_23641	NM_001270643	353	316
NM_002283_30516	NM_002283	320	239
NM_002875_31830	NM_002875	82	146
NM_024570_54240	NM_024570	284	249
NM_022140_52903	NM_022140	179	183
NM_006662_40013	NM_006662	345	272
NM_007283_41274	NM_007283	196	111
NM_006800_40298	NM_006800	527	439
NM_177405_66009	NM_177405	168	115
NM_014178_42993	NM_014178	48	68
NM_139289_61174	NM_139289	260	216
NM_001278236_24647	NM_001278236	431	368
NM_001114121_9532	NM_001114121	307	369
NM_001284217_26250	NM_001284217	143	151
NM_001166289_15567	NM_001166289	436	452
NM_000274_614	NM_000274	254	343
NM_000169_358	NM_000169	389	253
NM_024503_54121	NM_024503	290	214
NM_001284424_26442	NM_001284424	230	173
NM_001001418_2271	NM_001001418	167	134
NM_001243523_21273	NM_001243523	382	390
NM_001130518_10780	NM_001130518	402	489
NM_005610_37753	NM_005610	554	772
NM_020407_50915	NM_020407	489	476
NM_019606_50388	NM_019606	397	308
NM_031964_56380	NM_031964	169	136
NM_001195519_18454	NM_001195519	546	538
NM_001195637_18519	NM_001195637	1001	773
NM_001281715_25305	NM_001281715	543	510
NM_016605_47356	NM_016605	598	434
NM_020177_50610	NM_020177	581	477
NM_170710_64439	NM_170710	249	154
NM_005390_37245	NM_005390	222	291
NM_001206710_20245	NM_001206710	369	280
NM_199173_68929	NM_199173	155	224
NM_016013_46300	NM_016013	194	103
NM_138995_60958	NM_138995	125	130
NM_178460_66427	NM_178460	483	543
NM_004278_34849	NM_004278	322	180
NM_153343_63991	NM_153343	107	84
NM_031412_56042	NM_031412	146	184
NM_001117_9658	NM_001117	196	172
NM_001288769_27521	NM_001288769	111	125
NM_001286440_26733	NM_001286440	310	219
NM_001242491_20718	NM_001242491	673	636
NM_001282876_26067	NM_001282876	136	125
NM_032369_56954	NM_032369	51	38
NM_001128305_10346	NM_001128305	427	433
NM_001039178_6094	NM_001039178	457	392
NM_001282500_25711	NM_001282500	204	177
NM_001161584_14598	NM_001161584	75	57
NM_001101663_8921	NM_001101663	1241	1208
NM_001271643_23871	NM_001271643	625	616
NM_001253849_21909	NM_001253849	246	174
NM_004271_34830	NM_004271	342	274
NM_001145026_13131	NM_001145026	606	497
NM_022097_52810	NM_022097	227	283
NM_198158_68164	NM_198158	259	200
NM_173628_65172	NM_173628	395	223
NM_017694_47959	NM_017694	108	114
NM_006512_39679	NM_006512	394	268
NM_001278795_25137	NM_001278795	260	253
NM_001252090_21722	NM_001252090	174	205
NM_001100631_8813	NM_001100631	761	753
NM_144648_61405	NM_144648	62	59
NM_006007_38602	NM_006007	753	520
NM_207006_69753	NM_207006	329	366
NM_007040_40811	NM_007040	108	140
NM_016079_46451	NM_016079	162	151
NM_005097_36603	NM_005097	331	266
NM_018074_48705	NM_018074	577	775
NM_016131_46536	NM_016131	341	299
NM_001130955_10920	NM_001130955	210	146
NM_001277091_24385	NM_001277091	262	262
NM_052837_58730	NM_052837	133	114
NM_001264_23259	NM_001264	95	61
NM_152513_63036	NM_152513	117	107
NM_001001952_2502	NM_001001952	252	218
NM_002228_30379	NM_002228	594	610
NM_016256_46768	NM_016256	154	161
NM_000399_913	NM_000399	541	464
NM_014718_44052	NM_014718	239	217
NM_001204172_19859	NM_001204172	460	481
NM_001206917_20322	NM_001206917	159	132
NM_018039_48625	NM_018039	191	124
NM_032361_56939	NM_032361	379	466
NM_144625_61348	NM_144625	225	141
NM_138994_60954	NM_138994	233	198
NM_001013735_4780	NM_001013735	332	280
NM_001127500_10093	NM_001127500	135088	118901
NM_003027_32183	NM_003027	305	165
NM_003846_33981	NM_003846	145	134
NM_003283_32750	NM_003283	170	138
NM_001243226_21132	NM_001243226	212	170
NM_181449_66770	NM_181449	277	222
NM_054111_59187	NM_054111	125	103
NM_015680_45883	NM_015680	381	281
NM_014168_42969	NM_014168	222	160
NM_001291593_28305	NM_001291593	221	179
NM_016128_46534	NM_016128	124	94
NM_003252_32671	NM_003252	432	304
NM_014911_44451	NM_014911	444	568
NM_031440_56099	NM_031440	303	264
NM_001199934_19464	NM_001199934	231	135
NM_001281746_25332	NM_001281746	802	603
NM_018124_48806	NM_018124	126	91
NM_004836_36010	NM_004836	313	279
NM_001706_29155	NM_001706	316	344
NM_001290629_28126	NM_001290629	173	216
NM_001185127_17586	NM_001185127	279	296
NM_001937_29699	NM_001937	150	157
NM_152401_62810	NM_152401	127	104
NM_001004467_2974	NM_001004467	274	204
NM_000807_1791	NM_000807	383	267
NM_001012279_4451	NM_001012279	307	248
NM_001193314_17998	NM_001193314	239	218
NM_001142351_12188	NM_001142351	137	200
NM_002089_30046	NM_002089	200	212
NM_031268_55930	NM_031268	185	107
NM_018354_49273	NM_018354	212	122
NM_001164379_14996	NM_001164379	54	62
NM_175630_65695	NM_175630	577	579
NM_001660_29050	NM_001660	110	87
NM_213589_70203	NM_213589	345	244
NM_001005161_3261	NM_001005161	276	235
NM_001372_28499	NM_001372	451	356
NM_001016_4923	NM_001016	177	162
NM_001134418_11061	NM_001134418	409	383
NM_031844_56192	NM_031844	178	142
NM_001514_28787	NM_001514	380	323
NM_000374_854	NM_000374	348	206
NM_001126113_9868	NM_001126113	680	512
NM_014923_44478	NM_014923	369	351
NM_001290263_28064	NM_001290263	390	264
NM_032138_56551	NM_032138	430	401
NM_018109_48775	NM_018109	120	141
NM_203299_69332	NM_203299	147	83
NM_001102605_8994	NM_001102605	544	363
NM_001199417_19179	NM_001199417	92	121
NM_032881_57791	NM_032881	306	187
NM_152694_63382	NM_152694	307	227
NM_015551_45703	NM_015551	285	240
NM_003014_32149	NM_003014	272	185
NM_032683_57462	NM_032683	146	154
NM_212502_70168	NM_212502	265	160
NM_014266_43145	NM_014266	250	241
NM_018353_49270	NM_018353	442	331
NM_019093_50267	NM_019093	191	241
NM_024855_54811	NM_024855	194	136
NM_001012416_4487	NM_001012416	375	173
NM_001007232_3854	NM_001007232	154	153
NM_001164502_15104	NM_001164502	264	311
NM_006606_39895	NM_006606	93	102
NM_001010877_4264	NM_001010877	109	120
NM_001159522_14249	NM_001159522	346	292
NM_001145729_13771	NM_001145729	956	776
NM_003334_32862	NM_003334	368	331
NM_053274_59108	NM_053274	562	466
NM_153615_64176	NM_153615	359	313
NM_016118_46516	NM_016118	95	66
NM_017807_48170	NM_017807	499	464
NM_001079871_7300	NM_001079871	205	144
NM_001170905_16280	NM_001170905	199	226
NM_001171133_16318	NM_001171133	343	243
NM_177952_66129	NM_177952	363	343
NM_001139488_12029	NM_001139488	156	117
NM_006517_39693	NM_006517	61	78
NM_012294_41864	NM_012294	140	104
NM_001199803_19359	NM_001199803	268	330
NM_018227_49023	NM_018227	442	344
NM_017432_47560	NM_017432	286	214
NM_005950_38465	NM_005950	181	175
NM_018696_49721	NM_018696	275	245
NM_000173_370	NM_000173	145	183
NM_020980_51751	NM_020980	268	213
NM_001178142_17296	NM_001178142	366	416
NM_005131_36681	NM_005131	128	146
NM_006342_39310	NM_006342	149	141
NM_000861_1895	NM_000861	557	311
NM_030752_55546	NM_030752	65	51
NM_001242326_20620	NM_001242326	5409	6333
NM_153635_64188	NM_153635	390	321
NM_001037442_5970	NM_001037442	335	291
NM_018952_49974	NM_018952	135	122
NM_016513_47185	NM_016513	406	462
NM_001286792_27039	NM_001286792	93	101
NM_001142541_12339	NM_001142541	557	376
NM_181620_66932	NM_181620	179	169
NM_001146265_14062	NM_001146265	1868	1478
NM_004559_35429	NM_004559	1169	923
NM_001207017_20422	NM_001207017	255	291
NM_173209_64824	NM_173209	485	447
NM_001130968_10936	NM_001130968	780	650
NM_001159495_14244	NM_001159495	306	245
NM_001164114_14895	NM_001164114	360	461
NM_005128_36673	NM_005128	377	341
NM_001127615_10131	NM_001127615	226	224
NM_032606_57380	NM_032606	183	155
NM_014211_43038	NM_014211	192	145
NM_001271682_23882	NM_001271682	384	413
NM_014663_43915	NM_014663	208	205
NM_016082_46456	NM_016082	204	111
NM_199336_69029	NM_199336	169	117
NM_015087_44829	NM_015087	251	314
NM_001286123_26583	NM_001286123	250	319
NM_001206799_20271	NM_001206799	174	212
NM_203406_69450	NM_203406	147	115
NM_001166160_15472	NM_001166160	271	240
NM_016334_46902	NM_016334	319	335
NM_023008_53562	NM_023008	259	349
NM_001242668_20786	NM_001242668	180	155
NM_002421_30796	NM_002421	366	321
NM_001286562_26819	NM_001286562	769	651
NM_014298_43216	NM_014298	84	106
NM_004077_34437	NM_004077	236	266
NM_005764_38078	NM_005764	144	123
NM_001001329_2233	NM_001001329	277	193
NM_080701_59603	NM_080701	508	441
NM_007124_40955	NM_007124	374	360
NM_001002918_2657	NM_001002918	374	338
NM_001040454_6503	NM_001040454	265	223
NM_002156_30208	NM_002156	255	196
NM_001163260_14753	NM_001163260	282	190
NM_001160169_14413	NM_001160169	257	169
NM_198038_68063	NM_198038	128	79
NM_001017922_5022	NM_001017922	105	89
NM_018192_48951	NM_018192	185	156
NM_001039459_6135	NM_001039459	172	234
NM_173852_65405	NM_173852	435	408
NM_004491_35283	NM_004491	98	66
NM_022828_53451	NM_022828	358	300
NM_001271641_23868	NM_001271641	940	485
NM_021079_51930	NM_021079	974	1008
NM_201520_69187	NM_201520	170	180
NM_014429_43488	NM_014429	165	138
NM_032718_57495	NM_032718	182	172
NM_012447_42182	NM_012447	446	476
NM_001191033_17905	NM_001191033	320	278
NM_001040157_6412	NM_001040157	338	362
NM_017577_47761	NM_017577	106	81
NM_020639_51092	NM_020639	93	131
NM_001195602_18500	NM_001195602	107	133
NM_003305_32799	NM_003305	555	448
NM_007137_40978	NM_007137	402	380
NM_001171660_16402	NM_001171660	470	296
NM_000362_817	NM_000362	367	444
NM_018055_48665	NM_018055	179	245
NM_152704_63403	NM_152704	401	403
NM_031891_56227	NM_031891	220	186
NM_173516_64977	NM_173516	232	183
NM_014098_42896	NM_014098	228	199
NM_181889_67213	NM_181889	291	276
NM_001098515_8281	NM_001098515	288	207
NM_022568_53249	NM_022568	219	302
NM_005008_36387	NM_005008	157	137
NM_001261407_23159	NM_001261407	183	124
NM_022336_52999	NM_022336	425	446
NM_001004067_2794	NM_001004067	190	144
NM_018100_48763	NM_018100	151	133
NM_016306_46854	NM_016306	121	96
NM_001178139_17290	NM_001178139	1263	1415
NM_170775_64501	NM_170775	873	734
NM_032178_56628	NM_032178	268	307
NM_002909_31902	NM_002909	459	382
NM_000925_2038	NM_000925	205	178
NM_001098626_8357	NM_001098626	256	288
NM_001316_28392	NM_001316	202	178
NM_001042601_6756	NM_001042601	205	213
NM_022112_52836	NM_022112	257	205
NM_001168410_16009	NM_001168410	433	300
NM_022445_53101	NM_022445	226	251
NM_001201481_19584	NM_001201481	271	244
NM_001166102_15412	NM_001166102	245	179
NM_001282706_25918	NM_001282706	196	292
NM_001178046_17198	NM_001178046	103	88
NM_012093_41472	NM_012093	109	96
NM_001166339_15585	NM_001166339	358	259
NM_019035_50142	NM_019035	444	406
NM_001105_9090	NM_001105	281	249
NM_001001418_2273	NM_001001418	708	510
NM_001134656_11136	NM_001134656	189	170
NM_022060_52741	NM_022060	465	376
NM_001286198_26621	NM_001286198	75	86
NM_001144857_12941	NM_001144857	315	245
NM_173077_64749	NM_173077	286	300
NM_203405_69446	NM_203405	348	308
NM_080489_59437	NM_080489	542	454
NM_001284235_26267	NM_001284235	3848	3184
NM_032258_56723	NM_032258	108	79
NM_152359_62721	NM_152359	143	168
NM_001256822_22554	NM_001256822	155	146
NM_001253798_21881	NM_001253798	63	52
NM_001257209_22694	NM_001257209	595	519
NM_001005165_3273	NM_001005165	239	230
NM_001267828_23448	NM_001267828	385	309
NM_018405_49390	NM_018405	273	245
NM_001037498_5977	NM_001037498	622	756
NM_001204306_19931	NM_001204306	422	356
NM_001134665_11151	NM_001134665	436	428
NM_022058_52734	NM_022058	383	382
NM_019897_50465	NM_019897	282	224
NM_172131_64597	NM_172131	259	222
NM_001127206_9935	NM_001127206	269	224
NM_015242_45126	NM_015242	484	453
NM_053278_59114	NM_053278	216	198
NM_153609_64162	NM_153609	218	217
NM_000432_1001	NM_000432	374	261
NM_020396_50892	NM_020396	311	276
NM_003780_33827	NM_003780	76	119
NM_152278_62541	NM_152278	116	136
NM_001185077_17557	NM_001185077	103	54
NM_001034832_5821	NM_001034832	784	761
NM_173485_64912	NM_173485	97	102
NM_153490_64141	NM_153490	154	152
NM_032859_57745	NM_032859	303	226
NM_021237_52232	NM_021237	113	123
NM_001284516_26462	NM_001284516	162	253
NM_033513_58605	NM_033513	324	286
NM_000831_1838	NM_000831	103	94
NM_001145417_13528	NM_001145417	235	114
NM_004288_34870	NM_004288	308	313
NM_001127507_10102	NM_001127507	123	62
NM_176887_65972	NM_176887	215	240
NM_014287_43187	NM_014287	271	243
NM_181789_67119	NM_181789	122	115
NM_022779_53402	NM_022779	163	142
NM_005044_36469	NM_005044	149	185
NM_182697_67539	NM_182697	718	454
NM_032638_57420	NM_032638	24	10
NM_020311_50761	NM_020311	303	232
NM_005292_37021	NM_005292	197	180
NM_005588_37712	NM_005588	251	293
NM_020997_51787	NM_020997	170	131
NM_138764_60796	NM_138764	297	298
NM_001008237_3968	NM_001008237	178	124
NM_002578_31172	NM_002578	141	119
NM_005082_36563	NM_005082	184	167
NM_016557_47266	NM_016557	237	200
NM_015401_45433	NM_015401	301	227
NM_001001960_2526	NM_001001960	509	381
NM_002314_30600	NM_002314	225	176
NM_004913_36170	NM_004913	210	175
NM_001010979_4367	NM_001010979	206	155
NM_006514_39686	NM_006514	438	364
NM_016478_47130	NM_016478	271	256
NM_006455_39565	NM_006455	129	137
NM_002663_31348	NM_002663	117	117
NM_001007532_3899	NM_001007532	257	267
NM_004953_36257	NM_004953	84	107
NM_001243718_21335	NM_001243718	957	874
NM_001013407_4662	NM_001013407	422	421
NM_018342_49246	NM_018342	639	479
NM_020405_50909	NM_020405	114	115
NM_002894_31865	NM_002894	289	242
NM_153047_63787	NM_153047	124	124
NM_015373_45379	NM_015373	338	229
NM_173587_65118	NM_173587	117	147
NM_080659_59559	NM_080659	150	116
NM_001018000_5090	NM_001018000	147	159
NM_006414_39473	NM_006414	138	113
NM_173630_65178	NM_173630	158	107
NM_020904_51628	NM_020904	83	74
NM_003925_34149	NM_003925	223	220
NM_173807_65330	NM_173807	156	119
NM_001277075_24380	NM_001277075	365	284
NM_001170747_16216	NM_001170747	338	302
NM_138421_60533	NM_138421	259	238
NM_033198_58244	NM_033198	195	132
NM_007124_40954	NM_007124	398	417
NM_058230_59317	NM_058230	195	169
NM_001165977_15363	NM_001165977	110	96
NM_001171182_16355	NM_001171182	284	259
NM_173658_65227	NM_173658	77	46
NM_139199_61091	NM_139199	289	185
NM_001289807_27803	NM_001289807	46	58
NM_014518_43674	NM_014518	195	176
NM_178824_66616	NM_178824	145	195
NM_001286099_26570	NM_001286099	280	198
NM_001190899_17828	NM_001190899	669	551
NM_001099221_8471	NM_001099221	296	246
NM_001160179_14417	NM_001160179	324	329
NM_033188_58228	NM_033188	336	337
NM_005870_38307	NM_005870	157	114
NM_014149_42939	NM_014149	280	233
NM_002769_31586	NM_002769	424	331
NM_014638_43863	NM_014638	124	150
NM_001756_29280	NM_001756	118	149
NM_001100114_8719	NM_001100114	541	514
NM_001131007_10954	NM_001131007	132	106
NM_031412_56044	NM_031412	278	320
NM_001286683_26927	NM_001286683	658	721
NM_152860_63625	NM_152860	392	505
NM_001168409_16007	NM_001168409	215	189
NM_024627_54352	NM_024627	201	146
NM_001145661_13701	NM_001145661	106	73
NM_002736_31502	NM_002736	228	261
NM_001171163_16339	NM_001171163	558	363
NM_001080772_7748	NM_001080772	430	294
NM_001142602_12392	NM_001142602	261	294
NM_182533_67345	NM_182533	631	566
NM_030952_55811	NM_030952	74	72
NM_000793_1759	NM_000793	416	309
NM_001171511_16376	NM_001171511	671	628
NM_001725_29204	NM_001725	320	291
NM_001256896_22613	NM_001256896	39	69
NM_144991_61682	NM_144991	485	485
NM_001205294_20165	NM_001205294	195	163
NM_001123396_9809	NM_001123396	500	374
NM_004028_34325	NM_004028	132	91
NM_053051_59085	NM_053051	379	323
NM_001127511_10107	NM_001127511	325	306
NM_001013620_4676	NM_001013620	175	125
NM_001285829_26515	NM_001285829	34	36
NM_001004742_3198	NM_001004742	302	250
NM_015530_45663	NM_015530	192	200
NM_018199_48958	NM_018199	232	250
NM_015414_45445	NM_015414	433	404
NM_001199285_19130	NM_001199285	142	134
NM_182759_67587	NM_182759	253	203
NM_001286570_26836	NM_001286570	528	468
NM_053277_59111	NM_053277	228	160
NM_015652_45830	NM_015652	268	169
NM_006705_40101	NM_006705	304	323
NM_000854_1890	NM_000854	311	329
NM_005617_37771	NM_005617	300	204
NM_001282188_25430	NM_001282188	279	169
NM_206899_69678	NM_206899	262	243
NM_001017973_5054	NM_001017973	1318	974
NM_001256196_22131	NM_001256196	563	489
NM_001287811_27380	NM_001287811	137	133
NM_182612_67468	NM_182612	136	109
NM_001127219_9955	NM_001127219	212	149
NM_014990_44616	NM_014990	172	109
NM_012294_41866	NM_012294	95	75
NM_001079653_7249	NM_001079653	132	138
NM_152240_62489	NM_152240	140	119
NM_145232_61919	NM_145232	146	181
NM_001004742_3196	NM_001004742	409	314
NM_030645_55496	NM_030645	210	158
NM_001145717_13748	NM_001145717	202	124
NM_182538_67353	NM_182538	177	174
NM_000132_278	NM_000132	409	404
NM_018208_48976	NM_018208	234	223
NM_182641_67503	NM_182641	116	235
NM_031282_55958	NM_031282	161	209
NM_058203_59299	NM_058203	881	794
NM_001113547_9491	NM_001113547	139	109
NM_001001872_2441	NM_001001872	174	157
NM_033054_58014	NM_033054	309	242
NM_032144_56569	NM_032144	417	403
NM_001242326_20621	NM_001242326	2031	1858
NM_001011552_4395	NM_001011552	208	207
NM_001012971_4597	NM_001012971	196	85
NM_178171_66278	NM_178171	201	201
NM_006542_39746	NM_006542	369	414
NM_033328_58402	NM_033328	143	116
NM_000614_1412	NM_000614	216	225
NM_005418_37301	NM_005418	167	123
NM_001385_28524	NM_001385	255	212
NM_017444_47585	NM_017444	256	269
NM_020749_51312	NM_020749	121	145
NM_001097620_8167	NM_001097620	278	143
NM_005772_38097	NM_005772	172	193
NM_018177_48923	NM_018177	157	147
NM_183419_67868	NM_183419	77	73
NM_001199199_19078	NM_001199199	240	180
NM_020399_50895	NM_020399	338	367
NM_080646_59539	NM_080646	160	164
NM_001006655_3789	NM_001006655	276	214
NM_139279_61149	NM_139279	1570	1243
NM_001004309_2838	NM_001004309	178	202
NM_017923_48436	NM_017923	639	769
NM_032323_56850	NM_032323	447	381
NM_001001659_2338	NM_001001659	503	419
NM_001193375_18038	NM_001193375	202	188
NM_001496_28744	NM_001496	102	82
NM_006458_39571	NM_006458	406	297
NM_022561_53239	NM_022561	317	305
NM_197965_68047	NM_197965	150	128
NM_001076785_7033	NM_001076785	124	93
NM_002133_30150	NM_002133	486	366
NM_005292_37020	NM_005292	122	135
NM_001177675_17084	NM_001177675	248	200
NM_001278403_24801	NM_001278403	365	278
NM_001288629_27438	NM_001288629	239	213
NM_001080458_7519	NM_001080458	301	281
NM_006768_40232	NM_006768	195	132
NM_001160392_14480	NM_001160392	514	482
NM_005362_37193	NM_005362	783	764
NM_004675_35686	NM_004675	70	112
NM_032807_57630	NM_032807	559	593
NM_001184904_17451	NM_001184904	597	556
NM_001290129_27967	NM_001290129	574	640
NM_006331_39283	NM_006331	252	211
NM_003560_33348	NM_003560	287	288
NM_138481_60652	NM_138481	184	205
NM_177998_66169	NM_177998	91	80
NM_032598_57357	NM_032598	649	566
NM_181466_66779	NM_181466	550	451
NM_001145315_13437	NM_001145315	326	327
NM_001282770_25993	NM_001282770	209	137
NM_015341_45317	NM_015341	227	161
NM_001282406_25572	NM_001282406	158	105
NM_000554_1280	NM_000554	97	63
NM_145171_61859	NM_145171	138	121
NM_001278667_25051	NM_001278667	319	358
NM_006725_40136	NM_006725	229	167
NM_014047_42821	NM_014047	97	126
NM_001001961_2528	NM_001001961	164	148
NM_001145224_13352	NM_001145224	1115	953
NM_197941_68031	NM_197941	207	141
NM_013449_42677	NM_013449	382	333
NM_014656_43900	NM_014656	806	658
NM_021081_51936	NM_021081	245	269
NM_015283_45202	NM_015283	202	188
NM_001085420_8043	NM_001085420	328	306
NM_001017436_4985	NM_001017436	584	558
NM_014765_44165	NM_014765	456	412
NM_001113561_9496	NM_001113561	127	100
NM_001080975_7800	NM_001080975	75	108
NM_001012321_4465	NM_001012321	373	283
NM_001135674_11483	NM_001135674	375	375
NM_001256405_22261	NM_001256405	364	364
NM_001278511_24884	NM_001278511	194	176
NM_032805_57623	NM_032805	280	200
NM_003048_32239	NM_003048	307	323
NM_001142316_12157	NM_001142316	130	107
NM_145793_62217	NM_145793	473	358
NM_030967_55850	NM_030967	379	215
NM_001190706_17725	NM_001190706	184	186
NM_183241_67803	NM_183241	81	132
NM_001252660_21815	NM_001252660	231	212
NM_177952_66130	NM_177952	334	297
NM_001139518_12050	NM_001139518	309	281
NM_001025616_5429	NM_001025616	198	176
NM_014519_43678	NM_014519	62	82
NM_001185080_17562	NM_001185080	141	124
NM_000421_973	NM_000421	529	473
NM_017910_48403	NM_017910	1949	2090
NM_024516_54149	NM_024516	211	197
NM_018373_49322	NM_018373	1334	1162
NM_004992_36353	NM_004992	238	168
NM_001286678_26915	NM_001286678	255	167
NM_006406_39455	NM_006406	129	130
NM_001284296_26338	NM_001284296	183	99
NM_172140_64604	NM_172140	285	238
NM_016567_47287	NM_016567	417	313
NM_022479_53172	NM_022479	116	136
NM_001256820_22549	NM_001256820	486	372
NM_153289_63950	NM_153289	360	333
NM_001099852_8694	NM_001099852	279	304
NM_005510_37518	NM_005510	257	229
NM_018922_49891	NM_018922	449	301
NM_001257119_22648	NM_001257119	223	263
NM_005275_36986	NM_005275	150	126
NM_001291381_28225	NM_001291381	1350	1185
NM_001504_28765	NM_001504	194	213
NM_001080487_7595	NM_001080487	697	743
NM_001031617_5553	NM_001031617	216	152
NM_138615_60700	NM_138615	181	198
NM_017890_48355	NM_017890	246	199
NM_173833_65378	NM_173833	336	344
NM_002856_31781	NM_002856	393	260
NM_138389_60473	NM_138389	235	156
NM_022171_52982	NM_022171	256	232
NM_003310_32807	NM_003310	110	175
NM_000319_724	NM_000319	331	316
NM_032944_57863	NM_032944	215	166
NM_001139498_12032	NM_001139498	238	267
NM_001172131_16536	NM_001172131	317	348
NM_001287496_27301	NM_001287496	278	229
NM_005655_37861	NM_005655	247	222
NM_007197_41098	NM_007197	204	178
NM_001161442_14533	NM_001161442	232	191
NM_006118_38816	NM_006118	356	290
NM_032603_57372	NM_032603	91	83
NM_001172110_16532	NM_001172110	575	596
NM_001242462_20695	NM_001242462	418	263
NM_001042403_6606	NM_001042403	377	279
NM_001767_29311	NM_001767	213	184
NM_016329_46890	NM_016329	40	55
NM_001252334_21773	NM_001252334	267	240
NM_001256238_22142	NM_001256238	228	242
NM_020468_51029	NM_020468	494	359
NM_001204398_19963	NM_001204398	906	818
NM_080574_59451	NM_080574	332	318
NM_032018_56409	NM_032018	722	545
NM_015481_45583	NM_015481	364	319
NM_021873_52486	NM_021873	539	485
NM_001033522_5756	NM_001033522	181	141
NM_001135995_11625	NM_001135995	277	237
NM_001282856_26047	NM_001282856	245	187
NM_001190441_17661	NM_001190441	357	305
NM_001102612_9004	NM_001102612	78	101
NM_178566_66576	NM_178566	103	118
NM_139053_60993	NM_139053	156	118
NM_006188_38959	NM_006188	504	490
NM_015137_44918	NM_015137	266	209
NM_003735_33732	NM_003735	290	291
NM_017867_48304	NM_017867	343	250
NM_014321_43262	NM_014321	411	206
NM_014224_43065	NM_014224	628	459
NM_001291593_28304	NM_001291593	165	162
NM_017553_47716	NM_017553	179	168
NM_176823_65929	NM_176823	161	72
NM_021232_52225	NM_021232	597	610
NM_001244705_21515	NM_001244705	354	242
NM_017442_47580	NM_017442	241	166
NM_016102_46491	NM_016102	81	96
NM_148172_62382	NM_148172	561	503
NM_175566_65653	NM_175566	293	253
NM_207398_70020	NM_207398	339	271
NM_001256141_22106	NM_001256141	581	640
NM_001190879_17820	NM_001190879	243	235
NM_032954_57873	NM_032954	237	241
NM_080740_59644	NM_080740	518	504
NM_001081675_7843	NM_001081675	177	178
NM_001172660_16662	NM_001172660	781	641
NM_000423_979	NM_000423	215	104
NM_152538_63077	NM_152538	403	358
NM_000220_488	NM_000220	271	257
NM_001243726_21339	NM_001243726	154	135
NM_001040663_6527	NM_001040663	4299	4442
NM_145738_62184	NM_145738	188	168
NM_153444_64091	NM_153444	50	79
NM_020225_50704	NM_020225	110	110
NM_001252216_21747	NM_001252216	144	174
NM_183012_67759	NM_183012	182	172
NM_001700_29140	NM_001700	127	193
NM_024790_54681	NM_024790	208	196
NM_000617_1415	NM_000617	526	583
NM_004556_35421	NM_004556	197	214
NM_001099652_8594	NM_001099652	185	173
NM_001165036_15264	NM_001165036	344	307
NM_016308_46858	NM_016308	514	426
NM_031460_56135	NM_031460	312	299
NM_017911_48406	NM_017911	148	148
NM_005370_37205	NM_005370	133	143
NM_030946_55802	NM_030946	272	248
NM_175748_65742	NM_175748	280	300
NM_000120_253	NM_000120	142	179
NM_000288_642	NM_000288	408	333
NM_001076_7006	NM_001076	782	829
NM_001131018_10968	NM_001131018	325	283
NM_052834_58727	NM_052834	91	106
NM_000795_1766	NM_000795	121	115
NM_001278114_24561	NM_001278114	192	152
NM_015652_45829	NM_015652	599	492
NM_001099269_8482	NM_001099269	318	280
NM_153362_64024	NM_153362	201	162
NM_001256596_22390	NM_001256596	430	457
NM_001276478_24330	NM_001276478	766	678
NM_001289058_27659	NM_001289058	280	259
NM_001252339_21782	NM_001252339	388	376
NM_001389_28536	NM_001389	591	433
NM_001872_29560	NM_001872	194	170
NM_001270837_23679	NM_001270837	102	89
NM_001243403_21226	NM_001243403	270	254
NM_020699_51207	NM_020699	72	78
NM_032861_57753	NM_032861	201	213
NM_001204182_19872	NM_001204182	383	441
NM_001004724_3147	NM_001004724	335	255
NM_001286645_26894	NM_001286645	70	72
NM_001003683_2697	NM_001003683	808	580
NM_170706_64435	NM_170706	172	185
NM_007243_41187	NM_007243	187	156
NM_006940_40595	NM_006940	62	81
NM_001123065_9771	NM_001123065	129	35
NM_004139_34572	NM_004139	465	387
NM_017652_47884	NM_017652	289	226
NM_030967_55849	NM_030967	348	305
NM_004135_34561	NM_004135	199	242
NM_001145160_13299	NM_001145160	294	235
NM_174855_65428	NM_174855	600	530
NM_001160130_14401	NM_001160130	274	294
NM_032328_56860	NM_032328	110	79
NM_001126181_9881	NM_001126181	149	100
NM_001142861_12532	NM_001142861	992	667
NM_001164000_14877	NM_001164000	258	265
NM_004493_35288	NM_004493	338	240
NM_001079872_7301	NM_001079872	181	128
NM_015322_45278	NM_015322	103	130
NM_201649_69274	NM_201649	409	345
NM_001286237_26644	NM_001286237	258	220
NM_001190801_17782	NM_001190801	298	221
NM_001289049_27655	NM_001289049	1363	1215
NM_004066_34409	NM_004066	239	224
NM_000138_290	NM_000138	209	247
NM_001004719_3138	NM_001004719	440	381
NM_001613_28948	NM_001613	347	386
NM_024649_54399	NM_024649	204	167
NM_016173_46603	NM_016173	101	90
NM_001282182_25425	NM_001282182	250	166
NM_080491_59440	NM_080491	129	129
NM_002698_31416	NM_002698	120	133
NM_000733_1647	NM_000733	295	382
NM_024837_54779	NM_024837	146	100
NM_031444_56106	NM_031444	249	258
NM_001171936_16470	NM_001171936	257	289
NM_032620_57390	NM_032620	230	301
NM_018122_48804	NM_018122	693	530
NM_001286751_26991	NM_001286751	374	361
NM_207409_70035	NM_207409	84	106
NM_001243539_21288	NM_001243539	238	332
NM_001168301_15925	NM_001168301	457	408
NM_001145053_13153	NM_001145053	421	269
NM_033135_58166	NM_033135	164	185
NM_005053_36494	NM_005053	292	234
NM_001282725_25938	NM_001282725	136	158
NM_006978_40669	NM_006978	474	303
NM_005813_38182	NM_005813	455	502
NM_016079_46449	NM_016079	393	286
NM_001014445_4840	NM_001014445	838	745
NM_001290343_28113	NM_001290343	306	272
NM_015465_45550	NM_015465	210	108
NM_001018108_5150	NM_001018108	294	277
NM_001278522_24897	NM_001278522	157	162
NM_005522_37550	NM_005522	214	200
NM_001269051_23467	NM_001269051	825	739
NM_001668_29073	NM_001668	287	260
NM_017673_47924	NM_017673	190	149
NM_198152_68153	NM_198152	162	96
NM_181872_67191	NM_181872	196	223
NM_020695_51195	NM_020695	65	74
NM_014856_44326	NM_014856	161	107
NM_030615_55453	NM_030615	210	156
NM_001632_28990	NM_001632	171	184
NM_001195280_18397	NM_001195280	194	85
NM_173850_65403	NM_173850	381	270
NM_001003699_2710	NM_001003699	189	188
NM_052846_58754	NM_052846	259	328
NM_016496_47157	NM_016496	372	340
NM_101395_59817	NM_101395	503	511
NM_001198986_18937	NM_001198986	146	159
NM_001102595_8984	NM_001102595	150	128
NM_002023_29896	NM_002023	333	327
NM_001282426_25602	NM_001282426	345	246
NM_000224_499	NM_000224	314	254
NM_133436_60104	NM_133436	1097	986
NM_004269_34823	NM_004269	285	349
NM_198964_68801	NM_198964	326	252
NM_001284215_26246	NM_001284215	259	220
NM_006217_39028	NM_006217	203	271
NM_001099784_8682	NM_001099784	207	217
NM_001291420_28242	NM_001291420	691	741
NM_178857_66655	NM_178857	128	94
NM_003454_33110	NM_003454	482	321
NM_001136478_11858	NM_001136478	274	198
NM_007172_41040	NM_007172	470	354
NM_006784_40269	NM_006784	139	104
NM_007220_41140	NM_007220	133	85
NM_015144_44938	NM_015144	434	330
NM_001256820_22550	NM_001256820	411	371
NM_001077188_7043	NM_001077188	107	83
NM_001256347_22227	NM_001256347	186	158
NM_080387_59388	NM_080387	255	244
NM_001080497_7624	NM_001080497	219	212
NM_001256074_22052	NM_001256074	222	264
NM_033425_58517	NM_033425	85	82
NM_001199619_19243	NM_001199619	227	160
NM_001243597_21302	NM_001243597	173	159
NM_016591_47334	NM_016591	349	237
NM_001142425_12235	NM_001142425	885	769
NM_017518_47661	NM_017518	379	348
NM_139315_61179	NM_139315	387	421
NM_015324_45284	NM_015324	762	1459
NM_000219_485	NM_000219	138	97
NM_173553_65062	NM_173553	380	372
NM_020320_50782	NM_020320	268	247
NM_001257207_22691	NM_001257207	128	137
NM_002422_30801	NM_002422	319	174
NM_001171806_16427	NM_001171806	482	343
NM_003372_32945	NM_003372	134	82
NM_020638_51091	NM_020638	242	229
NM_001098813_8425	NM_001098813	175	153
NM_024902_54886	NM_024902	412	333
NM_001871_29559	NM_001871	139	233
NM_183376_67835	NM_183376	393	343
NM_001077490_7111	NM_001077490	177	204
NM_016371_46973	NM_016371	227	187
NM_152423_62862	NM_152423	381	297
NM_001282391_25555	NM_001282391	446	488
NM_014850_44316	NM_014850	331	294
NM_022003_52678	NM_022003	506	472
NM_001143775_12629	NM_001143775	65	43
NM_198150_68146	NM_198150	234	193
NM_003795_33864	NM_003795	372	340
NM_000964_2129	NM_000964	212	314
NM_031939_56312	NM_031939	196	135
NM_001243646_21319	NM_001243646	237	154
NM_001258368_23022	NM_001258368	198	150
NM_001166400_15622	NM_001166400	292	199
NM_001271749_23926	NM_001271749	149	150
NM_001135197_11369	NM_001135197	198	121
NM_181536_66851	NM_181536	198	252
NM_005924_38414	NM_005924	152	282
NM_001271959_24113	NM_001271959	669	619
NM_014602_43787	NM_014602	200	197
NM_145248_61956	NM_145248	174	124
NM_001144903_12982	NM_001144903	271	202
NM_001198812_18832	NM_001198812	236	191
NM_021238_52234	NM_021238	141	137
NM_001080146_7349	NM_001080146	2822	2642
NM_139211_61101	NM_139211	189	157
NM_001282982_26170	NM_001282982	241	251
NM_004586_35496	NM_004586	337	176
NM_018427_49426	NM_018427	183	218
NM_153704_64262	NM_153704	459	326
NM_001286210_26631	NM_001286210	240	239
NM_080610_59497	NM_080610	211	233
NM_022757_53357	NM_022757	166	154
NM_022823_53450	NM_022823	255	159
NM_001199302_19143	NM_001199302	585	507
NM_032506_57183	NM_032506	249	242
NM_178525_66500	NM_178525	197	206
NM_015051_44750	NM_015051	225	169
NM_001252328_21770	NM_001252328	137	159
NM_001769_29314	NM_001769	101	96
NM_001001821_2425	NM_001001821	426	440
NM_001164417_15025	NM_001164417	1678	1686
NM_001128924_10470	NM_001128924	170	142
NM_176863_65938	NM_176863	181	99
NM_032360_56936	NM_032360	171	93
NM_003286_32758	NM_003286	296	352
NM_001005466_3576	NM_001005466	455	361
NM_032862_57754	NM_032862	589	417
NM_153268_63922	NM_153268	312	313
NM_181706_67017	NM_181706	221	166
NM_001128325_10357	NM_001128325	143	159
NM_001173456_16819	NM_001173456	271	235
NM_032664_57445	NM_032664	182	175
NM_001025389_5415	NM_001025389	271	320
NM_001144061_12870	NM_001144061	485	450
NM_001276318_24245	NM_001276318	446	361
NM_001243236_21150	NM_001243236	159	98
NM_001688_29112	NM_001688	347	282
NM_033092_58080	NM_033092	181	215
NM_198687_68643	NM_198687	430	486
NM_001610_28942	NM_001610	486	475
NM_001271922_24073	NM_001271922	157	140
NM_024759_54608	NM_024759	239	244
NM_007262_41222	NM_007262	391	329
NM_001184963_17474	NM_001184963	200	162
NM_000433_1006	NM_000433	455	380
NM_001278064_24543	NM_001278064	554	414
NM_001198899_18873	NM_001198899	271	172
NM_014485_43609	NM_014485	273	252
NM_001164417_15023	NM_001164417	1805	1701
NM_018990_50048	NM_018990	296	290
NM_025057_55068	NM_025057	106	93
NM_006387_39413	NM_006387	318	310
NM_001290061_27946	NM_001290061	338	267
NM_015997_46275	NM_015997	135	145
NM_139010_60963	NM_139010	226	272
NM_133334_60051	NM_133334	393	324
NM_001042403_6608	NM_001042403	184	164
NM_032251_56719	NM_032251	135	145
NM_001011719_4426	NM_001011719	127	116
NM_024871_54834	NM_024871	123	142
NM_015920_46117	NM_015920	129	119
NM_020796_51406	NM_020796	222	222
NM_001143841_12701	NM_001143841	219	232
NM_001142564_12360	NM_001142564	214	213
NM_152356_62711	NM_152356	68	54
NM_001282924_26123	NM_001282924	560	437
NM_032259_56726	NM_032259	156	160
NM_004309_34906	NM_004309	195	177
NM_001099855_8698	NM_001099855	402	360
NM_012474_42243	NM_012474	187	188
NM_001281535_25300	NM_001281535	149	127
NM_012102_41491	NM_012102	215	191
NM_201453_69185	NM_201453	593	662
NM_001172895_16801	NM_001172895	157	80
NM_001025107_5354	NM_001025107	388	444
NM_001098612_8339	NM_001098612	427	252
NM_024494_54110	NM_024494	197	147
NM_001167990_15872	NM_001167990	318	241
NM_181657_66972	NM_181657	298	199
NM_015076_44807	NM_015076	154	149
NM_014390_43409	NM_014390	198	203
NM_001172562_16634	NM_001172562	631	564
NM_001164746_15171	NM_001164746	753	609
NM_001080519_7676	NM_001080519	479	456
NM_016186_46626	NM_016186	254	239
NM_001126337_9896	NM_001126337	213	278
NM_031964_56381	NM_031964	156	97
NM_153770_64323	NM_153770	174	167
NM_018154_48871	NM_018154	142	136
NM_001034836_5824	NM_001034836	515	622
NM_001252641_21811	NM_001252641	224	229
NM_001253815_21891	NM_001253815	94	111
NM_001284358_26396	NM_001284358	261	288
NM_001198665_18748	NM_001198665	187	134
NM_001136262_11828	NM_001136262	167	134
NM_001142292_12123	NM_001142292	342	293
NM_001163560_14824	NM_001163560	315	357
NM_014753_44139	NM_014753	700	622
NM_015993_46266	NM_015993	219	212
NM_001244189_21470	NM_001244189	45	56
NM_001146288_14082	NM_001146288	100	70
NM_001199777_19337	NM_001199777	206	232
NM_002033_29918	NM_002033	321	349
NM_001048241_6917	NM_001048241	134	134
NM_145257_61974	NM_145257	149	116
NM_144723_61579	NM_144723	172	170
NM_001097605_8150	NM_001097605	1602	1605
NM_013320_42462	NM_013320	158	121
NM_152745_63486	NM_152745	657	574
NM_000122_258	NM_000122	342	296
NM_001145292_13406	NM_001145292	323	250
NM_003697_33647	NM_003697	765	665
NM_178125_66224	NM_178125	135	103
NM_181609_66906	NM_181609	148	167
NM_001145011_13115	NM_001145011	95	58
NM_001161376_14519	NM_001161376	185	223
NM_025041_55048	NM_025041	239	263
NM_001009568_4121	NM_001009568	231	210
NM_001204698_20043	NM_001204698	221	154
NM_001291133_28158	NM_001291133	635	706
NM_000754_1679	NM_000754	141	108
NM_001185073_17554	NM_001185073	346	292
NM_000244_544	NM_000244	560	399
NM_001166698_15702	NM_001166698	153	203
NM_032727_57501	NM_032727	355	358
NM_022440_53093	NM_022440	208	162
[truncated: 68,298 more rows]

## Sheet: Brigatinib ED75
sgRNA	Gene	Brigatinib ED75 biorep 1	Brigatinib ED75 biorep 2
NM_002990_32086	NM_002990	169	145
NM_031407_56038	NM_031407	84	141
NM_001165877_15296	NM_001165877	23	11
NM_053006_59039	NM_053006	126	210
NM_005851_38253	NM_005851	246	103
NM_001114107_9518	NM_001114107	68	156
NM_014607_43791	NM_014607	150	271
NM_001122742_9709	NM_001122742	305	394
NM_001042728_6809	NM_001042728	283	518
NM_001289121_27696	NM_001289121	50	45
NM_001134939_11231	NM_001134939	491	495
NM_001242473_20705	NM_001242473	484	439
NM_001271891_24060	NM_001271891	208	186
NM_001098515_8279	NM_001098515	119	197
NM_001700_29141	NM_001700	356	403
NM_006724_40133	NM_006724	227	166
NM_020233_50716	NM_020233	313	400
NM_203377_69401	NM_203377	356	680
NM_015957_46188	NM_015957	314	178
NM_001278711_25094	NM_001278711	485	513
NM_145792_62215	NM_145792	131	141
NM_019050_50169	NM_019050	134	224
NM_001198906_18881	NM_001198906	374	448
NM_019897_50467	NM_019897	255	215
NM_033281_58349	NM_033281	48	73
NM_032856_57739	NM_032856	46	129
NM_015232_45107	NM_015232	203	446
NM_000379_861	NM_000379	143	221
NM_173355_64850	NM_173355	346	547
NM_152446_62913	NM_152446	302	730
NM_007345_41333	NM_007345	342	294
NM_001243895_21432	NM_001243895	270	506
NM_001282697_25907	NM_001282697	147	176
NM_014576_43725	NM_014576	148	230
NM_002532_31063	NM_002532	532	329
NM_002929_31947	NM_002929	140	160
NM_001164417_15024	NM_001164417	1814	2092
NM_006961_40650	NM_006961	83	134
NM_013258_42345	NM_013258	246	284
NM_001145523_13618	NM_001145523	485	436
NM_001037325_5938	NM_001037325	81	277
NM_015891_46053	NM_015891	418	420
NM_001101404_8908	NM_001101404	301	423
NM_001142274_12098	NM_001142274	432	486
NM_001193571_18174	NM_001193571	117	149
NM_198837_68715	NM_198837	284	441
NM_033211_58265	NM_033211	323	270
NM_001258023_22858	NM_001258023	94	221
NM_022051_52719	NM_022051	191	176
NM_001162997_14719	NM_001162997	559	832
NM_006720_40127	NM_006720	391	307
NM_001205228_20121	NM_001205228	616	371
NM_001142861_12533	NM_001142861	422	447
NM_001134485_11114	NM_001134485	220	717
NM_153372_64056	NM_153372	137	74
NM_001080156_7353	NM_001080156	462	239
NM_001048172_6875	NM_001048172	436	360
NM_001271703_23901	NM_001271703	519	1059
NM_001282855_26043	NM_001282855	332	440
NM_152349_62699	NM_152349	509	541
NM_019069_50210	NM_019069	201	194
NM_001042440_6654	NM_001042440	269	191
NM_021637_52352	NM_021637	527	536
NM_013380_42588	NM_013380	262	511
NM_001002258_2593	NM_001002258	140	364
NM_001127205_9933	NM_001127205	472	673
NM_018295_49163	NM_018295	226	210
NM_058207_59302	NM_058207	236	119
NM_182798_67619	NM_182798	478	394
NM_003113_32389	NM_003113	303	405
NM_014432_43497	NM_014432	311	130
NM_001008269_3970	NM_001008269	272	466
NM_000541_1253	NM_000541	214	198
NM_181538_66856	NM_181538	122	133
NM_006930_40577	NM_006930	229	197
NM_001005492_3626	NM_001005492	134	205
NM_001047_6862	NM_001047	107	111
NM_000133_283	NM_000133	266	536
NM_001017523_4999	NM_001017523	83	41
NM_003553_33333	NM_003553	121	233
NM_001278708_25087	NM_001278708	307	595
NM_001286770_27016	NM_001286770	137	314
NM_017922_48433	NM_017922	839	886
NM_178335_66336	NM_178335	50	135
NM_001177591_17063	NM_001177591	305	197
NM_201596_69252	NM_201596	325	420
NM_001008221_3954	NM_001008221	941	782
NM_006820_40347	NM_006820	226	436
NM_001127698_10184	NM_001127698	585	333
NM_001143883_12709	NM_001143883	1612	2244
NM_130846_59971	NM_130846	375	420
NM_001278433_24830	NM_001278433	397	403
NM_001204240_19904	NM_001204240	259	174
NM_001184699_17321	NM_001184699	37	44
NM_001185149_17591	NM_001185149	259	439
NM_015570_45732	NM_015570	35	57
NM_019120_50332	NM_019120	347	722
NM_002039_29935	NM_002039	521	627
NM_001145670_13717	NM_001145670	605	552
NM_003285_32756	NM_003285	526	640
NM_002053_29968	NM_002053	286	199
NM_016656_47445	NM_016656	257	450
NM_212555_70184	NM_212555	191	117
NM_004263_34813	NM_004263	285	580
NM_001164457_15057	NM_001164457	181	265
NM_152774_63548	NM_152774	471	958
NM_001145118_13248	NM_001145118	71	244
NM_001048205_6895	NM_001048205	139	80
NM_000021_20	NM_000021	94	118
NM_006507_39666	NM_006507	201	231
NM_001060_6957	NM_001060	105	125
NM_001142533_12330	NM_001142533	251	302
NM_005357_37178	NM_005357	212	129
NM_198992_68823	NM_198992	246	247
NM_001734_29226	NM_001734	335	219
NM_005776_38104	NM_005776	154	393
NM_015507_45614	NM_015507	285	392
NM_001012413_4481	NM_001012413	2123	2584
NM_180699_66680	NM_180699	208	219
NM_138501_60672	NM_138501	453	325
NM_003053_32251	NM_003053	137	52
NM_004929_36201	NM_004929	166	151
NM_001284357_26393	NM_001284357	195	262
NM_018170_48906	NM_018170	187	82
NM_194278_67911	NM_194278	148	150
NM_001144961_13049	NM_001144961	97	80
NM_001243245_21161	NM_001243245	262	205
NM_001169_16056	NM_001169	255	303
NM_175859_65773	NM_175859	272	569
NM_001143917_12731	NM_001143917	156	67
NM_001040663_6529	NM_001040663	16052	18708
NM_001128636_10429	NM_001128636	275	159
NM_001313_28389	NM_001313	171	704
NM_001143983_12810	NM_001143983	73	218
NM_207333_69892	NM_207333	279	410
NM_001100816_8818	NM_001100816	295	302
NM_001972_29786	NM_001972	44	36
NM_001004719_3136	NM_001004719	202	220
NM_001968_29774	NM_001968	27	81
NM_014460_43550	NM_014460	722	524
NM_001005188_3335	NM_001005188	183	78
NM_003096_32349	NM_003096	243	176
NM_001163279_14759	NM_001163279	170	487
NM_001001786_2411	NM_001001786	268	229
NM_001985_29816	NM_001985	374	352
NM_025000_55011	NM_025000	117	42
NM_181744_67079	NM_181744	370	510
NM_133484_60187	NM_133484	185	272
NM_014725_44071	NM_014725	197	259
NM_174889_65447	NM_174889	224	446
NM_080390_59397	NM_080390	97	167
NM_001271844_24015	NM_001271844	263	196
NM_006990_40698	NM_006990	449	582
NM_018482_49533	NM_018482	125	130
NM_001007026_3816	NM_001007026	649	437
NM_001284310_26355	NM_001284310	399	391
NM_001127216_9947	NM_001127216	176	122
NM_183323_67812	NM_183323	163	242
NM_001201573_19621	NM_001201573	170	114
NM_006166_38911	NM_006166	296	159
NM_152630_63266	NM_152630	325	239
NM_006390_39415	NM_006390	196	254
NM_001013638_4707	NM_001013638	178	144
NM_017814_48185	NM_017814	248	178
NM_030980_55880	NM_030980	254	308
NM_001034836_5823	NM_001034836	564	1248
NM_018149_48864	NM_018149	296	305
NM_002171_30247	NM_002171	141	365
NM_006993_40706	NM_006993	226	825
NM_013355_42534	NM_013355	557	678
NM_006445_39542	NM_006445	125	230
NM_012373_42021	NM_012373	300	405
NM_182836_67645	NM_182836	103	154
NM_001127386_10035	NM_001127386	3244	4435
NM_019072_50217	NM_019072	277	467
NM_000035_49	NM_000035	229	447
NM_001271539_23837	NM_001271539	225	349
NM_001146192_14022	NM_001146192	210	176
NM_033198_58246	NM_033198	342	627
NM_144590_61281	NM_144590	464	431
NM_001099694_8636	NM_001099694	201	202
NM_001104548_9067	NM_001104548	207	300
NM_012385_42045	NM_012385	292	219
NM_181888_67211	NM_181888	658	801
NM_000484_1115	NM_000484	427	610
NM_001145308_13425	NM_001145308	168	156
NM_183416_67865	NM_183416	31	10
NM_001014450_4845	NM_001014450	154	126
NM_005213_36841	NM_005213	265	409
NM_080706_59617	NM_080706	263	182
NM_015915_46106	NM_015915	399	283
NM_001013672_4751	NM_001013672	457	465
NM_139019_60975	NM_139019	714	856
NM_174920_65513	NM_174920	366	175
NM_014673_43938	NM_014673	342	419
NM_033503_58584	NM_033503	415	414
NM_001171603_16379	NM_001171603	817	1285
NM_002125_30131	NM_002125	195	191
NM_001143805_12646	NM_001143805	526	579
NM_018901_49830	NM_018901	246	155
NM_144643_61389	NM_144643	204	245
NM_017583_47775	NM_017583	129	39
NM_198395_68316	NM_198395	251	485
NM_080670_59582	NM_080670	295	176
NM_032300_56795	NM_032300	226	263
NM_001256400_22257	NM_001256400	232	398
NM_001195192_18330	NM_001195192	241	206
NM_001242491_20719	NM_001242491	290	489
NM_057162_59220	NM_057162	395	521
NM_002508_31001	NM_002508	197	317
NM_001270524_23600	NM_001270524	339	536
NM_033386_58442	NM_033386	71	32
NM_139284_61166	NM_139284	260	164
NM_018661_49661	NM_018661	886	1464
NM_001192_17945	NM_001192	103	155
NM_001291738_28338	NM_001291738	260	183
NM_001143980_12807	NM_001143980	373	318
NM_001190723_17740	NM_001190723	93	173
NM_019042_50153	NM_019042	338	564
NM_201590_69242	NM_201590	437	481
NM_021645_52369	NM_021645	284	186
NM_001197097_18579	NM_001197097	65	95
NM_198219_68211	NM_198219	369	442
NM_003170_32510	NM_003170	173	90
NM_001199938_19468	NM_001199938	174	199
NM_022076_52773	NM_022076	295	295
NM_001082619_7878	NM_001082619	175	152
NM_007289_41290	NM_007289	127	99
NM_005498_37490	NM_005498	467	851
NM_002801_31656	NM_002801	454	572
NM_001003665_2683	NM_001003665	277	319
NM_016216_46681	NM_016216	584	670
NM_003719_33695	NM_003719	81	57
NM_001244960_21591	NM_001244960	129	156
NM_033045_57995	NM_033045	200	147
NM_001197080_18575	NM_001197080	346	119
NM_001198954_18907	NM_001198954	263	504
NM_001242761_20842	NM_001242761	52	161
NM_001283022_26197	NM_001283022	134	140
NM_148962_62441	NM_148962	97	60
NM_001198965_18912	NM_001198965	114	106
NM_024409_54072	NM_024409	206	113
NM_001278172_24598	NM_001278172	255	228
NM_000694_1557	NM_000694	145	104
NM_001080442_7484	NM_001080442	168	310
NM_002169_30239	NM_002169	151	292
NM_006314_39250	NM_006314	221	534
NM_018184_48939	NM_018184	431	816
NM_001010846_4204	NM_001010846	417	655
NM_001005332_3526	NM_001005332	170	277
NM_000869_1919	NM_000869	243	280
NM_001163264_14756	NM_001163264	316	140
NM_001206977_20374	NM_001206977	88	104
NM_001660_29051	NM_001660	576	919
NM_213597_70217	NM_213597	238	451
NM_016429_47053	NM_016429	180	414
NM_024068_53830	NM_024068	455	833
NM_001024912_5315	NM_001024912	260	211
NM_001076680_7016	NM_001076680	249	332
NM_001077619_7131	NM_001077619	173	381
NM_033181_58213	NM_033181	469	692
NM_001134418_11062	NM_001134418	149	205
NM_016025_46321	NM_016025	139	104
NM_004670_35671	NM_004670	211	125
NM_017758_48072	NM_017758	235	477
NM_001450_28672	NM_001450	215	110
NM_138769_60807	NM_138769	223	246
NM_001029883_5486	NM_001029883	411	342
NM_001142356_12195	NM_001142356	191	368
NM_052865_58795	NM_052865	68	67
NM_001289972_27866	NM_001289972	491	927
NM_002806_31671	NM_002806	122	225
NM_001278158_24578	NM_001278158	437	339
NM_003794_33862	NM_003794	271	403
NM_006261_39123	NM_006261	84	186
NM_130784_59928	NM_130784	216	167
NM_001193465_18079	NM_001193465	105	121
NM_173846_65391	NM_173846	100	237
NM_015210_45080	NM_015210	204	129
NM_205859_69600	NM_205859	230	134
NM_000801_1778	NM_000801	310	197
NM_001195576_18486	NM_001195576	425	216
NM_001099748_8653	NM_001099748	777	964
NM_005556_37628	NM_005556	38	84
NM_001243279_21180	NM_001243279	167	142
NM_153647_64205	NM_153647	359	337
NM_001005785_3719	NM_001005785	515	306
NM_001161_14495	NM_001161	280	467
NM_001128225_10334	NM_001128225	159	82
NM_017584_47779	NM_017584	272	229
NM_014925_44483	NM_014925	503	298
NM_022484_53188	NM_022484	365	550
NM_012245_41753	NM_012245	391	331
NM_001412_28584	NM_001412	94	59
NM_019121_50336	NM_019121	72	199
NM_138803_60878	NM_138803	105	42
NM_001136035_11683	NM_001136035	99	278
NM_198469_68389	NM_198469	145	81
NM_206828_69625	NM_206828	225	92
NM_004718_35778	NM_004718	71	145
NM_001083907_7975	NM_001083907	225	312
NM_019852_50422	NM_019852	185	691
NM_001174083_16934	NM_001174083	264	119
NM_021211_52176	NM_021211	171	183
NM_213725_70285	NM_213725	146	137
NM_003854_33998	NM_003854	628	451
NM_001195478_18449	NM_001195478	143	156
NM_015705_45943	NM_015705	93	112
NM_001251934_21672	NM_001251934	232	138
NM_198459_68366	NM_198459	101	135
NM_006293_39200	NM_006293	480	154
NM_000766_1699	NM_000766	286	174
NM_001005467_3577	NM_001005467	447	464
NM_001080146_7350	NM_001080146	3239	4011
NM_001242919_21016	NM_001242919	167	147
NM_175883_65810	NM_175883	187	396
NM_015909_46088	NM_015909	184	126
NM_001286527_26805	NM_001286527	85	27
NM_031921_56293	NM_031921	562	314
NM_001278267_24687	NM_001278267	122	54
NM_014292_43200	NM_014292	127	95
NM_012405_42100	NM_012405	236	191
NM_001172735_16746	NM_001172735	120	63
NM_004043_34354	NM_004043	360	471
NM_022915_53529	NM_022915	151	401
NM_006775_40250	NM_006775	113	95
NM_001135664_11472	NM_001135664	120	203
NM_000029_36	NM_000029	210	197
NM_017443_47582	NM_017443	332	399
NM_000159_331	NM_000159	49	22
NM_003249_32666	NM_003249	185	259
NM_001004458_2951	NM_001004458	1368	1170
NM_206923_69712	NM_206923	3629	4779
NM_177966_66140	NM_177966	183	153
NM_205849_69579	NM_205849	428	711
NM_052850_58764	NM_052850	335	600
NM_001172562_16632	NM_001172562	466	385
NM_198040_68065	NM_198040	301	425
NM_024686_54483	NM_024686	167	309
NM_080830_59724	NM_080830	371	632
NM_001256421_22275	NM_001256421	59	72
NM_001258419_23071	NM_001258419	408	403
NM_001014336_4813	NM_001014336	254	153
NM_015340_45314	NM_015340	49	184
NM_001145104_13221	NM_001145104	109	56
NM_001278641_25026	NM_001278641	168	168
NM_003978_34263	NM_003978	198	250
NM_175055_65602	NM_175055	100	77
NM_021620_52314	NM_021620	318	413
NM_005800_38151	NM_005800	53	226
NM_133633_60232	NM_133633	265	386
NM_005962_38500	NM_005962	65	83
NM_054020_59135	NM_054020	1002	1242
NM_033108_58098	NM_033108	652	1047
NM_001199260_19115	NM_001199260	219	395
NM_001001563_2325	NM_001001563	112	186
NM_032597_57355	NM_032597	273	227
NM_004810_35959	NM_004810	268	975
NM_001286580_26844	NM_001286580	243	165
NM_005446_37373	NM_005446	252	189
NM_007159_41013	NM_007159	291	587
NM_001287337_27217	NM_001287337	436	411
NM_001278063_24538	NM_001278063	440	317
NM_052818_58707	NM_052818	197	239
NM_004261_34807	NM_004261	37	58
NM_005660_37877	NM_005660	189	130
NM_001258300_22958	NM_001258300	490	443
NM_003365_32924	NM_003365	261	200
NM_003679_33613	NM_003679	313	269
NM_001042395_6595	NM_001042395	1906	2129
NM_018909_49856	NM_018909	235	306
NM_138937_60917	NM_138937	542	637
NM_005186_36782	NM_005186	81	108
NM_001166058_15401	NM_001166058	104	63
NM_001994_29843	NM_001994	214	211
NM_152359_62719	NM_152359	253	221
NM_005725_37992	NM_005725	182	162
NM_016498_47163	NM_016498	197	221
NM_172240_64674	NM_172240	233	280
NM_178470_66441	NM_178470	181	394
NM_145038_61763	NM_145038	239	219
NM_031213_55898	NM_031213	709	490
NM_207119_69806	NM_207119	88	36
NM_001281445_25246	NM_001281445	427	636
NM_001136113_11722	NM_001136113	83	317
NM_018909_49855	NM_018909	455	248
NM_020480_51045	NM_020480	254	539
NM_003799_33873	NM_003799	214	198
NM_001257237_22701	NM_001257237	408	770
NM_001144913_12988	NM_001144913	538	596
NM_001206389_20177	NM_001206389	130	119
NM_021902_52489	NM_021902	150	135
NM_012128_41540	NM_012128	316	279
NM_203298_69330	NM_203298	272	295
NM_002235_30399	NM_002235	519	389
NM_178839_66642	NM_178839	132	366
NM_001079907_7323	NM_001079907	219	207
NM_002880_31833	NM_002880	313	339
NM_001204889_20093	NM_001204889	77	27
NM_033104_58089	NM_033104	310	380
NM_001278141_24575	NM_001278141	55	121
NM_001242765_20850	NM_001242765	614	878
NM_001098808_8418	NM_001098808	414	456
NM_178861_66662	NM_178861	204	82
NM_001199464_19198	NM_001199464	707	940
NM_020872_51573	NM_020872	327	412
NM_022139_52899	NM_022139	262	254
NM_138285_60320	NM_138285	243	635
NM_005125_36665	NM_005125	100	213
NM_004080_34445	NM_004080	680	622
NM_001130831_10861	NM_001130831	126	268
NM_001084_7998	NM_001084	55	162
NM_001007540_3916	NM_001007540	248	50
NM_001086_8091	NM_001086	300	171
NM_032789_57587	NM_032789	225	242
NM_006445_39543	NM_006445	312	374
NM_014138_42914	NM_014138	241	447
NM_032667_57450	NM_032667	582	816
NM_002266_30468	NM_002266	10	42
NM_001146210_14035	NM_001146210	193	300
NM_001282130_25384	NM_001282130	445	436
NM_178172_66281	NM_178172	200	758
NM_001190482_17717	NM_001190482	62	103
NM_006217_39026	NM_006217	469	626
NM_144975_61652	NM_144975	274	596
NM_181900_67225	NM_181900	318	380
NM_001145805_13802	NM_001145805	520	680
NM_013323_42470	NM_013323	298	287
NM_000829_1835	NM_000829	117	196
NM_025055_55065	NM_025055	224	562
NM_001271854_24029	NM_001271854	173	295
NM_001276337_24257	NM_001276337	159	120
NM_001271560_23840	NM_001271560	74	224
NM_016818_47458	NM_016818	184	321
NM_016247_46755	NM_016247	50	102
NM_025233_55321	NM_025233	227	486
NM_001243288_21188	NM_001243288	430	305
NM_001483_28715	NM_001483	96	52
NM_001025077_5341	NM_001025077	279	175
NM_001165035_15262	NM_001165035	151	334
NM_015512_45631	NM_015512	221	175
NM_130470_59876	NM_130470	185	311
NM_001286779_27030	NM_001286779	223	187
NM_016382_46996	NM_016382	208	472
NM_001198627_18734	NM_001198627	605	778
NM_001530_28823	NM_001530	514	594
NM_000696_1565	NM_000696	244	161
NM_175735_65722	NM_175735	157	186
NM_000269_600	NM_000269	221	190
NM_001135730_11529	NM_001135730	148	190
NM_001005566_3685	NM_001005566	95	157
NM_080593_59466	NM_080593	662	804
NM_054106_59174	NM_054106	232	447
NM_030674_55543	NM_030674	274	220
NM_001856_29516	NM_001856	339	303
NM_001005278_3468	NM_001005278	117	82
NM_001277058_24365	NM_001277058	217	124
NM_014488_43614	NM_014488	595	304
NM_014695_43992	NM_014695	287	431
NM_018149_48862	NM_018149	285	341
NM_002088_30044	NM_002088	223	310
NM_001256608_22402	NM_001256608	115	179
NM_001080826_7763	NM_001080826	372	158
NM_020382_50873	NM_020382	315	642
NM_181429_66759	NM_181429	171	244
NM_173804_65324	NM_173804	184	122
NM_030815_55680	NM_030815	476	655
NM_001291717_28325	NM_001291717	410	437
NM_001291309_28194	NM_001291309	162	127
NM_078488_59358	NM_078488	287	218
NM_181864_67177	NM_181864	320	349
NM_002186_30279	NM_002186	535	540
NM_001080493_7611	NM_001080493	42	25
NM_032582_57325	NM_032582	199	314
NM_170672_64401	NM_170672	124	156
NM_001170753_16221	NM_001170753	526	411
NM_172130_64593	NM_172130	499	461
NM_001145224_13350	NM_001145224	1437	2176
NM_013286_42407	NM_013286	205	546
NM_001142633_12420	NM_001142633	294	355
NM_004894_36143	NM_004894	210	222
NM_003437_33078	NM_003437	207	115
NM_001199978_19486	NM_001199978	221	152
NM_001142587_12374	NM_001142587	187	150
NM_001184740_17358	NM_001184740	40	19
NM_001122841_9739	NM_001122841	497	184
NM_052995_59019	NM_052995	294	406
NM_001172767_16759	NM_001172767	257	572
NM_032785_57576	NM_032785	347	451
NM_152542_63086	NM_152542	121	122
NM_016021_46314	NM_016021	343	334
NM_052965_58995	NM_052965	245	401
NM_001172818_16790	NM_001172818	324	392
NM_001201546_19609	NM_001201546	232	520
NM_000270_604	NM_000270	305	408
NM_001077401_7089	NM_001077401	306	487
NM_001135602_11435	NM_001135602	124	74
NM_181333_66713	NM_181333	83	135
NM_153346_63996	NM_153346	100	107
NM_006109_38801	NM_006109	92	179
NM_004553_35418	NM_004553	144	170
NM_001254729_21953	NM_001254729	793	573
NM_020981_51756	NM_020981	246	373
NM_198837_68717	NM_198837	137	507
NM_001099771_8664	NM_001099771	347	522
NM_207356_69945	NM_207356	118	135
NM_031226_55915	NM_031226	228	327
NM_016050_46378	NM_016050	272	384
NM_015869_46018	NM_015869	92	138
NM_001256441_22300	NM_001256441	201	91
NM_005912_38388	NM_005912	239	290
NM_017437_47573	NM_017437	285	344
NM_012477_42251	NM_012477	246	410
NM_014285_43183	NM_014285	596	471
NM_016599_47346	NM_016599	109	65
NM_004197_34682	NM_004197	604	611
NM_175569_65656	NM_175569	105	57
NM_199285_68988	NM_199285	204	164
NM_001278606_24974	NM_001278606	504	529
NM_001142531_12327	NM_001142531	199	247
NM_001144952_13031	NM_001144952	263	228
NM_152291_62576	NM_152291	231	282
NM_001135730_11530	NM_001135730	186	128
NM_001170723_16203	NM_001170723	305	649
NM_198695_68665	NM_198695	245	300
NM_177987_66158	NM_177987	502	811
NM_001170780_16242	NM_001170780	124	133
NM_183398_67849	NM_183398	331	418
NM_145177_61876	NM_145177	109	228
NM_001009185_4103	NM_001009185	308	346
NM_001159746_14335	NM_001159746	196	243
NM_024050_53791	NM_024050	467	451
NM_207366_69968	NM_207366	217	151
NM_001289009_27633	NM_001289009	143	134
NM_002438_30844	NM_002438	224	274
NM_001164692_15143	NM_001164692	125	127
NM_014909_44443	NM_014909	272	227
NM_182581_67432	NM_182581	267	489
NM_001099771_8663	NM_001099771	377	683
NM_001004689_3060	NM_001004689	483	691
NM_173523_64994	NM_173523	315	334
NM_001015001_4882	NM_001015001	666	505
NM_016725_47447	NM_016725	80	39
NM_001199057_18983	NM_001199057	341	243
NM_001098502_8265	NM_001098502	197	348
NM_001282405_25571	NM_001282405	252	168
NM_001977_29796	NM_001977	425	543
NM_001173480_16848	NM_001173480	165	280
NM_001080523_7685	NM_001080523	327	334
NM_001244962_21596	NM_001244962	220	209
NM_198586_68616	NM_198586	152	218
NM_199046_68860	NM_199046	258	400
NM_138450_60597	NM_138450	94	344
NM_022064_52748	NM_022064	214	440
NM_173650_65216	NM_173650	352	484
NM_001005193_3349	NM_001005193	224	127
NM_005297_37035	NM_005297	210	353
NM_014335_43295	NM_014335	235	324
NM_018293_49156	NM_018293	382	349
NM_001289000_27616	NM_001289000	175	154
NM_013340_42499	NM_013340	139	91
NM_001168359_15963	NM_001168359	402	482
NM_005538_37590	NM_005538	246	353
NM_198839_68718	NM_198839	195	205
NM_001561_28894	NM_001561	219	235
NM_024631_54361	NM_024631	109	345
NM_004685_35703	NM_004685	439	336
NM_001009931_4167	NM_001009931	440	522
NM_018192_48949	NM_018192	504	264
NM_005109_36633	NM_005109	90	68
NM_007213_41126	NM_007213	189	458
NM_001011554_4399	NM_001011554	464	465
NM_181700_67002	NM_181700	167	321
NM_004085_34447	NM_004085	267	236
NM_001099408_8537	NM_001099408	229	138
NM_206997_69749	NM_206997	149	143
NM_033160_58189	NM_033160	166	238
NM_003970_34250	NM_003970	116	194
NM_001204160_19854	NM_001204160	244	377
NM_212557_70192	NM_212557	1080	535
NM_033033_57986	NM_033033	194	264
NM_024740_54569	NM_024740	179	468
NM_001100631_8815	NM_001100631	625	574
NM_145030_61751	NM_145030	255	317
NM_001148_14153	NM_001148	203	234
NM_014623_43831	NM_014623	374	214
NM_015640_45808	NM_015640	156	256
NM_152503_63017	NM_152503	155	156
NM_031424_56071	NM_031424	413	309
NM_014328_43275	NM_014328	172	96
NM_031889_56219	NM_031889	342	477
NM_001282803_26024	NM_001282803	128	216
NM_001252624_21808	NM_001252624	576	599
NM_000340_769	NM_000340	54	263
NM_001195683_18531	NM_001195683	450	255
NM_194323_67975	NM_194323	83	277
NM_022124_52860	NM_022124	123	110
NM_001278166_24595	NM_001278166	687	818
NM_005633_37810	NM_005633	127	161
NM_198232_68222	NM_198232	235	268
NM_018404_49387	NM_018404	252	248
NM_001258029_22873	NM_001258029	352	287
NM_001025300_5407	NM_001025300	146	316
NM_020192_50642	NM_020192	338	540
NM_000665_1488	NM_000665	610	436
NM_001004462_2960	NM_001004462	124	169
NM_173560_65077	NM_173560	129	195
NM_005490_37469	NM_005490	147	64
NM_001255_21987	NM_001255	205	254
NM_001258380_23038	NM_001258380	376	454
NM_001136482_11864	NM_001136482	154	159
NM_001204218_19896	NM_001204218	362	502
NM_001282526_25730	NM_001282526	325	269
NM_001204387_19958	NM_001204387	283	510
NM_001165920_15309	NM_001165920	327	370
NM_001001958_2519	NM_001001958	39	117
NM_178130_66239	NM_178130	502	459
NM_001252100_21730	NM_001252100	225	421
NM_014975_44583	NM_014975	246	234
NM_017880_48336	NM_017880	184	167
NM_002810_31685	NM_002810	112	162
NM_001098514_8277	NM_001098514	115	200
NM_005641_37830	NM_005641	425	330
NM_001097616_8163	NM_001097616	429	590
NM_001162498_14687	NM_001162498	330	201
NM_000998_2207	NM_000998	334	264
NM_000069_127	NM_000069	42	111
NM_003916_34133	NM_003916	248	235
NM_016358_46946	NM_016358	125	135
NM_001123396_9810	NM_001123396	148	89
NM_152704_63405	NM_152704	283	511
NM_001170718_16191	NM_001170718	413	522
NM_021016_51823	NM_021016	208	222
NM_001289970_27863	NM_001289970	388	241
NM_002657_31333	NM_002657	159	129
NM_018687_49704	NM_018687	249	344
NM_014594_43764	NM_014594	120	111
NM_002364_30686	NM_002364	255	253
NM_001258391_23045	NM_001258391	352	633
NM_001199092_19000	NM_001199092	295	154
NM_001195736_18546	NM_001195736	86	148
NM_030812_55678	NM_030812	249	127
NM_001143883_12712	NM_001143883	982	774
NM_001195099_18288	NM_001195099	225	496
NM_001286766_27010	NM_001286766	472	500
NM_152262_62512	NM_152262	759	566
NM_001128615_10395	NM_001128615	78	34
NM_173667_65248	NM_173667	275	348
NM_000188_406	NM_000188	586	482
NM_144626_61352	NM_144626	180	182
NM_018713_49758	NM_018713	476	471
NM_001018074_5136	NM_001018074	985	1281
NM_000769_1704	NM_000769	74	91
NM_052961_58987	NM_052961	154	287
NM_002510_31007	NM_002510	257	495
NM_003697_33648	NM_003697	139	130
NM_182493_67258	NM_182493	449	576
NM_002859_31788	NM_002859	527	535
NM_014358_43341	NM_014358	317	375
NM_001277353_24484	NM_001277353	110	253
NM_030976_55871	NM_030976	224	276
NM_001144756_12894	NM_001144756	304	260
NM_032747_57527	NM_032747	132	622
NM_001012503_4514	NM_001012503	350	391
NM_172220_64653	NM_172220	63	120
NM_033085_58059	NM_033085	247	414
NM_001220500_20539	NM_001220500	637	762
NM_032139_56556	NM_032139	80	182
NM_013234_42281	NM_013234	148	352
NM_001145_13097	NM_001145	99	139
NM_001198798_18808	NM_001198798	224	326
NM_001201574_19624	NM_001201574	167	320
NM_012405_42099	NM_012405	153	603
NM_015554_45709	NM_015554	115	325
NM_013402_42632	NM_013402	88	239
NM_001172698_16724	NM_001172698	134	250
NM_000224_498	NM_000224	117	182
NM_020642_51099	NM_020642	90	101
NM_032204_56656	NM_032204	342	237
NM_001006121_3758	NM_001006121	2877	3143
NM_005857_38269	NM_005857	162	247
NM_001233_20577	NM_001233	306	237
NM_001166034_15388	NM_001166034	488	329
NM_016510_47181	NM_016510	328	249
NM_032632_57411	NM_032632	285	338
NM_001162491_14680	NM_001162491	174	224
NM_033340_58406	NM_033340	186	401
NM_005961_38497	NM_005961	91	86
NM_021023_51838	NM_021023	173	267
NM_005806_38166	NM_005806	46	41
NM_001195045_18262	NM_001195045	303	387
NM_006633_39948	NM_006633	62	55
NM_000494_1142	NM_000494	178	441
NM_001257378_22770	NM_001257378	239	637
NM_198562_68564	NM_198562	495	476
NM_001145008_13109	NM_001145008	465	511
NM_020854_51532	NM_020854	115	127
NM_152558_63127	NM_152558	252	603
NM_153206_63808	NM_153206	244	331
NM_080732_59634	NM_080732	87	88
NM_001105571_9177	NM_001105571	324	257
NM_001009933_4171	NM_001009933	343	218
NM_001282544_25763	NM_001282544	298	333
NM_015362_45359	NM_015362	543	295
NM_053002_59029	NM_053002	139	124
NM_001143852_12703	NM_001143852	131	393
NM_001282705_25916	NM_001282705	91	121
NM_001035003_5849	NM_001035003	203	326
NM_001004739_3188	NM_001004739	259	229
NM_022978_53550	NM_022978	617	1652
NM_173568_65097	NM_173568	180	160
NM_001012973_4599	NM_001012973	92	91
NM_001002810_2611	NM_001002810	771	1011
NM_005497_37488	NM_005497	28	39
NM_001282583_25790	NM_001282583	55	96
NM_004396_35071	NM_004396	664	757
NM_144970_61642	NM_144970	58	93
NM_025081_55091	NM_025081	108	240
NM_207371_69976	NM_207371	178	177
NM_000355_807	NM_000355	452	346
NM_032470_57120	NM_032470	158	91
NM_001100873_8825	NM_001100873	261	331
NM_006687_40062	NM_006687	390	325
NM_198475_68403	NM_198475	183	129
NM_001111061_9310	NM_001111061	176	335
NM_001201528_19595	NM_001201528	176	350
NM_002185_30276	NM_002185	64	143
NM_001256676_22439	NM_001256676	247	402
NM_020376_50860	NM_020376	299	427
NM_001009606_4125	NM_001009606	165	235
NM_015503_45608	NM_015503	262	413
NM_001198934_18885	NM_001198934	41	44
NM_033137_58170	NM_033137	102	73
NM_005730_38001	NM_005730	425	922
NM_000802_1779	NM_000802	146	146
NM_178122_66216	NM_178122	743	761
NM_031923_56294	NM_031923	298	369
NM_001048249_6920	NM_001048249	191	162
NM_001029886_5496	NM_001029886	195	195
NM_012435_42169	NM_012435	124	145
NM_021640_52360	NM_021640	516	734
NM_020526_51057	NM_020526	112	103
NM_004106_34491	NM_004106	78	55
NM_181609_66904	NM_181609	155	262
NM_001080413_7419	NM_001080413	223	774
NM_000955_2106	NM_000955	220	377
NM_001130674_10785	NM_001130674	191	196
NM_013993_42741	NM_013993	50	201
NM_006507_39667	NM_006507	191	93
NM_001039614_6187	NM_001039614	146	130
NM_001029887_5499	NM_001029887	350	574
NM_005276_36989	NM_005276	1110	1751
NM_004564_35446	NM_004564	304	490
NM_005367_37200	NM_005367	562	624
NM_017599_47800	NM_017599	339	212
NM_174981_65583	NM_174981	43	72
NM_007009_40740	NM_007009	148	164
NM_001111031_9294	NM_001111031	225	344
NM_152838_63612	NM_152838	462	672
NM_078483_59351	NM_078483	340	588
NM_001136155_11744	NM_001136155	218	179
NM_000231_512	NM_000231	310	337
NM_021970_52631	NM_021970	299	647
NM_182495_67263	NM_182495	331	459
NM_015032_44700	NM_015032	17	11
NM_138381_60461	NM_138381	287	250
NM_022968_53541	NM_022968	391	583
NM_014146_42936	NM_014146	295	402
NM_001112736_9370	NM_001112736	152	318
NM_198995_68829	NM_198995	149	100
NM_020428_50951	NM_020428	213	382
NM_021071_51908	NM_021071	48	44
NM_018324_49217	NM_018324	381	565
NM_001289109_27681	NM_001289109	78	185
NM_001202523_19732	NM_001202523	67	407
NM_000374_853	NM_000374	112	80
NM_015874_46025	NM_015874	249	190
NM_003529_33275	NM_003529	125	56
NM_024571_54243	NM_024571	138	255
NM_000447_1040	NM_000447	154	125
NM_001256742_22499	NM_001256742	191	270
NM_001258357_23012	NM_001258357	218	378
NM_001191013_17886	NM_001191013	256	518
NM_203303_69337	NM_203303	417	436
NM_053279_59118	NM_053279	234	227
NM_033277_58345	NM_033277	111	200
NM_017947_48474	NM_017947	103	174
NM_025112_55128	NM_025112	50	149
NM_001101338_8872	NM_001101338	29	47
NM_001278273_24695	NM_001278273	154	173
NM_001003940_2765	NM_001003940	738	850
NM_001206946_20347	NM_001206946	518	368
NM_001144766_12906	NM_001144766	160	145
NM_003853_33997	NM_003853	157	142
NM_001033080_5735	NM_001033080	77	130
NM_207121_69809	NM_207121	305	508
NM_198274_68249	NM_198274	275	297
NM_001658_29046	NM_001658	64	73
NM_001198899_18874	NM_001198899	284	457
NM_001005196_3359	NM_001005196	72	73
NM_007181_41064	NM_007181	277	142
NM_001271700_23899	NM_001271700	132	156
NM_002498_30978	NM_002498	703	509
NM_005047_36477	NM_005047	346	232
NM_001144872_12951	NM_001144872	148	133
NM_001184989_17504	NM_001184989	310	551
NM_203464_69509	NM_203464	360	566
NM_001085399_8036	NM_001085399	61	48
NM_014187_43013	NM_014187	552	547
NM_022978_53548	NM_022978	1032	1394
NM_001198721_18773	NM_001198721	125	259
NM_002257_30445	NM_002257	253	87
NM_181537_66854	NM_181537	487	510
NM_014503_43648	NM_014503	280	410
NM_006875_40478	NM_006875	2156	3105
NM_001198802_18814	NM_001198802	173	181
NM_021980_52655	NM_021980	83	138
NM_022468_53152	NM_022468	322	305
NM_198989_68819	NM_198989	155	120
NM_201383_69144	NM_201383	218	149
NM_030817_55687	NM_030817	183	92
NM_004786_35909	NM_004786	126	77
NM_001170701_16174	NM_001170701	624	879
NM_016440_47071	NM_016440	323	316
NM_198467_68383	NM_198467	258	37
NM_080476_59435	NM_080476	384	402
NM_001100878_8837	NM_001100878	277	542
NM_001163811_14847	NM_001163811	189	278
NM_001144872_12952	NM_001144872	394	390
NM_024054_53801	NM_024054	162	272
NM_018164_48897	NM_018164	358	633
NM_153007_63731	NM_153007	398	428
NM_024706_54524	NM_024706	423	310
NM_022036_52685	NM_022036	144	220
NM_152369_62741	NM_152369	47	25
NM_020813_51451	NM_020813	208	317
NM_001127605_10121	NM_001127605	111	58
NM_172250_64679	NM_172250	105	150
NM_001172712_16742	NM_001172712	230	197
NM_001167582_15724	NM_001167582	258	262
NM_017839_48245	NM_017839	145	199
NM_152722_63435	NM_152722	240	388
NM_001755_29277	NM_001755	202	307
NM_003996_34295	NM_003996	135	84
NM_006000_38581	NM_006000	342	196
NM_006148_38868	NM_006148	154	157
NM_153184_63800	NM_153184	349	367
NM_001200054_19518	NM_001200054	570	647
NM_006542_39744	NM_006542	120	272
NM_052893_58850	NM_052893	209	194
NM_006089_38760	NM_006089	294	466
NM_181880_67198	NM_181880	1513	1707
NM_181610_66907	NM_181610	247	539
NM_178527_66506	NM_178527	448	573
NM_054020_59134	NM_054020	1209	1213
NM_153216_63829	NM_153216	242	336
NM_014057_42842	NM_014057	116	218
NM_001033578_5772	NM_001033578	61	75
NM_001145668_13714	NM_001145668	161	168
NM_001001556_2319	NM_001001556	647	590
NM_001286760_27003	NM_001286760	151	62
NM_001282507_25720	NM_001282507	2626	2857
NM_003256_32683	NM_003256	54	118
NM_001190487_17720	NM_001190487	579	805
NM_020665_51147	NM_020665	144	286
NM_198944_68780	NM_198944	154	166
NM_001257370_22760	NM_001257370	51	63
NM_000793_1760	NM_000793	147	142
NM_020377_50863	NM_020377	636	523
NM_001002245_2580	NM_001002245	472	343
NM_001033080_5734	NM_001033080	250	167
NM_003384_32972	NM_003384	331	339
NM_001286257_26653	NM_001286257	116	279
NM_138420_60530	NM_138420	177	99
NM_001001852_2439	NM_001001852	912	1291
NM_001126050_9836	NM_001126050	205	253
NM_145049_61786	NM_145049	360	304
NM_001083907_7976	NM_001083907	437	657
NM_001168390_15994	NM_001168390	141	160
NM_001256422_22280	NM_001256422	416	389
NM_001164730_15163	NM_001164730	485	484
NM_014473_43586	NM_014473	252	233
NM_139319_61190	NM_139319	108	173
NM_001080417_7427	NM_001080417	200	172
NM_175635_65699	NM_175635	359	537
NM_001005482_3602	NM_001005482	308	565
NM_001145426_13537	NM_001145426	579	415
NM_001005473_3592	NM_001005473	62	116
NM_018203_48968	NM_018203	172	305
NM_173170_64792	NM_173170	282	165
NM_153338_63982	NM_153338	98	198
NM_001145160_13300	NM_001145160	160	101
NM_001282415_25581	NM_001282415	299	382
NM_001983_29810	NM_001983	122	122
NM_004308_34902	NM_004308	199	292
NM_153696_64244	NM_153696	174	145
NM_001252338_21781	NM_001252338	244	156
NM_001242590_20759	NM_001242590	291	796
NM_001650_29032	NM_001650	250	272
NM_001004720_3141	NM_001004720	338	349
NM_172348_64707	NM_172348	404	591
NM_032667_57449	NM_032667	585	525
NM_004781_35900	NM_004781	156	353
NM_182521_67319	NM_182521	362	308
NM_001711_29167	NM_001711	264	251
NM_012158_41596	NM_012158	186	169
NM_153322_63954	NM_153322	136	139
NM_001172410_16576	NM_001172410	353	386
NM_001289397_27750	NM_001289397	136	83
NM_001252339_21783	NM_001252339	502	491
NM_018838_49793	NM_018838	273	127
NM_020731_51269	NM_020731	494	652
NM_001284246_26286	NM_001284246	113	95
NM_198137_68133	NM_198137	181	54
NM_031913_56273	NM_031913	91	255
NM_012394_42068	NM_012394	168	158
NM_133433_60103	NM_133433	311	732
NM_005609_37750	NM_005609	245	181
NM_001206952_20359	NM_001206952	125	415
NM_001085365_8010	NM_001085365	434	544
NM_176863_65937	NM_176863	258	349
NM_001143783_12641	NM_001143783	124	196
NM_001199942_19471	NM_001199942	16	67
NM_001127322_9998	NM_001127322	234	543
NM_198968_68803	NM_198968	132	141
NM_031960_56369	NM_031960	274	543
NM_001277314_24464	NM_001277314	404	644
NM_022485_53191	NM_022485	135	276
NM_012318_41920	NM_012318	282	430
NM_001145264_13372	NM_001145264	249	172
NM_004870_36092	NM_004870	190	55
NM_001195683_18530	NM_001195683	824	1042
NM_152450_62923	NM_152450	188	271
NM_002941_31965	NM_002941	225	324
NM_003830_33948	NM_003830	386	975
NM_021035_51858	NM_021035	132	167
NM_001193268_17952	NM_001193268	312	353
NM_001163523_14813	NM_001163523	156	195
NM_018712_49755	NM_018712	229	365
NM_001136217_11801	NM_001136217	511	685
NM_001101320_8864	NM_001101320	265	384
NM_001137548_11962	NM_001137548	1357	1613
NM_003090_32334	NM_003090	225	163
NM_194449_68012	NM_194449	347	174
NM_020400_50898	NM_020400	161	271
NM_002553_31112	NM_002553	287	215
NM_152676_63351	NM_152676	184	80
NM_001207009_20408	NM_001207009	222	180
NM_018008_48562	NM_018008	335	719
NM_004840_36021	NM_004840	277	95
NM_001269050_23462	NM_001269050	311	293
NM_018091_48745	NM_018091	50	53
NM_004094_34469	NM_004094	175	293
NM_173791_65295	NM_173791	190	134
NM_001029861_5452	NM_001029861	147	359
NM_004943_36231	NM_004943	238	198
NM_003212_32590	NM_003212	113	58
NM_001408_28578	NM_001408	76	193
NM_001285528_26508	NM_001285528	185	385
NM_001037806_6028	NM_001037806	213	268
NM_173663_65238	NM_173663	546	479
NM_001098672_8387	NM_001098672	332	338
NM_001282787_26008	NM_001282787	165	340
NM_001030001_5520	NM_001030001	166	203
NM_032795_57596	NM_032795	265	424
NM_001112808_9376	NM_001112808	465	505
NM_015910_46091	NM_015910	348	307
NM_001143943_12749	NM_001143943	145	149
NM_005978_38529	NM_005978	190	212
NM_001702_29145	NM_001702	89	246
NM_000123_260	NM_000123	462	526
NM_002630_31275	NM_002630	224	322
NM_032451_57103	NM_032451	83	61
NM_181643_66949	NM_181643	62	133
NM_145655_62130	NM_145655	770	508
NM_001024209_5203	NM_001024209	134	293
NM_001184823_17414	NM_001184823	104	238
NM_001114974_9626	NM_001114974	225	864
NM_001144984_13078	NM_001144984	560	609
NM_013393_42618	NM_013393	177	208
NM_001195283_18400	NM_001195283	261	262
NM_024615_54328	NM_024615	214	216
NM_001029864_5460	NM_001029864	79	11
NM_001170698_16169	NM_001170698	813	1093
NM_025191_55246	NM_025191	190	266
NM_002908_31897	NM_002908	354	224
NM_001127458_10071	NM_001127458	515	299
NM_001284217_26249	NM_001284217	297	496
NM_001080440_7480	NM_001080440	311	258
NM_030787_55622	NM_030787	148	318
NM_000983_2172	NM_000983	104	124
NM_001012978_4608	NM_001012978	227	240
NM_013236_42287	NM_013236	210	67
NM_001286266_26660	NM_001286266	219	642
NM_153497_64142	NM_153497	88	114
NM_012395_42070	NM_012395	418	384
NM_001004352_2901	NM_001004352	394	443
NM_001287754_27357	NM_001287754	192	244
NM_001130035_10628	NM_001130035	88	295
NM_000603_1390	NM_000603	244	346
NM_001278740_25126	NM_001278740	189	173
NM_001042729_6813	NM_001042729	319	141
NM_017943_48461	NM_017943	150	234
NM_005252_36931	NM_005252	191	243
NM_007373_41401	NM_007373	578	505
NM_000682_1528	NM_000682	170	152
NM_001145546_13650	NM_001145546	323	323
NM_015009_44648	NM_015009	400	579
NM_080612_59501	NM_080612	227	253
NM_012471_42235	NM_012471	205	117
NM_001290268_28071	NM_001290268	353	394
NM_014146_42935	NM_014146	235	276
NM_020908_51634	NM_020908	85	87
NM_022894_53489	NM_022894	263	157
NM_001005282_3479	NM_001005282	217	256
NM_001198756_18778	NM_001198756	373	62
NM_006358_39353	NM_006358	63	74
NM_001278165_24592	NM_001278165	116	196
NM_001079653_7248	NM_001079653	454	806
NM_014226_43070	NM_014226	322	449
NM_024805_54712	NM_024805	150	363
NM_153461_64115	NM_153461	563	764
NM_001024215_5217	NM_001024215	189	93
NM_013361_42549	NM_013361	177	148
NM_001189_17609	NM_001189	222	267
NM_001277176_24413	NM_001277176	385	539
NM_001277331_24468	NM_001277331	209	348
NM_001004461_2958	NM_001004461	542	492
NM_001286150_26599	NM_001286150	147	189
NM_203282_69303	NM_203282	508	364
NM_153348_64002	NM_153348	164	121
NM_021069_51904	NM_021069	540	660
NM_014580_43739	NM_014580	122	295
NM_001008401_4002	NM_001008401	95	182
NM_017416_47524	NM_017416	93	148
NM_021154_52069	NM_021154	337	312
NM_001113546_9488	NM_001113546	745	632
NM_001040446_6491	NM_001040446	73	83
NM_000927_2042	NM_000927	268	509
NM_032787_57584	NM_032787	245	339
NM_018348_49263	NM_018348	288	261
NM_001039891_6314	NM_001039891	86	561
NM_001244638_21503	NM_001244638	164	426
NM_181446_66768	NM_181446	544	539
NM_001102559_8974	NM_001102559	388	438
NM_021111_51981	NM_021111	130	165
NM_198151_68151	NM_198151	492	520
NM_005416_37297	NM_005416	156	46
NM_005028_36435	NM_005028	55	2
NM_207520_70124	NM_207520	279	386
NM_016428_47049	NM_016428	147	76
NM_000669_1499	NM_000669	283	75
NM_024050_53793	NM_024050	493	696
NM_001145474_13594	NM_001145474	387	565
NM_006198_38985	NM_006198	151	169
NM_001289009_27631	NM_001289009	601	522
NM_182595_67447	NM_182595	253	335
NM_176875_65946	NM_176875	296	199
NM_152680_63362	NM_152680	241	276
NM_173167_64791	NM_173167	23	101
NM_014089_42893	NM_014089	295	613
NM_001277444_24504	NM_001277444	304	328
NM_001146157_13999	NM_001146157	123	301
NM_031448_56112	NM_031448	196	229
NM_003407_33023	NM_003407	79	75
NM_001198799_18809	NM_001198799	315	234
NM_001005284_3486	NM_001005284	378	127
NM_001204065_19792	NM_001204065	882	828
NM_144962_61630	NM_144962	202	339
NM_001199088_18995	NM_001199088	386	381
NM_006261_39124	NM_006261	62	84
NM_001042625_6764	NM_001042625	153	209
NM_153433_64076	NM_153433	147	464
NM_052890_58845	NM_052890	182	153
NM_001270643_23641	NM_001270643	518	756
NM_002283_30516	NM_002283	264	474
NM_002875_31830	NM_002875	120	506
NM_024570_54240	NM_024570	273	332
NM_022140_52903	NM_022140	242	125
NM_006662_40013	NM_006662	630	572
NM_007283_41274	NM_007283	78	121
NM_006800_40298	NM_006800	368	475
NM_177405_66009	NM_177405	156	149
NM_014178_42993	NM_014178	51	48
NM_139289_61174	NM_139289	346	236
NM_001278236_24647	NM_001278236	540	397
NM_001114121_9532	NM_001114121	229	3867
NM_001284217_26250	NM_001284217	207	174
NM_001166289_15567	NM_001166289	373	640
NM_000274_614	NM_000274	263	180
NM_000169_358	NM_000169	308	322
NM_024503_54121	NM_024503	300	193
NM_001284424_26442	NM_001284424	147	327
NM_001001418_2271	NM_001001418	156	160
NM_001243523_21273	NM_001243523	405	302
NM_001130518_10780	NM_001130518	279	501
NM_005610_37753	NM_005610	691	898
NM_020407_50915	NM_020407	373	449
NM_019606_50388	NM_019606	359	486
NM_031964_56380	NM_031964	298	247
NM_001195519_18454	NM_001195519	750	646
NM_001195637_18519	NM_001195637	860	606
NM_001281715_25305	NM_001281715	872	800
NM_016605_47356	NM_016605	357	402
NM_020177_50610	NM_020177	382	545
NM_170710_64439	NM_170710	214	417
NM_005390_37245	NM_005390	224	234
NM_001206710_20245	NM_001206710	260	344
NM_199173_68929	NM_199173	321	178
NM_016013_46300	NM_016013	104	184
NM_138995_60958	NM_138995	109	157
NM_178460_66427	NM_178460	376	534
NM_004278_34849	NM_004278	290	397
NM_153343_63991	NM_153343	109	156
NM_031412_56042	NM_031412	280	157
NM_001117_9658	NM_001117	173	282
NM_001288769_27521	NM_001288769	88	293
NM_001286440_26733	NM_001286440	136	114
NM_001242491_20718	NM_001242491	601	833
NM_001282876_26067	NM_001282876	56	37
NM_032369_56954	NM_032369	55	106
NM_001128305_10346	NM_001128305	587	1080
NM_001039178_6094	NM_001039178	363	518
NM_001282500_25711	NM_001282500	83	311
NM_001161584_14598	NM_001161584	68	101
NM_001101663_8921	NM_001101663	1223	809
NM_001271643_23871	NM_001271643	619	980
NM_001253849_21909	NM_001253849	129	244
NM_004271_34830	NM_004271	426	411
NM_001145026_13131	NM_001145026	606	734
NM_022097_52810	NM_022097	302	274
NM_198158_68164	NM_198158	166	191
NM_173628_65172	NM_173628	291	409
NM_017694_47959	NM_017694	80	131
NM_006512_39679	NM_006512	451	459
NM_001278795_25137	NM_001278795	205	231
NM_001252090_21722	NM_001252090	200	201
NM_001100631_8813	NM_001100631	613	938
NM_144648_61405	NM_144648	49	83
NM_006007_38602	NM_006007	837	678
NM_207006_69753	NM_207006	362	228
NM_007040_40811	NM_007040	119	69
NM_016079_46451	NM_016079	100	258
NM_005097_36603	NM_005097	280	348
NM_018074_48705	NM_018074	424	364
NM_016131_46536	NM_016131	342	491
NM_001130955_10920	NM_001130955	311	153
NM_001277091_24385	NM_001277091	134	167
NM_052837_58730	NM_052837	79	132
NM_001264_23259	NM_001264	40	57
NM_152513_63036	NM_152513	73	138
NM_001001952_2502	NM_001001952	196	455
NM_002228_30379	NM_002228	578	790
NM_016256_46768	NM_016256	88	265
NM_000399_913	NM_000399	578	426
NM_014718_44052	NM_014718	222	176
NM_001204172_19859	NM_001204172	325	480
NM_001206917_20322	NM_001206917	108	67
NM_018039_48625	NM_018039	261	348
NM_032361_56939	NM_032361	393	422
NM_144625_61348	NM_144625	114	100
NM_138994_60954	NM_138994	197	274
NM_001013735_4780	NM_001013735	377	264
NM_001127500_10093	NM_001127500	203580	289600
NM_003027_32183	NM_003027	270	335
NM_003846_33981	NM_003846	125	65
NM_003283_32750	NM_003283	82	198
NM_001243226_21132	NM_001243226	300	362
NM_181449_66770	NM_181449	271	226
NM_054111_59187	NM_054111	76	166
NM_015680_45883	NM_015680	648	527
NM_014168_42969	NM_014168	157	186
NM_001291593_28305	NM_001291593	179	511
NM_016128_46534	NM_016128	99	66
NM_003252_32671	NM_003252	386	242
NM_014911_44451	NM_014911	506	705
NM_031440_56099	NM_031440	375	270
NM_001199934_19464	NM_001199934	294	246
NM_001281746_25332	NM_001281746	673	709
NM_018124_48806	NM_018124	134	117
NM_004836_36010	NM_004836	343	405
NM_001706_29155	NM_001706	411	315
NM_001290629_28126	NM_001290629	214	356
NM_001185127_17586	NM_001185127	342	1198
NM_001937_29699	NM_001937	126	147
NM_152401_62810	NM_152401	108	98
NM_001004467_2974	NM_001004467	222	185
NM_000807_1791	NM_000807	429	253
NM_001012279_4451	NM_001012279	497	176
NM_001193314_17998	NM_001193314	199	397
NM_001142351_12188	NM_001142351	143	210
NM_002089_30046	NM_002089	109	181
NM_031268_55930	NM_031268	160	129
NM_018354_49273	NM_018354	90	104
NM_001164379_14996	NM_001164379	140	294
NM_175630_65695	NM_175630	361	502
NM_001660_29050	NM_001660	95	210
NM_213589_70203	NM_213589	219	276
NM_001005161_3261	NM_001005161	175	313
NM_001372_28499	NM_001372	561	518
NM_001016_4923	NM_001016	170	139
NM_001134418_11061	NM_001134418	305	468
NM_031844_56192	NM_031844	101	197
NM_001514_28787	NM_001514	305	430
NM_000374_854	NM_000374	488	281
NM_001126113_9868	NM_001126113	659	473
NM_014923_44478	NM_014923	402	381
NM_001290263_28064	NM_001290263	486	325
NM_032138_56551	NM_032138	564	724
NM_018109_48775	NM_018109	186	126
NM_203299_69332	NM_203299	495	137
NM_001102605_8994	NM_001102605	468	719
NM_001199417_19179	NM_001199417	77	141
NM_032881_57791	NM_032881	176	192
NM_152694_63382	NM_152694	375	610
NM_015551_45703	NM_015551	215	348
NM_003014_32149	NM_003014	282	979
NM_032683_57462	NM_032683	338	281
NM_212502_70168	NM_212502	181	146
NM_014266_43145	NM_014266	239	93
NM_018353_49270	NM_018353	292	473
NM_019093_50267	NM_019093	188	271
NM_024855_54811	NM_024855	245	531
NM_001012416_4487	NM_001012416	186	173
NM_001007232_3854	NM_001007232	87	108
NM_001164502_15104	NM_001164502	275	312
NM_006606_39895	NM_006606	126	213
NM_001010877_4264	NM_001010877	117	61
NM_001159522_14249	NM_001159522	208	383
NM_001145729_13771	NM_001145729	1080	985
NM_003334_32862	NM_003334	157	430
NM_053274_59108	NM_053274	287	555
NM_153615_64176	NM_153615	287	288
NM_016118_46516	NM_016118	55	93
NM_017807_48170	NM_017807	437	472
NM_001079871_7300	NM_001079871	102	113
NM_001170905_16280	NM_001170905	206	585
NM_001171133_16318	NM_001171133	359	353
NM_177952_66129	NM_177952	334	515
NM_001139488_12029	NM_001139488	180	209
NM_006517_39693	NM_006517	34	102
NM_012294_41864	NM_012294	100	226
NM_001199803_19359	NM_001199803	235	292
NM_018227_49023	NM_018227	328	293
NM_017432_47560	NM_017432	115	293
NM_005950_38465	NM_005950	335	203
NM_018696_49721	NM_018696	233	243
NM_000173_370	NM_000173	160	283
NM_020980_51751	NM_020980	328	135
NM_001178142_17296	NM_001178142	589	457
NM_005131_36681	NM_005131	77	244
NM_006342_39310	NM_006342	148	124
NM_000861_1895	NM_000861	592	255
NM_030752_55546	NM_030752	50	74
NM_001242326_20620	NM_001242326	6002	6558
NM_153635_64188	NM_153635	229	247
NM_001037442_5970	NM_001037442	303	171
NM_018952_49974	NM_018952	48	166
NM_016513_47185	NM_016513	294	533
NM_001286792_27039	NM_001286792	98	110
NM_001142541_12339	NM_001142541	664	411
NM_181620_66932	NM_181620	191	236
NM_001146265_14062	NM_001146265	3473	3056
NM_004559_35429	NM_004559	1318	1405
NM_001207017_20422	NM_001207017	344	349
NM_173209_64824	NM_173209	725	697
NM_001130968_10936	NM_001130968	793	752
NM_001159495_14244	NM_001159495	603	460
NM_001164114_14895	NM_001164114	499	756
NM_005128_36673	NM_005128	270	327
NM_001127615_10131	NM_001127615	121	152
NM_032606_57380	NM_032606	214	180
NM_014211_43038	NM_014211	165	227
NM_001271682_23882	NM_001271682	225	421
NM_014663_43915	NM_014663	203	182
NM_016082_46456	NM_016082	133	176
NM_199336_69029	NM_199336	77	83
NM_015087_44829	NM_015087	131	149
NM_001286123_26583	NM_001286123	383	427
NM_001206799_20271	NM_001206799	409	211
NM_203406_69450	NM_203406	114	164
NM_001166160_15472	NM_001166160	263	369
NM_016334_46902	NM_016334	437	607
NM_023008_53562	NM_023008	221	534
NM_001242668_20786	NM_001242668	182	312
NM_002421_30796	NM_002421	240	654
NM_001286562_26819	NM_001286562	913	729
NM_014298_43216	NM_014298	70	145
NM_004077_34437	NM_004077	313	572
NM_005764_38078	NM_005764	164	128
NM_001001329_2233	NM_001001329	202	353
NM_080701_59603	NM_080701	248	368
NM_007124_40955	NM_007124	253	345
NM_001002918_2657	NM_001002918	244	410
NM_001040454_6503	NM_001040454	205	292
NM_002156_30208	NM_002156	160	198
NM_001163260_14753	NM_001163260	415	529
NM_001160169_14413	NM_001160169	185	214
NM_198038_68063	NM_198038	224	399
NM_001017922_5022	NM_001017922	71	161
NM_018192_48951	NM_018192	206	233
NM_001039459_6135	NM_001039459	210	294
NM_173852_65405	NM_173852	458	328
NM_004491_35283	NM_004491	72	184
NM_022828_53451	NM_022828	306	354
NM_001271641_23868	NM_001271641	547	504
NM_021079_51930	NM_021079	1429	1568
NM_201520_69187	NM_201520	146	118
NM_014429_43488	NM_014429	196	196
NM_032718_57495	NM_032718	193	219
NM_012447_42182	NM_012447	638	542
NM_001191033_17905	NM_001191033	281	693
NM_001040157_6412	NM_001040157	308	270
NM_017577_47761	NM_017577	83	97
NM_020639_51092	NM_020639	199	127
NM_001195602_18500	NM_001195602	177	99
NM_003305_32799	NM_003305	324	513
NM_007137_40978	NM_007137	522	479
NM_001171660_16402	NM_001171660	280	469
NM_000362_817	NM_000362	168	213
NM_018055_48665	NM_018055	204	220
NM_152704_63403	NM_152704	302	353
NM_031891_56227	NM_031891	221	401
NM_173516_64977	NM_173516	190	244
NM_014098_42896	NM_014098	255	274
NM_181889_67213	NM_181889	141	655
NM_001098515_8281	NM_001098515	192	412
NM_022568_53249	NM_022568	189	221
NM_005008_36387	NM_005008	132	237
NM_001261407_23159	NM_001261407	163	503
NM_022336_52999	NM_022336	421	276
NM_001004067_2794	NM_001004067	96	143
NM_018100_48763	NM_018100	223	76
NM_016306_46854	NM_016306	72	53
NM_001178139_17290	NM_001178139	1516	1437
NM_170775_64501	NM_170775	863	1341
NM_032178_56628	NM_032178	401	279
NM_002909_31902	NM_002909	176	418
NM_000925_2038	NM_000925	137	180
NM_001098626_8357	NM_001098626	158	337
NM_001316_28392	NM_001316	347	140
NM_001042601_6756	NM_001042601	166	243
NM_022112_52836	NM_022112	204	350
NM_001168410_16009	NM_001168410	443	477
NM_022445_53101	NM_022445	330	799
NM_001201481_19584	NM_001201481	204	178
NM_001166102_15412	NM_001166102	158	129
NM_001282706_25918	NM_001282706	294	310
NM_001178046_17198	NM_001178046	132	73
NM_012093_41472	NM_012093	58	52
NM_001166339_15585	NM_001166339	233	547
NM_019035_50142	NM_019035	458	725
NM_001105_9090	NM_001105	277	194
NM_001001418_2273	NM_001001418	777	943
NM_001134656_11136	NM_001134656	205	199
NM_022060_52741	NM_022060	296	349
NM_001286198_26621	NM_001286198	56	85
NM_001144857_12941	NM_001144857	282	398
NM_173077_64749	NM_173077	210	553
NM_203405_69446	NM_203405	249	409
NM_080489_59437	NM_080489	442	301
NM_001284235_26267	NM_001284235	2354	3041
NM_032258_56723	NM_032258	66	132
NM_152359_62721	NM_152359	144	135
NM_001256822_22554	NM_001256822	229	180
NM_001253798_21881	NM_001253798	51	57
NM_001257209_22694	NM_001257209	480	597
NM_001005165_3273	NM_001005165	244	393
NM_001267828_23448	NM_001267828	332	691
NM_018405_49390	NM_018405	384	721
NM_001037498_5977	NM_001037498	579	951
NM_001204306_19931	NM_001204306	412	334
NM_001134665_11151	NM_001134665	435	375
NM_022058_52734	NM_022058	403	291
NM_019897_50465	NM_019897	416	423
NM_172131_64597	NM_172131	226	245
NM_001127206_9935	NM_001127206	223	229
NM_015242_45126	NM_015242	589	517
NM_053278_59114	NM_053278	253	269
NM_153609_64162	NM_153609	364	266
NM_000432_1001	NM_000432	374	766
NM_020396_50892	NM_020396	277	208
NM_003780_33827	NM_003780	56	121
NM_152278_62541	NM_152278	229	246
NM_001185077_17557	NM_001185077	69	39
NM_001034832_5821	NM_001034832	794	722
NM_173485_64912	NM_173485	118	119
NM_153490_64141	NM_153490	139	206
NM_032859_57745	NM_032859	247	321
NM_021237_52232	NM_021237	170	179
NM_001284516_26462	NM_001284516	96	185
NM_033513_58605	NM_033513	313	365
NM_000831_1838	NM_000831	69	205
NM_001145417_13528	NM_001145417	326	266
NM_004288_34870	NM_004288	182	386
NM_001127507_10102	NM_001127507	116	60
NM_176887_65972	NM_176887	110	163
NM_014287_43187	NM_014287	229	210
NM_181789_67119	NM_181789	172	108
NM_022779_53402	NM_022779	212	422
NM_005044_36469	NM_005044	286	221
NM_182697_67539	NM_182697	709	683
NM_032638_57420	NM_032638	20	12
NM_020311_50761	NM_020311	245	303
NM_005292_37021	NM_005292	292	249
NM_005588_37712	NM_005588	220	560
NM_020997_51787	NM_020997	90	54
NM_138764_60796	NM_138764	327	236
NM_001008237_3968	NM_001008237	94	87
NM_002578_31172	NM_002578	111	106
NM_005082_36563	NM_005082	103	107
NM_016557_47266	NM_016557	218	297
NM_015401_45433	NM_015401	256	282
NM_001001960_2526	NM_001001960	418	649
NM_002314_30600	NM_002314	239	338
NM_004913_36170	NM_004913	304	266
NM_001010979_4367	NM_001010979	117	183
NM_006514_39686	NM_006514	368	370
NM_016478_47130	NM_016478	193	312
NM_006455_39565	NM_006455	212	200
NM_002663_31348	NM_002663	155	45
NM_001007532_3899	NM_001007532	288	240
NM_004953_36257	NM_004953	111	68
NM_001243718_21335	NM_001243718	722	1041
NM_001013407_4662	NM_001013407	247	542
NM_018342_49246	NM_018342	857	937
NM_020405_50909	NM_020405	98	187
NM_002894_31865	NM_002894	206	243
NM_153047_63787	NM_153047	140	142
NM_015373_45379	NM_015373	83	263
NM_173587_65118	NM_173587	137	452
NM_080659_59559	NM_080659	269	129
NM_001018000_5090	NM_001018000	97	89
NM_006414_39473	NM_006414	133	81
NM_173630_65178	NM_173630	219	259
NM_020904_51628	NM_020904	37	173
NM_003925_34149	NM_003925	306	286
NM_173807_65330	NM_173807	146	150
NM_001277075_24380	NM_001277075	275	423
NM_001170747_16216	NM_001170747	366	465
NM_138421_60533	NM_138421	337	462
NM_033198_58244	NM_033198	227	239
NM_007124_40954	NM_007124	403	349
NM_058230_59317	NM_058230	105	106
NM_001165977_15363	NM_001165977	121	306
NM_001171182_16355	NM_001171182	264	192
NM_173658_65227	NM_173658	56	28
NM_139199_61091	NM_139199	187	361
NM_001289807_27803	NM_001289807	64	13
NM_014518_43674	NM_014518	148	151
NM_178824_66616	NM_178824	100	103
NM_001286099_26570	NM_001286099	246	463
NM_001190899_17828	NM_001190899	538	542
NM_001099221_8471	NM_001099221	292	313
NM_001160179_14417	NM_001160179	223	444
NM_033188_58228	NM_033188	378	596
NM_005870_38307	NM_005870	126	180
NM_014149_42939	NM_014149	222	551
NM_002769_31586	NM_002769	460	297
NM_014638_43863	NM_014638	131	133
NM_001756_29280	NM_001756	205	143
NM_001100114_8719	NM_001100114	609	580
NM_001131007_10954	NM_001131007	162	174
NM_031412_56044	NM_031412	379	354
NM_001286683_26927	NM_001286683	386	607
NM_152860_63625	NM_152860	374	259
NM_001168409_16007	NM_001168409	277	214
NM_024627_54352	NM_024627	105	157
NM_001145661_13701	NM_001145661	80	52
NM_002736_31502	NM_002736	368	205
NM_001171163_16339	NM_001171163	463	471
NM_001080772_7748	NM_001080772	418	219
NM_001142602_12392	NM_001142602	333	487
NM_182533_67345	NM_182533	614	496
NM_030952_55811	NM_030952	46	18
NM_000793_1759	NM_000793	632	429
NM_001171511_16376	NM_001171511	735	1048
NM_001725_29204	NM_001725	325	384
NM_001256896_22613	NM_001256896	121	161
NM_144991_61682	NM_144991	399	346
NM_001205294_20165	NM_001205294	137	248
NM_001123396_9809	NM_001123396	277	635
NM_004028_34325	NM_004028	113	76
NM_053051_59085	NM_053051	249	288
NM_001127511_10107	NM_001127511	208	516
NM_001013620_4676	NM_001013620	202	122
NM_001285829_26515	NM_001285829	56	86
NM_001004742_3198	NM_001004742	208	240
NM_015530_45663	NM_015530	131	199
NM_018199_48958	NM_018199	379	296
NM_015414_45445	NM_015414	363	618
NM_001199285_19130	NM_001199285	184	137
NM_182759_67587	NM_182759	121	103
NM_001286570_26836	NM_001286570	679	395
NM_053277_59111	NM_053277	163	268
NM_015652_45830	NM_015652	261	393
NM_006705_40101	NM_006705	325	448
NM_000854_1890	NM_000854	328	174
NM_005617_37771	NM_005617	278	204
NM_001282188_25430	NM_001282188	159	136
NM_206899_69678	NM_206899	499	498
NM_001017973_5054	NM_001017973	883	1087
NM_001256196_22131	NM_001256196	523	745
NM_001287811_27380	NM_001287811	84	135
NM_182612_67468	NM_182612	163	54
NM_001127219_9955	NM_001127219	218	216
NM_014990_44616	NM_014990	100	102
NM_012294_41866	NM_012294	58	83
NM_001079653_7249	NM_001079653	298	146
NM_152240_62489	NM_152240	197	114
NM_145232_61919	NM_145232	201	184
NM_001004742_3196	NM_001004742	625	457
NM_030645_55496	NM_030645	207	284
NM_001145717_13748	NM_001145717	65	143
NM_182538_67353	NM_182538	162	191
NM_000132_278	NM_000132	402	574
NM_018208_48976	NM_018208	172	155
NM_182641_67503	NM_182641	72	180
NM_031282_55958	NM_031282	266	224
NM_058203_59299	NM_058203	774	762
NM_001113547_9491	NM_001113547	79	167
NM_001001872_2441	NM_001001872	137	146
NM_033054_58014	NM_033054	87	140
NM_032144_56569	NM_032144	357	305
NM_001242326_20621	NM_001242326	2705	2210
NM_001011552_4395	NM_001011552	302	340
NM_001012971_4597	NM_001012971	86	248
NM_178171_66278	NM_178171	98	208
NM_006542_39746	NM_006542	291	547
NM_033328_58402	NM_033328	302	63
NM_000614_1412	NM_000614	423	300
NM_005418_37301	NM_005418	82	101
NM_001385_28524	NM_001385	211	221
NM_017444_47585	NM_017444	275	288
NM_020749_51312	NM_020749	107	185
NM_001097620_8167	NM_001097620	166	236
NM_005772_38097	NM_005772	143	449
NM_018177_48923	NM_018177	77	130
NM_183419_67868	NM_183419	74	52
NM_001199199_19078	NM_001199199	193	191
NM_020399_50895	NM_020399	233	207
NM_080646_59539	NM_080646	123	135
NM_001006655_3789	NM_001006655	271	599
NM_139279_61149	NM_139279	1156	1748
NM_001004309_2838	NM_001004309	117	209
NM_017923_48436	NM_017923	2073	941
NM_032323_56850	NM_032323	547	363
NM_001001659_2338	NM_001001659	404	564
NM_001193375_18038	NM_001193375	292	197
NM_001496_28744	NM_001496	51	159
NM_006458_39571	NM_006458	243	182
NM_022561_53239	NM_022561	236	352
NM_197965_68047	NM_197965	75	85
NM_001076785_7033	NM_001076785	75	196
NM_002133_30150	NM_002133	403	437
NM_005292_37020	NM_005292	122	232
NM_001177675_17084	NM_001177675	102	268
NM_001278403_24801	NM_001278403	425	593
NM_001288629_27438	NM_001288629	285	443
NM_001080458_7519	NM_001080458	344	233
NM_006768_40232	NM_006768	142	271
NM_001160392_14480	NM_001160392	315	540
NM_005362_37193	NM_005362	988	967
NM_004675_35686	NM_004675	99	59
NM_032807_57630	NM_032807	628	455
NM_001184904_17451	NM_001184904	494	769
NM_001290129_27967	NM_001290129	719	1082
NM_006331_39283	NM_006331	265	336
NM_003560_33348	NM_003560	263	470
NM_138481_60652	NM_138481	318	206
NM_177998_66169	NM_177998	103	150
NM_032598_57357	NM_032598	704	569
NM_181466_66779	NM_181466	404	375
NM_001145315_13437	NM_001145315	253	471
NM_001282770_25993	NM_001282770	108	148
NM_015341_45317	NM_015341	191	567
NM_001282406_25572	NM_001282406	135	98
NM_000554_1280	NM_000554	82	144
NM_145171_61859	NM_145171	225	329
NM_001278667_25051	NM_001278667	317	225
NM_006725_40136	NM_006725	133	181
NM_014047_42821	NM_014047	81	137
NM_001001961_2528	NM_001001961	115	21
NM_001145224_13352	NM_001145224	1116	1180
NM_197941_68031	NM_197941	121	321
NM_013449_42677	NM_013449	187	243
NM_014656_43900	NM_014656	483	872
NM_021081_51936	NM_021081	153	304
NM_015283_45202	NM_015283	124	204
NM_001085420_8043	NM_001085420	229	188
NM_001017436_4985	NM_001017436	637	664
NM_014765_44165	NM_014765	394	382
NM_001113561_9496	NM_001113561	117	239
NM_001080975_7800	NM_001080975	22	92
NM_001012321_4465	NM_001012321	338	446
NM_001135674_11483	NM_001135674	230	413
NM_001256405_22261	NM_001256405	431	468
NM_001278511_24884	NM_001278511	168	237
NM_032805_57623	NM_032805	179	110
NM_003048_32239	NM_003048	268	392
NM_001142316_12157	NM_001142316	153	383
NM_145793_62217	NM_145793	338	431
NM_030967_55850	NM_030967	256	156
NM_001190706_17725	NM_001190706	100	144
NM_183241_67803	NM_183241	95	99
NM_001252660_21815	NM_001252660	193	285
NM_177952_66130	NM_177952	323	547
NM_001139518_12050	NM_001139518	303	342
NM_001025616_5429	NM_001025616	275	180
NM_014519_43678	NM_014519	76	56
NM_001185080_17562	NM_001185080	250	143
NM_000421_973	NM_000421	623	438
NM_017910_48403	NM_017910	1730	602
NM_024516_54149	NM_024516	95	73
NM_018373_49322	NM_018373	1252	1831
NM_004992_36353	NM_004992	299	304
NM_001286678_26915	NM_001286678	258	195
NM_006406_39455	NM_006406	96	206
NM_001284296_26338	NM_001284296	309	149
NM_172140_64604	NM_172140	217	297
NM_016567_47287	NM_016567	356	285
NM_022479_53172	NM_022479	75	81
NM_001256820_22549	NM_001256820	341	292
NM_153289_63950	NM_153289	231	762
NM_001099852_8694	NM_001099852	310	170
NM_005510_37518	NM_005510	274	366
NM_018922_49891	NM_018922	397	483
NM_001257119_22648	NM_001257119	263	383
NM_005275_36986	NM_005275	147	179
NM_001291381_28225	NM_001291381	1279	1763
NM_001504_28765	NM_001504	307	177
NM_001080487_7595	NM_001080487	636	499
NM_001031617_5553	NM_001031617	146	240
NM_138615_60700	NM_138615	280	1493
NM_017890_48355	NM_017890	339	507
NM_173833_65378	NM_173833	204	321
NM_002856_31781	NM_002856	435	282
NM_138389_60473	NM_138389	265	318
NM_022171_52982	NM_022171	188	284
NM_003310_32807	NM_003310	253	214
NM_000319_724	NM_000319	448	483
NM_032944_57863	NM_032944	238	433
NM_001139498_12032	NM_001139498	154	122
NM_001172131_16536	NM_001172131	276	273
NM_001287496_27301	NM_001287496	311	326
NM_005655_37861	NM_005655	255	352
NM_007197_41098	NM_007197	309	135
NM_001161442_14533	NM_001161442	255	216
NM_006118_38816	NM_006118	279	420
NM_032603_57372	NM_032603	88	52
NM_001172110_16532	NM_001172110	397	566
NM_001242462_20695	NM_001242462	251	277
NM_001042403_6606	NM_001042403	375	249
NM_001767_29311	NM_001767	242	152
NM_016329_46890	NM_016329	58	100
NM_001252334_21773	NM_001252334	247	319
NM_001256238_22142	NM_001256238	132	176
NM_020468_51029	NM_020468	374	553
NM_001204398_19963	NM_001204398	847	963
NM_080574_59451	NM_080574	311	174
NM_032018_56409	NM_032018	666	806
NM_015481_45583	NM_015481	351	253
NM_021873_52486	NM_021873	332	690
NM_001033522_5756	NM_001033522	209	228
NM_001135995_11625	NM_001135995	297	434
NM_001282856_26047	NM_001282856	88	115
NM_001190441_17661	NM_001190441	347	400
NM_001102612_9004	NM_001102612	120	122
NM_178566_66576	NM_178566	108	192
NM_139053_60993	NM_139053	142	264
NM_006188_38959	NM_006188	391	718
NM_015137_44918	NM_015137	506	155
NM_003735_33732	NM_003735	383	292
NM_017867_48304	NM_017867	299	396
NM_014321_43262	NM_014321	277	150
NM_014224_43065	NM_014224	348	660
NM_001291593_28304	NM_001291593	156	192
NM_017553_47716	NM_017553	96	90
NM_176823_65929	NM_176823	70	144
NM_021232_52225	NM_021232	549	819
NM_001244705_21515	NM_001244705	364	630
NM_017442_47580	NM_017442	316	293
NM_016102_46491	NM_016102	69	38
NM_148172_62382	NM_148172	491	529
NM_175566_65653	NM_175566	250	500
NM_207398_70020	NM_207398	359	237
NM_001256141_22106	NM_001256141	577	727
NM_001190879_17820	NM_001190879	165	199
NM_032954_57873	NM_032954	354	236
NM_080740_59644	NM_080740	408	424
NM_001081675_7843	NM_001081675	99	181
NM_001172660_16662	NM_001172660	665	1020
NM_000423_979	NM_000423	233	331
NM_152538_63077	NM_152538	485	344
NM_000220_488	NM_000220	281	278
NM_001243726_21339	NM_001243726	278	65
NM_001040663_6527	NM_001040663	4381	5312
NM_145738_62184	NM_145738	81	204
NM_153444_64091	NM_153444	57	110
NM_020225_50704	NM_020225	185	174
NM_001252216_21747	NM_001252216	57	212
NM_183012_67759	NM_183012	229	262
NM_001700_29140	NM_001700	91	123
NM_024790_54681	NM_024790	161	208
NM_000617_1415	NM_000617	679	839
NM_004556_35421	NM_004556	263	203
NM_001099652_8594	NM_001099652	114	166
NM_001165036_15264	NM_001165036	314	602
NM_016308_46858	NM_016308	288	415
NM_031460_56135	NM_031460	471	327
NM_017911_48406	NM_017911	187	249
NM_005370_37205	NM_005370	120	158
NM_030946_55802	NM_030946	165	330
NM_175748_65742	NM_175748	370	300
NM_000120_253	NM_000120	66	117
NM_000288_642	NM_000288	298	321
NM_001076_7006	NM_001076	639	709
NM_001131018_10968	NM_001131018	166	360
NM_052834_58727	NM_052834	83	156
NM_000795_1766	NM_000795	81	102
NM_001278114_24561	NM_001278114	220	215
NM_015652_45829	NM_015652	527	851
NM_001099269_8482	NM_001099269	226	252
NM_153362_64024	NM_153362	232	158
NM_001256596_22390	NM_001256596	433	700
NM_001276478_24330	NM_001276478	785	722
NM_001289058_27659	NM_001289058	165	303
NM_001252339_21782	NM_001252339	284	476
NM_001389_28536	NM_001389	478	544
NM_001872_29560	NM_001872	148	132
NM_001270837_23679	NM_001270837	162	172
NM_001243403_21226	NM_001243403	193	144
NM_020699_51207	NM_020699	43	37
NM_032861_57753	NM_032861	192	187
NM_001204182_19872	NM_001204182	321	626
NM_001004724_3147	NM_001004724	308	242
NM_001286645_26894	NM_001286645	67	55
NM_001003683_2697	NM_001003683	308	820
NM_170706_64435	NM_170706	139	120
NM_007243_41187	NM_007243	216	304
NM_006940_40595	NM_006940	97	219
NM_001123065_9771	NM_001123065	34	21
NM_004139_34572	NM_004139	313	245
NM_017652_47884	NM_017652	190	265
NM_030967_55849	NM_030967	356	441
NM_004135_34561	NM_004135	268	298
NM_001145160_13299	NM_001145160	156	390
NM_174855_65428	NM_174855	426	551
NM_001160130_14401	NM_001160130	199	208
NM_032328_56860	NM_032328	23	4
NM_001126181_9881	NM_001126181	158	76
NM_001142861_12532	NM_001142861	316	408
NM_001164000_14877	NM_001164000	140	130
NM_004493_35288	NM_004493	205	256
NM_001079872_7301	NM_001079872	186	66
NM_015322_45278	NM_015322	76	239
NM_201649_69274	NM_201649	186	207
NM_001286237_26644	NM_001286237	250	280
NM_001190801_17782	NM_001190801	227	127
NM_001289049_27655	NM_001289049	846	1549
NM_004066_34409	NM_004066	113	294
NM_000138_290	NM_000138	93	254
NM_001004719_3138	NM_001004719	349	381
NM_001613_28948	NM_001613	203	366
NM_024649_54399	NM_024649	140	142
NM_016173_46603	NM_016173	205	97
NM_001282182_25425	NM_001282182	280	413
NM_080491_59440	NM_080491	126	128
NM_002698_31416	NM_002698	46	152
NM_000733_1647	NM_000733	332	397
NM_024837_54779	NM_024837	101	90
NM_031444_56106	NM_031444	278	210
NM_001171936_16470	NM_001171936	289	285
NM_032620_57390	NM_032620	175	275
NM_018122_48804	NM_018122	694	738
NM_001286751_26991	NM_001286751	336	342
NM_207409_70035	NM_207409	61	96
NM_001243539_21288	NM_001243539	213	137
NM_001168301_15925	NM_001168301	429	506
NM_001145053_13153	NM_001145053	116	314
NM_033135_58166	NM_033135	365	199
NM_005053_36494	NM_005053	366	309
NM_001282725_25938	NM_001282725	237	148
NM_006978_40669	NM_006978	147	218
NM_005813_38182	NM_005813	265	391
NM_016079_46449	NM_016079	248	177
NM_001014445_4840	NM_001014445	805	942
NM_001290343_28113	NM_001290343	362	681
NM_015465_45550	NM_015465	136	229
NM_001018108_5150	NM_001018108	292	202
NM_001278522_24897	NM_001278522	132	99
NM_005522_37550	NM_005522	171	318
NM_001269051_23467	NM_001269051	930	1215
NM_001668_29073	NM_001668	273	683
NM_017673_47924	NM_017673	324	168
NM_198152_68153	NM_198152	98	203
NM_181872_67191	NM_181872	552	252
NM_020695_51195	NM_020695	56	78
NM_014856_44326	NM_014856	199	148
NM_030615_55453	NM_030615	223	167
NM_001632_28990	NM_001632	162	156
NM_001195280_18397	NM_001195280	148	120
NM_173850_65403	NM_173850	312	381
NM_001003699_2710	NM_001003699	335	402
NM_052846_58754	NM_052846	206	220
NM_016496_47157	NM_016496	403	356
NM_101395_59817	NM_101395	348	358
NM_001198986_18937	NM_001198986	168	133
NM_001102595_8984	NM_001102595	135	76
NM_002023_29896	NM_002023	571	610
NM_001282426_25602	NM_001282426	265	434
NM_000224_499	NM_000224	388	393
NM_133436_60104	NM_133436	1545	894
NM_004269_34823	NM_004269	151	114
NM_198964_68801	NM_198964	371	583
NM_001284215_26246	NM_001284215	515	656
NM_006217_39028	NM_006217	290	266
NM_001099784_8682	NM_001099784	379	165
NM_001291420_28242	NM_001291420	586	718
NM_178857_66655	NM_178857	90	80
NM_003454_33110	NM_003454	401	432
NM_001136478_11858	NM_001136478	311	194
NM_007172_41040	NM_007172	308	494
NM_006784_40269	NM_006784	199	119
NM_007220_41140	NM_007220	61	81
NM_015144_44938	NM_015144	437	317
NM_001256820_22550	NM_001256820	436	269
NM_001077188_7043	NM_001077188	111	92
NM_001256347_22227	NM_001256347	286	193
NM_080387_59388	NM_080387	88	259
NM_001080497_7624	NM_001080497	208	255
NM_001256074_22052	NM_001256074	252	404
NM_033425_58517	NM_033425	57	152
NM_001199619_19243	NM_001199619	208	319
NM_001243597_21302	NM_001243597	227	163
NM_016591_47334	NM_016591	256	359
NM_001142425_12235	NM_001142425	932	914
NM_017518_47661	NM_017518	290	251
NM_139315_61179	NM_139315	367	394
NM_015324_45284	NM_015324	316	563
NM_000219_485	NM_000219	220	209
NM_173553_65062	NM_173553	573	345
NM_020320_50782	NM_020320	552	559
NM_001257207_22691	NM_001257207	290	190
NM_002422_30801	NM_002422	180	103
NM_001171806_16427	NM_001171806	469	488
NM_003372_32945	NM_003372	109	53
NM_020638_51091	NM_020638	237	231
NM_001098813_8425	NM_001098813	117	250
NM_024902_54886	NM_024902	183	535
NM_001871_29559	NM_001871	193	109
NM_183376_67835	NM_183376	266	203
NM_001077490_7111	NM_001077490	229	225
NM_016371_46973	NM_016371	160	324
NM_152423_62862	NM_152423	217	497
NM_001282391_25555	NM_001282391	582	298
NM_014850_44316	NM_014850	292	387
NM_022003_52678	NM_022003	622	471
NM_001143775_12629	NM_001143775	27	152
NM_198150_68146	NM_198150	334	411
NM_003795_33864	NM_003795	384	373
NM_000964_2129	NM_000964	200	515
NM_031939_56312	NM_031939	231	161
NM_001243646_21319	NM_001243646	260	209
NM_001258368_23022	NM_001258368	333	163
NM_001166400_15622	NM_001166400	218	149
NM_001271749_23926	NM_001271749	161	162
NM_001135197_11369	NM_001135197	138	144
NM_181536_66851	NM_181536	251	179
NM_005924_38414	NM_005924	172	174
NM_001271959_24113	NM_001271959	649	536
NM_014602_43787	NM_014602	224	134
NM_145248_61956	NM_145248	142	230
NM_001144903_12982	NM_001144903	166	193
NM_001198812_18832	NM_001198812	528	507
NM_021238_52234	NM_021238	162	174
NM_001080146_7349	NM_001080146	2737	2876
NM_139211_61101	NM_139211	133	222
NM_001282982_26170	NM_001282982	229	370
NM_004586_35496	NM_004586	328	287
NM_018427_49426	NM_018427	587	484
NM_153704_64262	NM_153704	377	654
NM_001286210_26631	NM_001286210	198	314
NM_080610_59497	NM_080610	357	200
NM_022757_53357	NM_022757	100	375
NM_022823_53450	NM_022823	152	99
NM_001199302_19143	NM_001199302	472	798
NM_032506_57183	NM_032506	239	344
NM_178525_66500	NM_178525	180	129
NM_015051_44750	NM_015051	156	814
NM_001252328_21770	NM_001252328	202	150
NM_001769_29314	NM_001769	97	65
NM_001001821_2425	NM_001001821	657	292
NM_001164417_15025	NM_001164417	1727	1935
NM_001128924_10470	NM_001128924	228	400
NM_176863_65938	NM_176863	200	86
NM_032360_56936	NM_032360	137	195
NM_003286_32758	NM_003286	218	220
NM_001005466_3576	NM_001005466	213	549
NM_032862_57754	NM_032862	297	1057
NM_153268_63922	NM_153268	209	990
NM_181706_67017	NM_181706	181	327
NM_001128325_10357	NM_001128325	210	215
NM_001173456_16819	NM_001173456	185	296
NM_032664_57445	NM_032664	297	163
NM_001025389_5415	NM_001025389	214	202
NM_001144061_12870	NM_001144061	660	1194
NM_001276318_24245	NM_001276318	257	361
NM_001243236_21150	NM_001243236	106	153
NM_001688_29112	NM_001688	310	748
NM_033092_58080	NM_033092	252	322
NM_198687_68643	NM_198687	265	506
NM_001610_28942	NM_001610	398	531
NM_001271922_24073	NM_001271922	100	192
NM_024759_54608	NM_024759	251	135
NM_007262_41222	NM_007262	333	275
NM_001184963_17474	NM_001184963	143	107
NM_000433_1006	NM_000433	464	253
NM_001278064_24543	NM_001278064	511	761
NM_001198899_18873	NM_001198899	171	326
NM_014485_43609	NM_014485	279	213
NM_001164417_15023	NM_001164417	1979	1912
NM_018990_50048	NM_018990	278	227
NM_025057_55068	NM_025057	76	106
NM_006387_39413	NM_006387	392	208
NM_001290061_27946	NM_001290061	251	278
NM_015997_46275	NM_015997	151	143
NM_139010_60963	NM_139010	236	225
NM_133334_60051	NM_133334	457	476
NM_001042403_6608	NM_001042403	121	293
NM_032251_56719	NM_032251	70	227
NM_001011719_4426	NM_001011719	145	68
NM_024871_54834	NM_024871	105	205
NM_015920_46117	NM_015920	178	126
NM_020796_51406	NM_020796	158	170
NM_001143841_12701	NM_001143841	209	389
NM_001142564_12360	NM_001142564	341	366
NM_152356_62711	NM_152356	116	37
NM_001282924_26123	NM_001282924	347	354
NM_032259_56726	NM_032259	168	115
NM_004309_34906	NM_004309	236	188
NM_001099855_8698	NM_001099855	460	576
NM_012474_42243	NM_012474	139	150
NM_001281535_25300	NM_001281535	95	244
NM_012102_41491	NM_012102	119	220
NM_201453_69185	NM_201453	382	1049
NM_001172895_16801	NM_001172895	116	175
NM_001025107_5354	NM_001025107	440	615
NM_001098612_8339	NM_001098612	242	280
NM_024494_54110	NM_024494	122	52
NM_001167990_15872	NM_001167990	362	191
NM_181657_66972	NM_181657	242	408
NM_015076_44807	NM_015076	112	155
NM_014390_43409	NM_014390	172	219
NM_001172562_16634	NM_001172562	591	424
NM_001164746_15171	NM_001164746	565	2975
NM_001080519_7676	NM_001080519	277	380
NM_016186_46626	NM_016186	172	146
NM_001126337_9896	NM_001126337	304	147
NM_031964_56381	NM_031964	145	291
NM_153770_64323	NM_153770	152	102
NM_018154_48871	NM_018154	166	406
NM_001034836_5824	NM_001034836	479	919
NM_001252641_21811	NM_001252641	121	416
NM_001253815_21891	NM_001253815	149	103
NM_001284358_26396	NM_001284358	277	344
NM_001198665_18748	NM_001198665	138	54
NM_001136262_11828	NM_001136262	244	106
NM_001142292_12123	NM_001142292	275	161
NM_001163560_14824	NM_001163560	258	176
NM_014753_44139	NM_014753	646	612
NM_015993_46266	NM_015993	153	123
NM_001244189_21470	NM_001244189	111	104
NM_001146288_14082	NM_001146288	65	68
NM_001199777_19337	NM_001199777	106	216
NM_002033_29918	NM_002033	505	531
NM_001048241_6917	NM_001048241	153	86
NM_145257_61974	NM_145257	255	186
NM_144723_61579	NM_144723	107	85
NM_001097605_8150	NM_001097605	1803	2047
NM_013320_42462	NM_013320	79	205
NM_152745_63486	NM_152745	541	746
NM_000122_258	NM_000122	172	238
NM_001145292_13406	NM_001145292	426	375
NM_003697_33647	NM_003697	777	1017
NM_178125_66224	NM_178125	63	101
NM_181609_66906	NM_181609	218	278
NM_001145011_13115	NM_001145011	89	77
NM_001161376_14519	NM_001161376	105	216
NM_025041_55048	NM_025041	340	338
NM_001009568_4121	NM_001009568	200	267
NM_001204698_20043	NM_001204698	158	356
NM_001291133_28158	NM_001291133	650	948
NM_000754_1679	NM_000754	105	139
NM_001185073_17554	NM_001185073	258	456
NM_000244_544	NM_000244	316	594
NM_001166698_15702	NM_001166698	253	194
NM_032727_57501	NM_032727	252	304
NM_022440_53093	NM_022440	171	277
[truncated: 68,298 more rows]

## Sheet: Ceritinib ED50
sgRNA	Gene	Ceritinib ED50 biorep 1	Ceritinib ED50 biorep 2
NM_002990_32086	NM_002990	219	211
NM_031407_56038	NM_031407	126	137
NM_001165877_15296	NM_001165877	68	77
NM_053006_59039	NM_053006	183	172
NM_005851_38253	NM_005851	206	202
NM_001114107_9518	NM_001114107	121	94
NM_014607_43791	NM_014607	310	282
NM_001122742_9709	NM_001122742	223	140
NM_001042728_6809	NM_001042728	206	241
NM_001289121_27696	NM_001289121	56	115
NM_001134939_11231	NM_001134939	456	450
NM_001242473_20705	NM_001242473	306	262
NM_001271891_24060	NM_001271891	171	172
NM_001098515_8279	NM_001098515	117	176
NM_001700_29141	NM_001700	426	305
NM_006724_40133	NM_006724	111	139
NM_020233_50716	NM_020233	267	252
NM_203377_69401	NM_203377	353	398
NM_015957_46188	NM_015957	155	192
NM_001278711_25094	NM_001278711	284	265
NM_145792_62215	NM_145792	112	116
NM_019050_50169	NM_019050	99	155
NM_001198906_18881	NM_001198906	319	398
NM_019897_50467	NM_019897	197	155
NM_033281_58349	NM_033281	98	79
NM_032856_57739	NM_032856	71	70
NM_015232_45107	NM_015232	124	141
NM_000379_861	NM_000379	380	344
NM_173355_64850	NM_173355	398	359
NM_152446_62913	NM_152446	246	257
NM_007345_41333	NM_007345	243	232
NM_001243895_21432	NM_001243895	382	368
NM_001282697_25907	NM_001282697	117	178
NM_014576_43725	NM_014576	173	159
NM_002532_31063	NM_002532	275	283
NM_002929_31947	NM_002929	121	174
NM_001164417_15024	NM_001164417	1932	2002
NM_006961_40650	NM_006961	117	101
NM_013258_42345	NM_013258	362	365
NM_001145523_13618	NM_001145523	307	334
NM_001037325_5938	NM_001037325	170	168
NM_015891_46053	NM_015891	338	366
NM_001101404_8908	NM_001101404	299	360
NM_001142274_12098	NM_001142274	233	257
NM_001193571_18174	NM_001193571	128	278
NM_198837_68715	NM_198837	423	436
NM_033211_58265	NM_033211	299	308
NM_001258023_22858	NM_001258023	209	203
NM_022051_52719	NM_022051	135	140
NM_001162997_14719	NM_001162997	584	643
NM_006720_40127	NM_006720	287	441
NM_001205228_20121	NM_001205228	319	298
NM_001142861_12533	NM_001142861	380	380
NM_001134485_11114	NM_001134485	318	346
NM_153372_64056	NM_153372	135	153
NM_001080156_7353	NM_001080156	300	279
NM_001048172_6875	NM_001048172	347	423
NM_001271703_23901	NM_001271703	658	769
NM_001282855_26043	NM_001282855	281	297
NM_152349_62699	NM_152349	474	435
NM_019069_50210	NM_019069	111	136
NM_001042440_6654	NM_001042440	305	287
NM_021637_52352	NM_021637	388	399
NM_013380_42588	NM_013380	374	316
NM_001002258_2593	NM_001002258	102	207
NM_001127205_9933	NM_001127205	338	444
NM_018295_49163	NM_018295	244	251
NM_058207_59302	NM_058207	174	205
NM_182798_67619	NM_182798	290	385
NM_003113_32389	NM_003113	364	308
NM_014432_43497	NM_014432	257	227
NM_001008269_3970	NM_001008269	245	304
NM_000541_1253	NM_000541	272	346
NM_181538_66856	NM_181538	175	204
NM_006930_40577	NM_006930	191	176
NM_001005492_3626	NM_001005492	230	344
NM_001047_6862	NM_001047	80	65
NM_000133_283	NM_000133	242	214
NM_001017523_4999	NM_001017523	104	110
NM_003553_33333	NM_003553	168	232
NM_001278708_25087	NM_001278708	260	292
NM_001286770_27016	NM_001286770	177	263
NM_017922_48433	NM_017922	568	776
NM_178335_66336	NM_178335	74	142
NM_001177591_17063	NM_001177591	242	270
NM_201596_69252	NM_201596	242	327
NM_001008221_3954	NM_001008221	676	606
NM_006820_40347	NM_006820	260	293
NM_001127698_10184	NM_001127698	419	414
NM_001143883_12709	NM_001143883	1516	1557
NM_130846_59971	NM_130846	314	344
NM_001278433_24830	NM_001278433	396	338
NM_001204240_19904	NM_001204240	166	204
NM_001184699_17321	NM_001184699	140	108
NM_001185149_17591	NM_001185149	343	348
NM_015570_45732	NM_015570	90	75
NM_019120_50332	NM_019120	462	405
NM_002039_29935	NM_002039	458	532
NM_001145670_13717	NM_001145670	481	524
NM_003285_32756	NM_003285	418	370
NM_002053_29968	NM_002053	304	400
NM_016656_47445	NM_016656	601	499
NM_212555_70184	NM_212555	168	169
NM_004263_34813	NM_004263	266	324
NM_001164457_15057	NM_001164457	136	144
NM_152774_63548	NM_152774	507	580
NM_001145118_13248	NM_001145118	129	134
NM_001048205_6895	NM_001048205	134	138
NM_000021_20	NM_000021	109	160
NM_006507_39666	NM_006507	205	191
NM_001060_6957	NM_001060	131	191
NM_001142533_12330	NM_001142533	170	146
NM_005357_37178	NM_005357	171	225
NM_198992_68823	NM_198992	249	257
NM_001734_29226	NM_001734	317	312
NM_005776_38104	NM_005776	151	163
NM_015507_45614	NM_015507	225	193
NM_001012413_4481	NM_001012413	2210	2439
NM_180699_66680	NM_180699	212	313
NM_138501_60672	NM_138501	315	391
NM_003053_32251	NM_003053	88	114
NM_004929_36201	NM_004929	200	165
NM_001284357_26393	NM_001284357	191	216
NM_018170_48906	NM_018170	168	261
NM_194278_67911	NM_194278	171	199
NM_001144961_13049	NM_001144961	130	138
NM_001243245_21161	NM_001243245	129	140
NM_001169_16056	NM_001169	166	186
NM_175859_65773	NM_175859	301	254
NM_001143917_12731	NM_001143917	174	147
NM_001040663_6529	NM_001040663	15962	14794
NM_001128636_10429	NM_001128636	239	269
NM_001313_28389	NM_001313	166	195
NM_001143983_12810	NM_001143983	141	192
NM_207333_69892	NM_207333	313	351
NM_001100816_8818	NM_001100816	209	194
NM_001972_29786	NM_001972	69	63
NM_001004719_3136	NM_001004719	130	140
NM_001968_29774	NM_001968	85	110
NM_014460_43550	NM_014460	506	575
NM_001005188_3335	NM_001005188	135	135
NM_003096_32349	NM_003096	213	286
NM_001163279_14759	NM_001163279	154	218
NM_001001786_2411	NM_001001786	227	232
NM_001985_29816	NM_001985	233	243
NM_025000_55011	NM_025000	103	99
NM_181744_67079	NM_181744	422	321
NM_133484_60187	NM_133484	218	256
NM_014725_44071	NM_014725	299	276
NM_174889_65447	NM_174889	293	386
NM_080390_59397	NM_080390	129	142
NM_001271844_24015	NM_001271844	144	182
NM_006990_40698	NM_006990	298	403
NM_018482_49533	NM_018482	99	137
NM_001007026_3816	NM_001007026	385	507
NM_001284310_26355	NM_001284310	538	693
NM_001127216_9947	NM_001127216	139	202
NM_183323_67812	NM_183323	255	306
NM_001201573_19621	NM_001201573	174	164
NM_006166_38911	NM_006166	113	100
NM_152630_63266	NM_152630	312	344
NM_006390_39415	NM_006390	269	263
NM_001013638_4707	NM_001013638	203	244
NM_017814_48185	NM_017814	190	160
NM_030980_55880	NM_030980	204	225
NM_001034836_5823	NM_001034836	600	607
NM_018149_48864	NM_018149	264	270
NM_002171_30247	NM_002171	189	197
NM_006993_40706	NM_006993	187	181
NM_013355_42534	NM_013355	656	605
NM_006445_39542	NM_006445	199	166
NM_012373_42021	NM_012373	218	251
NM_182836_67645	NM_182836	167	222
NM_001127386_10035	NM_001127386	3466	3234
NM_019072_50217	NM_019072	229	242
NM_000035_49	NM_000035	253	293
NM_001271539_23837	NM_001271539	646	874
NM_001146192_14022	NM_001146192	343	420
NM_033198_58246	NM_033198	343	460
NM_144590_61281	NM_144590	438	410
NM_001099694_8636	NM_001099694	291	312
NM_001104548_9067	NM_001104548	224	252
NM_012385_42045	NM_012385	269	221
NM_181888_67211	NM_181888	520	501
NM_000484_1115	NM_000484	380	424
NM_001145308_13425	NM_001145308	138	145
NM_183416_67865	NM_183416	47	62
NM_001014450_4845	NM_001014450	128	161
NM_005213_36841	NM_005213	192	205
NM_080706_59617	NM_080706	333	415
NM_015915_46106	NM_015915	254	337
NM_001013672_4751	NM_001013672	366	366
NM_139019_60975	NM_139019	861	807
NM_174920_65513	NM_174920	217	288
NM_014673_43938	NM_014673	528	490
NM_033503_58584	NM_033503	367	327
NM_001171603_16379	NM_001171603	634	702
NM_002125_30131	NM_002125	317	328
NM_001143805_12646	NM_001143805	510	606
NM_018901_49830	NM_018901	229	213
NM_144643_61389	NM_144643	241	266
NM_017583_47775	NM_017583	120	202
NM_198395_68316	NM_198395	267	308
NM_080670_59582	NM_080670	231	239
NM_032300_56795	NM_032300	198	259
NM_001256400_22257	NM_001256400	257	267
NM_001195192_18330	NM_001195192	184	207
NM_001242491_20719	NM_001242491	260	214
NM_057162_59220	NM_057162	312	329
NM_002508_31001	NM_002508	223	198
NM_001270524_23600	NM_001270524	340	321
NM_033386_58442	NM_033386	102	97
NM_139284_61166	NM_139284	294	310
NM_018661_49661	NM_018661	1018	1034
NM_001192_17945	NM_001192	316	245
NM_001291738_28338	NM_001291738	297	228
NM_001143980_12807	NM_001143980	297	335
NM_001190723_17740	NM_001190723	96	91
NM_019042_50153	NM_019042	300	420
NM_201590_69242	NM_201590	517	450
NM_021645_52369	NM_021645	196	200
NM_001197097_18579	NM_001197097	101	135
NM_198219_68211	NM_198219	389	353
NM_003170_32510	NM_003170	148	182
NM_001199938_19468	NM_001199938	171	177
NM_022076_52773	NM_022076	248	275
NM_001082619_7878	NM_001082619	109	99
NM_007289_41290	NM_007289	127	127
NM_005498_37490	NM_005498	444	531
NM_002801_31656	NM_002801	280	284
NM_001003665_2683	NM_001003665	109	122
NM_016216_46681	NM_016216	427	413
NM_003719_33695	NM_003719	71	106
NM_001244960_21591	NM_001244960	204	208
NM_033045_57995	NM_033045	170	180
NM_001197080_18575	NM_001197080	144	165
NM_001198954_18907	NM_001198954	217	281
NM_001242761_20842	NM_001242761	158	126
NM_001283022_26197	NM_001283022	119	109
NM_148962_62441	NM_148962	91	101
NM_001198965_18912	NM_001198965	100	134
NM_024409_54072	NM_024409	101	136
NM_001278172_24598	NM_001278172	260	283
NM_000694_1557	NM_000694	104	115
NM_001080442_7484	NM_001080442	245	267
NM_002169_30239	NM_002169	126	159
NM_006314_39250	NM_006314	278	320
NM_018184_48939	NM_018184	461	462
NM_001010846_4204	NM_001010846	303	392
NM_001005332_3526	NM_001005332	199	155
NM_000869_1919	NM_000869	229	266
NM_001163264_14756	NM_001163264	384	349
NM_001206977_20374	NM_001206977	100	76
NM_001660_29051	NM_001660	575	598
NM_213597_70217	NM_213597	276	273
NM_016429_47053	NM_016429	157	229
NM_024068_53830	NM_024068	390	536
NM_001024912_5315	NM_001024912	271	320
NM_001076680_7016	NM_001076680	173	213
NM_001077619_7131	NM_001077619	239	264
NM_033181_58213	NM_033181	481	548
NM_001134418_11062	NM_001134418	146	156
NM_016025_46321	NM_016025	155	149
NM_004670_35671	NM_004670	166	204
NM_017758_48072	NM_017758	321	276
NM_001450_28672	NM_001450	163	131
NM_138769_60807	NM_138769	142	148
NM_001029883_5486	NM_001029883	272	300
NM_001142356_12195	NM_001142356	356	329
NM_052865_58795	NM_052865	79	83
NM_001289972_27866	NM_001289972	290	493
NM_002806_31671	NM_002806	187	223
NM_001278158_24578	NM_001278158	432	459
NM_003794_33862	NM_003794	364	411
NM_006261_39123	NM_006261	167	183
NM_130784_59928	NM_130784	246	365
NM_001193465_18079	NM_001193465	129	150
NM_173846_65391	NM_173846	189	161
NM_015210_45080	NM_015210	170	184
NM_205859_69600	NM_205859	182	139
NM_000801_1778	NM_000801	230	301
NM_001195576_18486	NM_001195576	287	336
NM_001099748_8653	NM_001099748	669	727
NM_005556_37628	NM_005556	69	72
NM_001243279_21180	NM_001243279	155	243
NM_153647_64205	NM_153647	243	253
NM_001005785_3719	NM_001005785	341	247
NM_001161_14495	NM_001161	323	315
NM_001128225_10334	NM_001128225	128	86
NM_017584_47779	NM_017584	161	151
NM_014925_44483	NM_014925	417	293
NM_022484_53188	NM_022484	292	294
NM_012245_41753	NM_012245	262	302
NM_001412_28584	NM_001412	111	136
NM_019121_50336	NM_019121	200	172
NM_138803_60878	NM_138803	123	139
NM_001136035_11683	NM_001136035	178	143
NM_198469_68389	NM_198469	132	92
NM_206828_69625	NM_206828	190	218
NM_004718_35778	NM_004718	112	135
NM_001083907_7975	NM_001083907	265	285
NM_019852_50422	NM_019852	244	232
NM_001174083_16934	NM_001174083	206	250
NM_021211_52176	NM_021211	118	88
NM_213725_70285	NM_213725	98	94
NM_003854_33998	NM_003854	644	630
NM_001195478_18449	NM_001195478	86	75
NM_015705_45943	NM_015705	95	100
NM_001251934_21672	NM_001251934	135	132
NM_198459_68366	NM_198459	77	117
NM_006293_39200	NM_006293	144	171
NM_000766_1699	NM_000766	199	196
NM_001005467_3577	NM_001005467	301	356
NM_001080146_7350	NM_001080146	3134	3407
NM_001242919_21016	NM_001242919	246	263
NM_175883_65810	NM_175883	222	212
NM_015909_46088	NM_015909	179	176
NM_001286527_26805	NM_001286527	48	51
NM_031921_56293	NM_031921	434	567
NM_001278267_24687	NM_001278267	72	97
NM_014292_43200	NM_014292	178	148
NM_012405_42100	NM_012405	206	194
NM_001172735_16746	NM_001172735	132	135
NM_004043_34354	NM_004043	335	300
NM_022915_53529	NM_022915	286	301
NM_006775_40250	NM_006775	108	124
NM_001135664_11472	NM_001135664	105	181
NM_000029_36	NM_000029	101	111
NM_017443_47582	NM_017443	297	294
NM_000159_331	NM_000159	72	53
NM_003249_32666	NM_003249	120	187
NM_001004458_2951	NM_001004458	1057	1044
NM_206923_69712	NM_206923	3185	3445
NM_177966_66140	NM_177966	292	170
NM_205849_69579	NM_205849	409	492
NM_052850_58764	NM_052850	406	431
NM_001172562_16632	NM_001172562	346	366
NM_198040_68065	NM_198040	222	198
NM_024686_54483	NM_024686	144	181
NM_080830_59724	NM_080830	436	411
NM_001256421_22275	NM_001256421	92	111
NM_001258419_23071	NM_001258419	372	372
NM_001014336_4813	NM_001014336	190	208
NM_015340_45314	NM_015340	133	145
NM_001145104_13221	NM_001145104	135	109
NM_001278641_25026	NM_001278641	139	104
NM_003978_34263	NM_003978	186	172
NM_175055_65602	NM_175055	54	68
NM_021620_52314	NM_021620	392	598
NM_005800_38151	NM_005800	88	88
NM_133633_60232	NM_133633	210	214
NM_005962_38500	NM_005962	120	123
NM_054020_59135	NM_054020	943	972
NM_033108_58098	NM_033108	581	539
NM_001199260_19115	NM_001199260	399	452
NM_001001563_2325	NM_001001563	131	124
NM_032597_57355	NM_032597	173	165
NM_004810_35959	NM_004810	219	259
NM_001286580_26844	NM_001286580	201	311
NM_005446_37373	NM_005446	170	249
NM_007159_41013	NM_007159	315	317
NM_001287337_27217	NM_001287337	420	314
NM_001278063_24538	NM_001278063	272	307
NM_052818_58707	NM_052818	265	221
NM_004261_34807	NM_004261	32	59
NM_005660_37877	NM_005660	220	241
NM_001258300_22958	NM_001258300	368	492
NM_003365_32924	NM_003365	245	245
NM_003679_33613	NM_003679	259	251
NM_001042395_6595	NM_001042395	1992	2086
NM_018909_49856	NM_018909	203	288
NM_138937_60917	NM_138937	435	345
NM_005186_36782	NM_005186	140	169
NM_001166058_15401	NM_001166058	85	123
NM_001994_29843	NM_001994	139	136
NM_152359_62719	NM_152359	231	224
NM_005725_37992	NM_005725	188	262
NM_016498_47163	NM_016498	183	127
NM_172240_64674	NM_172240	247	202
NM_178470_66441	NM_178470	224	239
NM_145038_61763	NM_145038	172	240
NM_031213_55898	NM_031213	326	397
NM_207119_69806	NM_207119	79	76
NM_001281445_25246	NM_001281445	314	343
NM_001136113_11722	NM_001136113	114	106
NM_018909_49855	NM_018909	426	375
NM_020480_51045	NM_020480	250	252
NM_003799_33873	NM_003799	186	184
NM_001257237_22701	NM_001257237	430	419
NM_001144913_12988	NM_001144913	611	592
NM_001206389_20177	NM_001206389	103	179
NM_021902_52489	NM_021902	141	125
NM_012128_41540	NM_012128	370	521
NM_203298_69330	NM_203298	346	335
NM_002235_30399	NM_002235	369	351
NM_178839_66642	NM_178839	131	191
NM_001079907_7323	NM_001079907	128	160
NM_002880_31833	NM_002880	137	199
NM_001204889_20093	NM_001204889	20	26
NM_033104_58089	NM_033104	365	326
NM_001278141_24575	NM_001278141	88	71
NM_001242765_20850	NM_001242765	582	568
NM_001098808_8418	NM_001098808	285	301
NM_178861_66662	NM_178861	209	155
NM_001199464_19198	NM_001199464	921	868
NM_020872_51573	NM_020872	297	308
NM_022139_52899	NM_022139	186	180
NM_138285_60320	NM_138285	282	322
NM_005125_36665	NM_005125	137	205
NM_004080_34445	NM_004080	402	495
NM_001130831_10861	NM_001130831	267	200
NM_001084_7998	NM_001084	146	139
NM_001007540_3916	NM_001007540	96	147
NM_001086_8091	NM_001086	255	312
NM_032789_57587	NM_032789	283	268
NM_006445_39543	NM_006445	251	198
NM_014138_42914	NM_014138	215	223
NM_032667_57450	NM_032667	390	360
NM_002266_30468	NM_002266	67	73
NM_001146210_14035	NM_001146210	260	303
NM_001282130_25384	NM_001282130	437	443
NM_178172_66281	NM_178172	214	310
NM_001190482_17717	NM_001190482	59	81
NM_006217_39026	NM_006217	398	438
NM_144975_61652	NM_144975	345	437
NM_181900_67225	NM_181900	256	297
NM_001145805_13802	NM_001145805	643	656
NM_013323_42470	NM_013323	422	450
NM_000829_1835	NM_000829	186	150
NM_025055_55065	NM_025055	320	235
NM_001271854_24029	NM_001271854	140	122
NM_001276337_24257	NM_001276337	136	162
NM_001271560_23840	NM_001271560	83	70
NM_016818_47458	NM_016818	263	294
NM_016247_46755	NM_016247	109	118
NM_025233_55321	NM_025233	258	335
NM_001243288_21188	NM_001243288	341	335
NM_001483_28715	NM_001483	91	157
NM_001025077_5341	NM_001025077	280	217
NM_001165035_15262	NM_001165035	110	178
NM_015512_45631	NM_015512	204	200
NM_130470_59876	NM_130470	179	248
NM_001286779_27030	NM_001286779	164	190
NM_016382_46996	NM_016382	179	233
NM_001198627_18734	NM_001198627	558	568
NM_001530_28823	NM_001530	304	318
NM_000696_1565	NM_000696	288	253
NM_175735_65722	NM_175735	157	158
NM_000269_600	NM_000269	166	232
NM_001135730_11529	NM_001135730	223	160
NM_001005566_3685	NM_001005566	175	186
NM_080593_59466	NM_080593	495	496
NM_054106_59174	NM_054106	275	286
NM_030674_55543	NM_030674	293	482
NM_001856_29516	NM_001856	276	301
NM_001005278_3468	NM_001005278	132	82
NM_001277058_24365	NM_001277058	229	227
NM_014488_43614	NM_014488	304	337
NM_014695_43992	NM_014695	197	278
NM_018149_48862	NM_018149	165	145
NM_002088_30044	NM_002088	248	245
NM_001256608_22402	NM_001256608	99	110
NM_001080826_7763	NM_001080826	173	208
NM_020382_50873	NM_020382	476	464
NM_181429_66759	NM_181429	174	189
NM_173804_65324	NM_173804	188	159
NM_030815_55680	NM_030815	353	407
NM_001291717_28325	NM_001291717	465	484
NM_001291309_28194	NM_001291309	142	165
NM_078488_59358	NM_078488	231	211
NM_181864_67177	NM_181864	311	315
NM_002186_30279	NM_002186	459	500
NM_001080493_7611	NM_001080493	44	63
NM_032582_57325	NM_032582	335	294
NM_170672_64401	NM_170672	105	158
NM_001170753_16221	NM_001170753	418	384
NM_172130_64593	NM_172130	502	599
NM_001145224_13350	NM_001145224	1413	1878
NM_013286_42407	NM_013286	251	242
NM_001142633_12420	NM_001142633	227	192
NM_004894_36143	NM_004894	110	142
NM_003437_33078	NM_003437	153	183
NM_001199978_19486	NM_001199978	206	244
NM_001142587_12374	NM_001142587	116	101
NM_001184740_17358	NM_001184740	26	24
NM_001122841_9739	NM_001122841	320	374
NM_052995_59019	NM_052995	169	198
NM_001172767_16759	NM_001172767	356	257
NM_032785_57576	NM_032785	350	338
NM_152542_63086	NM_152542	199	222
NM_016021_46314	NM_016021	238	240
NM_052965_58995	NM_052965	157	166
NM_001172818_16790	NM_001172818	234	333
NM_001201546_19609	NM_001201546	193	200
NM_000270_604	NM_000270	213	235
NM_001077401_7089	NM_001077401	299	232
NM_001135602_11435	NM_001135602	122	150
NM_181333_66713	NM_181333	162	150
NM_153346_63996	NM_153346	51	43
NM_006109_38801	NM_006109	275	204
NM_004553_35418	NM_004553	280	238
NM_001254729_21953	NM_001254729	500	522
NM_020981_51756	NM_020981	199	205
NM_198837_68717	NM_198837	147	219
NM_001099771_8664	NM_001099771	341	362
NM_207356_69945	NM_207356	121	129
NM_031226_55915	NM_031226	177	209
NM_016050_46378	NM_016050	352	352
NM_015869_46018	NM_015869	197	181
NM_001256441_22300	NM_001256441	213	182
NM_005912_38388	NM_005912	364	332
NM_017437_47573	NM_017437	237	253
NM_012477_42251	NM_012477	223	264
NM_014285_43183	NM_014285	522	448
NM_016599_47346	NM_016599	111	102
NM_004197_34682	NM_004197	469	534
NM_175569_65656	NM_175569	82	90
NM_199285_68988	NM_199285	220	214
NM_001278606_24974	NM_001278606	503	582
NM_001142531_12327	NM_001142531	339	352
NM_001144952_13031	NM_001144952	257	256
NM_152291_62576	NM_152291	238	275
NM_001135730_11530	NM_001135730	115	155
NM_001170723_16203	NM_001170723	459	473
NM_198695_68665	NM_198695	244	318
NM_177987_66158	NM_177987	621	568
NM_001170780_16242	NM_001170780	192	182
NM_183398_67849	NM_183398	204	165
NM_145177_61876	NM_145177	106	112
NM_001009185_4103	NM_001009185	297	294
NM_001159746_14335	NM_001159746	229	219
NM_024050_53791	NM_024050	486	535
NM_207366_69968	NM_207366	197	188
NM_001289009_27633	NM_001289009	150	162
NM_002438_30844	NM_002438	186	192
NM_001164692_15143	NM_001164692	152	189
NM_014909_44443	NM_014909	205	225
NM_182581_67432	NM_182581	199	214
NM_001099771_8663	NM_001099771	498	468
NM_001004689_3060	NM_001004689	531	416
NM_173523_64994	NM_173523	391	464
NM_001015001_4882	NM_001015001	395	365
NM_016725_47447	NM_016725	82	125
NM_001199057_18983	NM_001199057	257	315
NM_001098502_8265	NM_001098502	254	231
NM_001282405_25571	NM_001282405	220	198
NM_001977_29796	NM_001977	398	484
NM_001173480_16848	NM_001173480	143	146
NM_001080523_7685	NM_001080523	235	237
NM_001244962_21596	NM_001244962	203	225
NM_198586_68616	NM_198586	189	197
NM_199046_68860	NM_199046	183	168
NM_138450_60597	NM_138450	220	201
NM_022064_52748	NM_022064	303	292
NM_173650_65216	NM_173650	387	427
NM_001005193_3349	NM_001005193	230	254
NM_005297_37035	NM_005297	248	234
NM_014335_43295	NM_014335	222	295
NM_018293_49156	NM_018293	470	417
NM_001289000_27616	NM_001289000	241	242
NM_013340_42499	NM_013340	176	130
NM_001168359_15963	NM_001168359	400	449
NM_005538_37590	NM_005538	175	244
NM_198839_68718	NM_198839	181	141
NM_001561_28894	NM_001561	151	183
NM_024631_54361	NM_024631	168	291
NM_004685_35703	NM_004685	244	209
NM_001009931_4167	NM_001009931	448	497
NM_018192_48949	NM_018192	314	276
NM_005109_36633	NM_005109	150	151
NM_007213_41126	NM_007213	249	231
NM_001011554_4399	NM_001011554	388	550
NM_181700_67002	NM_181700	229	302
NM_004085_34447	NM_004085	287	341
NM_001099408_8537	NM_001099408	203	273
NM_206997_69749	NM_206997	204	163
NM_033160_58189	NM_033160	166	205
NM_003970_34250	NM_003970	155	185
NM_001204160_19854	NM_001204160	334	388
NM_212557_70192	NM_212557	827	876
NM_033033_57986	NM_033033	175	174
NM_024740_54569	NM_024740	232	273
NM_001100631_8815	NM_001100631	474	392
NM_145030_61751	NM_145030	247	244
NM_001148_14153	NM_001148	173	201
NM_014623_43831	NM_014623	379	413
NM_015640_45808	NM_015640	194	200
NM_152503_63017	NM_152503	128	167
NM_031424_56071	NM_031424	262	348
NM_014328_43275	NM_014328	148	178
NM_031889_56219	NM_031889	378	413
NM_001282803_26024	NM_001282803	116	124
NM_001252624_21808	NM_001252624	463	435
NM_000340_769	NM_000340	128	136
NM_001195683_18531	NM_001195683	332	313
NM_194323_67975	NM_194323	115	111
NM_022124_52860	NM_022124	87	75
NM_001278166_24595	NM_001278166	537	545
NM_005633_37810	NM_005633	150	168
NM_198232_68222	NM_198232	147	191
NM_018404_49387	NM_018404	264	249
NM_001258029_22873	NM_001258029	263	313
NM_001025300_5407	NM_001025300	199	193
NM_020192_50642	NM_020192	347	374
NM_000665_1488	NM_000665	363	447
NM_001004462_2960	NM_001004462	70	70
NM_173560_65077	NM_173560	188	258
NM_005490_37469	NM_005490	154	139
NM_001255_21987	NM_001255	187	218
NM_001258380_23038	NM_001258380	325	325
NM_001136482_11864	NM_001136482	189	193
NM_001204218_19896	NM_001204218	455	439
NM_001282526_25730	NM_001282526	136	165
NM_001204387_19958	NM_001204387	540	648
NM_001165920_15309	NM_001165920	356	400
NM_001001958_2519	NM_001001958	86	68
NM_178130_66239	NM_178130	319	347
NM_001252100_21730	NM_001252100	273	239
NM_014975_44583	NM_014975	328	301
NM_017880_48336	NM_017880	191	186
NM_002810_31685	NM_002810	125	168
NM_001098514_8277	NM_001098514	169	145
NM_005641_37830	NM_005641	357	308
NM_001097616_8163	NM_001097616	422	540
NM_001162498_14687	NM_001162498	276	210
NM_000998_2207	NM_000998	201	203
NM_000069_127	NM_000069	45	71
NM_003916_34133	NM_003916	154	163
NM_016358_46946	NM_016358	92	133
NM_001123396_9810	NM_001123396	128	160
NM_152704_63405	NM_152704	290	359
NM_001170718_16191	NM_001170718	327	380
NM_021016_51823	NM_021016	238	218
NM_001289970_27863	NM_001289970	247	317
NM_002657_31333	NM_002657	94	128
NM_018687_49704	NM_018687	269	236
NM_014594_43764	NM_014594	106	148
NM_002364_30686	NM_002364	300	282
NM_001258391_23045	NM_001258391	406	473
NM_001199092_19000	NM_001199092	144	144
NM_001195736_18546	NM_001195736	138	152
NM_030812_55678	NM_030812	278	250
NM_001143883_12712	NM_001143883	622	709
NM_001195099_18288	NM_001195099	262	222
NM_001286766_27010	NM_001286766	275	289
NM_152262_62512	NM_152262	305	361
NM_001128615_10395	NM_001128615	79	125
NM_173667_65248	NM_173667	239	220
NM_000188_406	NM_000188	295	347
NM_144626_61352	NM_144626	115	98
NM_018713_49758	NM_018713	478	460
NM_001018074_5136	NM_001018074	994	1093
NM_000769_1704	NM_000769	126	148
NM_052961_58987	NM_052961	128	126
NM_002510_31007	NM_002510	158	210
NM_003697_33648	NM_003697	127	137
NM_182493_67258	NM_182493	546	685
NM_002859_31788	NM_002859	405	363
NM_014358_43341	NM_014358	360	364
NM_001277353_24484	NM_001277353	118	125
NM_030976_55871	NM_030976	171	139
NM_001144756_12894	NM_001144756	294	329
NM_032747_57527	NM_032747	221	172
NM_001012503_4514	NM_001012503	288	234
NM_172220_64653	NM_172220	72	64
NM_033085_58059	NM_033085	173	166
NM_001220500_20539	NM_001220500	698	751
NM_032139_56556	NM_032139	49	54
NM_013234_42281	NM_013234	145	147
NM_001145_13097	NM_001145	102	140
NM_001198798_18808	NM_001198798	205	306
NM_001201574_19624	NM_001201574	101	68
NM_012405_42099	NM_012405	68	141
NM_015554_45709	NM_015554	147	160
NM_013402_42632	NM_013402	125	142
NM_001172698_16724	NM_001172698	86	58
NM_000224_498	NM_000224	212	215
NM_020642_51099	NM_020642	135	166
NM_032204_56656	NM_032204	252	271
NM_001006121_3758	NM_001006121	2760	2705
NM_005857_38269	NM_005857	283	251
NM_001233_20577	NM_001233	254	251
NM_001166034_15388	NM_001166034	462	425
NM_016510_47181	NM_016510	240	228
NM_032632_57411	NM_032632	206	249
NM_001162491_14680	NM_001162491	145	240
NM_033340_58406	NM_033340	231	281
NM_005961_38497	NM_005961	76	46
NM_021023_51838	NM_021023	292	273
NM_005806_38166	NM_005806	43	68
NM_001195045_18262	NM_001195045	378	424
NM_006633_39948	NM_006633	36	51
NM_000494_1142	NM_000494	241	283
NM_001257378_22770	NM_001257378	281	384
NM_198562_68564	NM_198562	308	258
NM_001145008_13109	NM_001145008	342	350
NM_020854_51532	NM_020854	87	111
NM_152558_63127	NM_152558	176	208
NM_153206_63808	NM_153206	198	262
NM_080732_59634	NM_080732	173	224
NM_001105571_9177	NM_001105571	242	263
NM_001009933_4171	NM_001009933	350	349
NM_001282544_25763	NM_001282544	176	132
NM_015362_45359	NM_015362	318	495
NM_053002_59029	NM_053002	155	158
NM_001143852_12703	NM_001143852	158	239
NM_001282705_25916	NM_001282705	136	172
NM_001035003_5849	NM_001035003	292	428
NM_001004739_3188	NM_001004739	128	99
NM_022978_53550	NM_022978	759	808
NM_173568_65097	NM_173568	166	151
NM_001012973_4599	NM_001012973	152	176
NM_001002810_2611	NM_001002810	698	782
NM_005497_37488	NM_005497	45	58
NM_001282583_25790	NM_001282583	56	66
NM_004396_35071	NM_004396	550	560
NM_144970_61642	NM_144970	184	135
NM_025081_55091	NM_025081	126	163
NM_207371_69976	NM_207371	233	253
NM_000355_807	NM_000355	423	378
NM_032470_57120	NM_032470	135	154
NM_001100873_8825	NM_001100873	227	211
NM_006687_40062	NM_006687	413	382
NM_198475_68403	NM_198475	127	117
NM_001111061_9310	NM_001111061	235	201
NM_001201528_19595	NM_001201528	199	214
NM_002185_30276	NM_002185	99	89
NM_001256676_22439	NM_001256676	246	213
NM_020376_50860	NM_020376	456	512
NM_001009606_4125	NM_001009606	238	303
NM_015503_45608	NM_015503	297	369
NM_001198934_18885	NM_001198934	128	121
NM_033137_58170	NM_033137	166	171
NM_005730_38001	NM_005730	281	399
NM_000802_1779	NM_000802	149	218
NM_178122_66216	NM_178122	577	671
NM_031923_56294	NM_031923	180	218
NM_001048249_6920	NM_001048249	180	166
NM_001029886_5496	NM_001029886	190	223
NM_012435_42169	NM_012435	84	107
NM_021640_52360	NM_021640	563	593
NM_020526_51057	NM_020526	129	108
NM_004106_34491	NM_004106	54	64
NM_181609_66904	NM_181609	136	226
NM_001080413_7419	NM_001080413	260	304
NM_000955_2106	NM_000955	117	104
NM_001130674_10785	NM_001130674	213	155
NM_013993_42741	NM_013993	103	144
NM_006507_39667	NM_006507	187	184
NM_001039614_6187	NM_001039614	213	244
NM_001029887_5499	NM_001029887	292	253
NM_005276_36989	NM_005276	888	838
NM_004564_35446	NM_004564	266	344
NM_005367_37200	NM_005367	654	653
NM_017599_47800	NM_017599	225	308
NM_174981_65583	NM_174981	40	31
NM_007009_40740	NM_007009	183	169
NM_001111031_9294	NM_001111031	145	207
NM_152838_63612	NM_152838	486	584
NM_078483_59351	NM_078483	387	333
NM_001136155_11744	NM_001136155	236	223
NM_000231_512	NM_000231	323	326
NM_021970_52631	NM_021970	399	387
NM_182495_67263	NM_182495	388	477
NM_015032_44700	NM_015032	18	7
NM_138381_60461	NM_138381	204	159
NM_022968_53541	NM_022968	472	482
NM_014146_42936	NM_014146	372	394
NM_001112736_9370	NM_001112736	296	300
NM_198995_68829	NM_198995	144	209
NM_020428_50951	NM_020428	330	312
NM_021071_51908	NM_021071	68	85
NM_018324_49217	NM_018324	439	518
NM_001289109_27681	NM_001289109	104	176
NM_001202523_19732	NM_001202523	70	110
NM_000374_853	NM_000374	225	233
NM_015874_46025	NM_015874	226	226
NM_003529_33275	NM_003529	153	125
NM_024571_54243	NM_024571	140	186
NM_000447_1040	NM_000447	140	103
NM_001256742_22499	NM_001256742	267	299
NM_001258357_23012	NM_001258357	221	287
NM_001191013_17886	NM_001191013	396	468
NM_203303_69337	NM_203303	317	569
NM_053279_59118	NM_053279	156	199
NM_033277_58345	NM_033277	150	168
NM_017947_48474	NM_017947	121	125
NM_025112_55128	NM_025112	73	106
NM_001101338_8872	NM_001101338	67	67
NM_001278273_24695	NM_001278273	136	189
NM_001003940_2765	NM_001003940	647	650
NM_001206946_20347	NM_001206946	336	376
NM_001144766_12906	NM_001144766	125	94
NM_003853_33997	NM_003853	247	187
NM_001033080_5735	NM_001033080	76	81
NM_207121_69809	NM_207121	239	243
NM_198274_68249	NM_198274	306	343
NM_001658_29046	NM_001658	54	69
NM_001198899_18874	NM_001198899	237	292
NM_001005196_3359	NM_001005196	83	74
NM_007181_41064	NM_007181	179	205
NM_001271700_23899	NM_001271700	152	228
NM_002498_30978	NM_002498	430	476
NM_005047_36477	NM_005047	292	229
NM_001144872_12951	NM_001144872	94	103
NM_001184989_17504	NM_001184989	489	515
NM_203464_69509	NM_203464	347	316
NM_001085399_8036	NM_001085399	80	97
NM_014187_43013	NM_014187	405	473
NM_022978_53548	NM_022978	1005	1014
NM_001198721_18773	NM_001198721	260	293
NM_002257_30445	NM_002257	145	141
NM_181537_66854	NM_181537	448	409
NM_014503_43648	NM_014503	272	271
NM_006875_40478	NM_006875	762	884
NM_001198802_18814	NM_001198802	182	183
NM_021980_52655	NM_021980	110	166
NM_022468_53152	NM_022468	267	328
NM_198989_68819	NM_198989	160	180
NM_201383_69144	NM_201383	137	78
NM_030817_55687	NM_030817	198	197
NM_004786_35909	NM_004786	83	144
NM_001170701_16174	NM_001170701	488	543
NM_016440_47071	NM_016440	315	340
NM_198467_68383	NM_198467	193	199
NM_080476_59435	NM_080476	345	332
NM_001100878_8837	NM_001100878	314	335
NM_001163811_14847	NM_001163811	179	151
NM_001144872_12952	NM_001144872	303	338
NM_024054_53801	NM_024054	135	169
NM_018164_48897	NM_018164	281	347
NM_153007_63731	NM_153007	278	334
NM_024706_54524	NM_024706	383	369
NM_022036_52685	NM_022036	192	195
NM_152369_62741	NM_152369	126	110
NM_020813_51451	NM_020813	289	266
NM_001127605_10121	NM_001127605	116	106
NM_172250_64679	NM_172250	109	142
NM_001172712_16742	NM_001172712	157	179
NM_001167582_15724	NM_001167582	184	234
NM_017839_48245	NM_017839	185	215
NM_152722_63435	NM_152722	347	414
NM_001755_29277	NM_001755	266	267
NM_003996_34295	NM_003996	137	154
NM_006000_38581	NM_006000	145	187
NM_006148_38868	NM_006148	104	106
NM_153184_63800	NM_153184	285	391
NM_001200054_19518	NM_001200054	576	608
NM_006542_39744	NM_006542	213	215
NM_052893_58850	NM_052893	158	158
NM_006089_38760	NM_006089	237	285
NM_181880_67198	NM_181880	1229	1387
NM_181610_66907	NM_181610	281	292
NM_178527_66506	NM_178527	311	385
NM_054020_59134	NM_054020	1115	964
NM_153216_63829	NM_153216	189	144
NM_014057_42842	NM_014057	164	198
NM_001033578_5772	NM_001033578	90	82
NM_001145668_13714	NM_001145668	217	159
NM_001001556_2319	NM_001001556	455	506
NM_001286760_27003	NM_001286760	72	97
NM_001282507_25720	NM_001282507	2267	2330
NM_003256_32683	NM_003256	99	136
NM_001190487_17720	NM_001190487	634	562
NM_020665_51147	NM_020665	224	224
NM_198944_68780	NM_198944	126	103
NM_001257370_22760	NM_001257370	139	119
NM_000793_1760	NM_000793	216	250
NM_020377_50863	NM_020377	498	615
NM_001002245_2580	NM_001002245	312	357
NM_001033080_5734	NM_001033080	206	216
NM_003384_32972	NM_003384	300	377
NM_001286257_26653	NM_001286257	205	191
NM_138420_60530	NM_138420	189	176
NM_001001852_2439	NM_001001852	325	402
NM_001126050_9836	NM_001126050	192	212
NM_145049_61786	NM_145049	216	244
NM_001083907_7976	NM_001083907	308	414
NM_001168390_15994	NM_001168390	149	157
NM_001256422_22280	NM_001256422	296	398
NM_001164730_15163	NM_001164730	535	321
NM_014473_43586	NM_014473	264	319
NM_139319_61190	NM_139319	87	156
NM_001080417_7427	NM_001080417	231	327
NM_175635_65699	NM_175635	367	403
NM_001005482_3602	NM_001005482	420	491
NM_001145426_13537	NM_001145426	260	358
NM_001005473_3592	NM_001005473	43	59
NM_018203_48968	NM_018203	142	119
NM_173170_64792	NM_173170	244	225
NM_153338_63982	NM_153338	173	133
NM_001145160_13300	NM_001145160	119	108
NM_001282415_25581	NM_001282415	285	313
NM_001983_29810	NM_001983	96	86
NM_004308_34902	NM_004308	122	124
NM_153696_64244	NM_153696	253	271
NM_001252338_21781	NM_001252338	137	143
NM_001242590_20759	NM_001242590	525	523
NM_001650_29032	NM_001650	260	282
NM_001004720_3141	NM_001004720	266	296
NM_172348_64707	NM_172348	287	288
NM_032667_57449	NM_032667	558	525
NM_004781_35900	NM_004781	245	261
NM_182521_67319	NM_182521	210	227
NM_001711_29167	NM_001711	334	384
NM_012158_41596	NM_012158	164	208
NM_153322_63954	NM_153322	167	204
NM_001172410_16576	NM_001172410	238	186
NM_001289397_27750	NM_001289397	126	146
NM_001252339_21783	NM_001252339	555	650
NM_018838_49793	NM_018838	228	313
NM_020731_51269	NM_020731	546	520
NM_001284246_26286	NM_001284246	139	219
NM_198137_68133	NM_198137	154	142
NM_031913_56273	NM_031913	146	147
NM_012394_42068	NM_012394	194	185
NM_133433_60103	NM_133433	478	475
NM_005609_37750	NM_005609	128	122
NM_001206952_20359	NM_001206952	246	281
NM_001085365_8010	NM_001085365	429	438
NM_176863_65937	NM_176863	237	268
NM_001143783_12641	NM_001143783	300	724
NM_001199942_19471	NM_001199942	105	109
NM_001127322_9998	NM_001127322	330	311
NM_198968_68803	NM_198968	131	159
NM_031960_56369	NM_031960	415	409
NM_001277314_24464	NM_001277314	483	763
NM_022485_53191	NM_022485	163	145
NM_012318_41920	NM_012318	251	226
NM_001145264_13372	NM_001145264	258	194
NM_004870_36092	NM_004870	120	119
NM_001195683_18530	NM_001195683	707	969
NM_152450_62923	NM_152450	216	203
NM_002941_31965	NM_002941	137	148
NM_003830_33948	NM_003830	426	488
NM_021035_51858	NM_021035	148	224
NM_001193268_17952	NM_001193268	293	293
NM_001163523_14813	NM_001163523	137	170
NM_018712_49755	NM_018712	316	367
NM_001136217_11801	NM_001136217	353	455
NM_001101320_8864	NM_001101320	302	359
NM_001137548_11962	NM_001137548	1444	1377
NM_003090_32334	NM_003090	142	136
NM_194449_68012	NM_194449	121	130
NM_020400_50898	NM_020400	179	147
NM_002553_31112	NM_002553	246	280
NM_152676_63351	NM_152676	248	193
NM_001207009_20408	NM_001207009	191	186
NM_018008_48562	NM_018008	419	429
NM_004840_36021	NM_004840	145	190
NM_001269050_23462	NM_001269050	386	418
NM_018091_48745	NM_018091	75	84
NM_004094_34469	NM_004094	255	313
NM_173791_65295	NM_173791	253	271
NM_001029861_5452	NM_001029861	202	187
NM_004943_36231	NM_004943	149	191
NM_003212_32590	NM_003212	103	121
NM_001408_28578	NM_001408	149	150
NM_001285528_26508	NM_001285528	275	282
NM_001037806_6028	NM_001037806	382	365
NM_173663_65238	NM_173663	427	407
NM_001098672_8387	NM_001098672	273	310
NM_001282787_26008	NM_001282787	148	127
NM_001030001_5520	NM_001030001	157	128
NM_032795_57596	NM_032795	260	336
NM_001112808_9376	NM_001112808	364	344
NM_015910_46091	NM_015910	310	307
NM_001143943_12749	NM_001143943	93	155
NM_005978_38529	NM_005978	94	131
NM_001702_29145	NM_001702	137	124
NM_000123_260	NM_000123	401	504
NM_002630_31275	NM_002630	131	124
NM_032451_57103	NM_032451	57	79
NM_181643_66949	NM_181643	100	87
NM_145655_62130	NM_145655	323	320
NM_001024209_5203	NM_001024209	219	255
NM_001184823_17414	NM_001184823	132	169
NM_001114974_9626	NM_001114974	290	319
NM_001144984_13078	NM_001144984	431	480
NM_013393_42618	NM_013393	173	227
NM_001195283_18400	NM_001195283	313	339
NM_024615_54328	NM_024615	237	221
NM_001029864_5460	NM_001029864	59	35
NM_001170698_16169	NM_001170698	993	1007
NM_025191_55246	NM_025191	168	104
NM_002908_31897	NM_002908	293	245
NM_001127458_10071	NM_001127458	126	87
NM_001284217_26249	NM_001284217	295	320
NM_001080440_7480	NM_001080440	219	252
NM_030787_55622	NM_030787	161	217
NM_000983_2172	NM_000983	154	188
NM_001012978_4608	NM_001012978	139	177
NM_013236_42287	NM_013236	183	208
NM_001286266_26660	NM_001286266	270	315
NM_153497_64142	NM_153497	118	133
NM_012395_42070	NM_012395	602	530
NM_001004352_2901	NM_001004352	409	460
NM_001287754_27357	NM_001287754	151	148
NM_001130035_10628	NM_001130035	266	236
NM_000603_1390	NM_000603	264	260
NM_001278740_25126	NM_001278740	125	142
NM_001042729_6813	NM_001042729	265	282
NM_017943_48461	NM_017943	207	209
NM_005252_36931	NM_005252	169	164
NM_007373_41401	NM_007373	244	265
NM_000682_1528	NM_000682	176	188
NM_001145546_13650	NM_001145546	296	331
NM_015009_44648	NM_015009	410	475
NM_080612_59501	NM_080612	210	287
NM_012471_42235	NM_012471	151	208
NM_001290268_28071	NM_001290268	243	297
NM_014146_42935	NM_014146	167	221
NM_020908_51634	NM_020908	53	34
NM_022894_53489	NM_022894	254	348
NM_001005282_3479	NM_001005282	97	122
NM_001198756_18778	NM_001198756	279	281
NM_006358_39353	NM_006358	145	158
NM_001278165_24592	NM_001278165	108	107
NM_001079653_7248	NM_001079653	454	568
NM_014226_43070	NM_014226	504	473
NM_024805_54712	NM_024805	77	108
NM_153461_64115	NM_153461	439	426
NM_001024215_5217	NM_001024215	134	167
NM_013361_42549	NM_013361	180	234
NM_001189_17609	NM_001189	253	206
NM_001277176_24413	NM_001277176	307	366
NM_001277331_24468	NM_001277331	146	215
NM_001004461_2958	NM_001004461	426	432
NM_001286150_26599	NM_001286150	230	232
NM_203282_69303	NM_203282	592	575
NM_153348_64002	NM_153348	192	176
NM_021069_51904	NM_021069	725	745
NM_014580_43739	NM_014580	105	140
NM_001008401_4002	NM_001008401	125	99
NM_017416_47524	NM_017416	141	124
NM_021154_52069	NM_021154	233	176
NM_001113546_9488	NM_001113546	685	841
NM_001040446_6491	NM_001040446	89	88
NM_000927_2042	NM_000927	277	289
NM_032787_57584	NM_032787	248	217
NM_018348_49263	NM_018348	228	301
NM_001039891_6314	NM_001039891	155	180
NM_001244638_21503	NM_001244638	383	358
NM_181446_66768	NM_181446	452	424
NM_001102559_8974	NM_001102559	483	396
NM_021111_51981	NM_021111	202	198
NM_198151_68151	NM_198151	489	526
NM_005416_37297	NM_005416	142	138
NM_005028_36435	NM_005028	87	47
NM_207520_70124	NM_207520	351	359
NM_016428_47049	NM_016428	132	126
NM_000669_1499	NM_000669	138	224
NM_024050_53793	NM_024050	433	481
NM_001145474_13594	NM_001145474	405	445
NM_006198_38985	NM_006198	120	151
NM_001289009_27631	NM_001289009	477	585
NM_182595_67447	NM_182595	218	194
NM_176875_65946	NM_176875	239	251
NM_152680_63362	NM_152680	346	389
NM_173167_64791	NM_173167	61	67
NM_014089_42893	NM_014089	392	385
NM_001277444_24504	NM_001277444	273	304
NM_001146157_13999	NM_001146157	177	199
NM_031448_56112	NM_031448	197	200
NM_003407_33023	NM_003407	94	118
NM_001198799_18809	NM_001198799	233	258
NM_001005284_3486	NM_001005284	212	169
NM_001204065_19792	NM_001204065	878	904
NM_144962_61630	NM_144962	303	303
NM_001199088_18995	NM_001199088	372	466
NM_006261_39124	NM_006261	106	95
NM_001042625_6764	NM_001042625	178	244
NM_153433_64076	NM_153433	140	173
NM_052890_58845	NM_052890	211	184
NM_001270643_23641	NM_001270643	319	385
NM_002283_30516	NM_002283	334	317
NM_002875_31830	NM_002875	88	147
NM_024570_54240	NM_024570	199	213
NM_022140_52903	NM_022140	118	128
NM_006662_40013	NM_006662	314	321
NM_007283_41274	NM_007283	118	132
NM_006800_40298	NM_006800	376	405
NM_177405_66009	NM_177405	149	144
NM_014178_42993	NM_014178	57	71
NM_139289_61174	NM_139289	269	273
NM_001278236_24647	NM_001278236	361	403
NM_001114121_9532	NM_001114121	280	246
NM_001284217_26250	NM_001284217	163	145
NM_001166289_15567	NM_001166289	343	361
NM_000274_614	NM_000274	283	286
NM_000169_358	NM_000169	292	387
NM_024503_54121	NM_024503	326	222
NM_001284424_26442	NM_001284424	196	233
NM_001001418_2271	NM_001001418	158	213
NM_001243523_21273	NM_001243523	344	322
NM_001130518_10780	NM_001130518	342	394
NM_005610_37753	NM_005610	576	887
NM_020407_50915	NM_020407	401	432
NM_019606_50388	NM_019606	257	289
NM_031964_56380	NM_031964	130	170
NM_001195519_18454	NM_001195519	552	717
NM_001195637_18519	NM_001195637	843	702
NM_001281715_25305	NM_001281715	542	499
NM_016605_47356	NM_016605	364	517
NM_020177_50610	NM_020177	391	421
NM_170710_64439	NM_170710	185	188
NM_005390_37245	NM_005390	201	237
NM_001206710_20245	NM_001206710	262	305
NM_199173_68929	NM_199173	189	210
NM_016013_46300	NM_016013	173	179
NM_138995_60958	NM_138995	99	133
NM_178460_66427	NM_178460	487	533
NM_004278_34849	NM_004278	225	260
NM_153343_63991	NM_153343	131	97
NM_031412_56042	NM_031412	165	148
NM_001117_9658	NM_001117	212	216
NM_001288769_27521	NM_001288769	127	114
NM_001286440_26733	NM_001286440	135	166
NM_001242491_20718	NM_001242491	492	693
NM_001282876_26067	NM_001282876	121	116
NM_032369_56954	NM_032369	60	47
NM_001128305_10346	NM_001128305	416	446
NM_001039178_6094	NM_001039178	374	347
NM_001282500_25711	NM_001282500	162	189
NM_001161584_14598	NM_001161584	38	63
NM_001101663_8921	NM_001101663	655	1271
NM_001271643_23871	NM_001271643	702	752
NM_001253849_21909	NM_001253849	178	173
NM_004271_34830	NM_004271	208	207
NM_001145026_13131	NM_001145026	490	616
NM_022097_52810	NM_022097	191	279
NM_198158_68164	NM_198158	224	222
NM_173628_65172	NM_173628	242	288
NM_017694_47959	NM_017694	84	90
NM_006512_39679	NM_006512	305	408
NM_001278795_25137	NM_001278795	240	319
NM_001252090_21722	NM_001252090	155	174
NM_001100631_8813	NM_001100631	697	725
NM_144648_61405	NM_144648	37	70
NM_006007_38602	NM_006007	505	546
NM_207006_69753	NM_207006	221	293
NM_007040_40811	NM_007040	103	131
NM_016079_46451	NM_016079	171	159
NM_005097_36603	NM_005097	223	287
NM_018074_48705	NM_018074	394	404
NM_016131_46536	NM_016131	327	310
NM_001130955_10920	NM_001130955	147	111
NM_001277091_24385	NM_001277091	189	139
NM_052837_58730	NM_052837	125	100
NM_001264_23259	NM_001264	114	119
NM_152513_63036	NM_152513	130	109
NM_001001952_2502	NM_001001952	184	220
NM_002228_30379	NM_002228	424	549
NM_016256_46768	NM_016256	186	207
NM_000399_913	NM_000399	445	389
NM_014718_44052	NM_014718	156	194
NM_001204172_19859	NM_001204172	359	366
NM_001206917_20322	NM_001206917	110	108
NM_018039_48625	NM_018039	162	189
NM_032361_56939	NM_032361	386	383
NM_144625_61348	NM_144625	146	139
NM_138994_60954	NM_138994	191	155
NM_001013735_4780	NM_001013735	358	223
NM_001127500_10093	NM_001127500	102051	170902
NM_003027_32183	NM_003027	348	307
NM_003846_33981	NM_003846	96	97
NM_003283_32750	NM_003283	131	143
NM_001243226_21132	NM_001243226	213	185
NM_181449_66770	NM_181449	151	233
NM_054111_59187	NM_054111	89	74
NM_015680_45883	NM_015680	401	348
NM_014168_42969	NM_014168	190	190
NM_001291593_28305	NM_001291593	172	182
NM_016128_46534	NM_016128	63	95
NM_003252_32671	NM_003252	204	221
NM_014911_44451	NM_014911	444	541
NM_031440_56099	NM_031440	286	311
NM_001199934_19464	NM_001199934	186	185
NM_001281746_25332	NM_001281746	584	597
NM_018124_48806	NM_018124	93	100
NM_004836_36010	NM_004836	316	330
NM_001706_29155	NM_001706	203	256
NM_001290629_28126	NM_001290629	220	196
NM_001185127_17586	NM_001185127	235	264
NM_001937_29699	NM_001937	167	190
NM_152401_62810	NM_152401	140	142
NM_001004467_2974	NM_001004467	221	173
NM_000807_1791	NM_000807	346	330
NM_001012279_4451	NM_001012279	264	337
NM_001193314_17998	NM_001193314	249	343
NM_001142351_12188	NM_001142351	144	186
NM_002089_30046	NM_002089	166	259
NM_031268_55930	NM_031268	196	229
NM_018354_49273	NM_018354	114	107
NM_001164379_14996	NM_001164379	50	55
NM_175630_65695	NM_175630	364	353
NM_001660_29050	NM_001660	109	120
NM_213589_70203	NM_213589	227	188
NM_001005161_3261	NM_001005161	197	200
NM_001372_28499	NM_001372	296	393
NM_001016_4923	NM_001016	145	117
NM_001134418_11061	NM_001134418	352	385
NM_031844_56192	NM_031844	110	181
NM_001514_28787	NM_001514	318	418
NM_000374_854	NM_000374	199	232
NM_001126113_9868	NM_001126113	430	473
NM_014923_44478	NM_014923	338	364
NM_001290263_28064	NM_001290263	336	326
NM_032138_56551	NM_032138	443	422
NM_018109_48775	NM_018109	107	170
NM_203299_69332	NM_203299	91	134
NM_001102605_8994	NM_001102605	388	400
NM_001199417_19179	NM_001199417	91	92
NM_032881_57791	NM_032881	227	213
NM_152694_63382	NM_152694	276	288
NM_015551_45703	NM_015551	283	306
NM_003014_32149	NM_003014	246	192
NM_032683_57462	NM_032683	229	205
NM_212502_70168	NM_212502	168	176
NM_014266_43145	NM_014266	190	208
NM_018353_49270	NM_018353	446	411
NM_019093_50267	NM_019093	184	191
NM_024855_54811	NM_024855	132	191
NM_001012416_4487	NM_001012416	242	200
NM_001007232_3854	NM_001007232	127	183
NM_001164502_15104	NM_001164502	208	250
NM_006606_39895	NM_006606	59	93
NM_001010877_4264	NM_001010877	126	131
NM_001159522_14249	NM_001159522	276	309
NM_001145729_13771	NM_001145729	699	691
NM_003334_32862	NM_003334	286	344
NM_053274_59108	NM_053274	508	430
NM_153615_64176	NM_153615	205	293
NM_016118_46516	NM_016118	47	67
NM_017807_48170	NM_017807	383	404
NM_001079871_7300	NM_001079871	156	162
NM_001170905_16280	NM_001170905	242	206
NM_001171133_16318	NM_001171133	201	236
NM_177952_66129	NM_177952	377	391
NM_001139488_12029	NM_001139488	186	178
NM_006517_39693	NM_006517	94	135
NM_012294_41864	NM_012294	115	134
NM_001199803_19359	NM_001199803	277	327
NM_018227_49023	NM_018227	277	320
NM_017432_47560	NM_017432	221	218
NM_005950_38465	NM_005950	187	243
NM_018696_49721	NM_018696	163	220
NM_000173_370	NM_000173	138	111
NM_020980_51751	NM_020980	229	244
NM_001178142_17296	NM_001178142	280	295
NM_005131_36681	NM_005131	101	118
NM_006342_39310	NM_006342	157	170
NM_000861_1895	NM_000861	346	364
NM_030752_55546	NM_030752	52	55
NM_001242326_20620	NM_001242326	7234	8330
NM_153635_64188	NM_153635	302	315
NM_001037442_5970	NM_001037442	211	265
NM_018952_49974	NM_018952	76	113
NM_016513_47185	NM_016513	495	551
NM_001286792_27039	NM_001286792	103	117
NM_001142541_12339	NM_001142541	483	604
NM_181620_66932	NM_181620	181	170
NM_001146265_14062	NM_001146265	1260	1239
NM_004559_35429	NM_004559	600	659
NM_001207017_20422	NM_001207017	333	312
NM_173209_64824	NM_173209	532	595
NM_001130968_10936	NM_001130968	743	724
NM_001159495_14244	NM_001159495	290	343
NM_001164114_14895	NM_001164114	378	365
NM_005128_36673	NM_005128	234	234
NM_001127615_10131	NM_001127615	200	583
NM_032606_57380	NM_032606	190	195
NM_014211_43038	NM_014211	147	176
NM_001271682_23882	NM_001271682	322	385
NM_014663_43915	NM_014663	97	172
NM_016082_46456	NM_016082	158	222
NM_199336_69029	NM_199336	137	115
NM_015087_44829	NM_015087	227	200
NM_001286123_26583	NM_001286123	187	277
NM_001206799_20271	NM_001206799	178	197
NM_203406_69450	NM_203406	113	96
NM_001166160_15472	NM_001166160	255	257
NM_016334_46902	NM_016334	315	320
NM_023008_53562	NM_023008	216	198
NM_001242668_20786	NM_001242668	192	193
NM_002421_30796	NM_002421	237	227
NM_001286562_26819	NM_001286562	586	708
NM_014298_43216	NM_014298	83	92
NM_004077_34437	NM_004077	233	248
NM_005764_38078	NM_005764	145	111
NM_001001329_2233	NM_001001329	236	177
NM_080701_59603	NM_080701	399	415
NM_007124_40955	NM_007124	344	300
NM_001002918_2657	NM_001002918	293	318
NM_001040454_6503	NM_001040454	233	241
NM_002156_30208	NM_002156	223	244
NM_001163260_14753	NM_001163260	284	265
NM_001160169_14413	NM_001160169	194	216
NM_198038_68063	NM_198038	125	119
NM_001017922_5022	NM_001017922	77	73
NM_018192_48951	NM_018192	142	175
NM_001039459_6135	NM_001039459	194	201
NM_173852_65405	NM_173852	370	420
NM_004491_35283	NM_004491	111	78
NM_022828_53451	NM_022828	338	308
NM_001271641_23868	NM_001271641	411	445
NM_021079_51930	NM_021079	934	1023
NM_201520_69187	NM_201520	134	132
NM_014429_43488	NM_014429	181	160
NM_032718_57495	NM_032718	163	136
NM_012447_42182	NM_012447	484	453
NM_001191033_17905	NM_001191033	210	179
NM_001040157_6412	NM_001040157	284	395
NM_017577_47761	NM_017577	85	96
NM_020639_51092	NM_020639	102	77
NM_001195602_18500	NM_001195602	64	122
NM_003305_32799	NM_003305	399	441
NM_007137_40978	NM_007137	349	399
NM_001171660_16402	NM_001171660	355	443
NM_000362_817	NM_000362	287	280
NM_018055_48665	NM_018055	211	251
NM_152704_63403	NM_152704	331	395
NM_031891_56227	NM_031891	192	240
NM_173516_64977	NM_173516	152	198
NM_014098_42896	NM_014098	211	233
NM_181889_67213	NM_181889	176	186
NM_001098515_8281	NM_001098515	216	233
NM_022568_53249	NM_022568	299	290
NM_005008_36387	NM_005008	163	137
NM_001261407_23159	NM_001261407	149	98
NM_022336_52999	NM_022336	382	494
NM_001004067_2794	NM_001004067	185	190
NM_018100_48763	NM_018100	143	196
NM_016306_46854	NM_016306	93	121
NM_001178139_17290	NM_001178139	949	1213
NM_170775_64501	NM_170775	596	647
NM_032178_56628	NM_032178	249	246
NM_002909_31902	NM_002909	255	287
NM_000925_2038	NM_000925	158	175
NM_001098626_8357	NM_001098626	183	159
NM_001316_28392	NM_001316	138	148
NM_001042601_6756	NM_001042601	201	196
NM_022112_52836	NM_022112	218	276
NM_001168410_16009	NM_001168410	280	352
NM_022445_53101	NM_022445	222	241
NM_001201481_19584	NM_001201481	274	257
NM_001166102_15412	NM_001166102	224	257
NM_001282706_25918	NM_001282706	184	166
NM_001178046_17198	NM_001178046	107	97
NM_012093_41472	NM_012093	55	68
NM_001166339_15585	NM_001166339	270	255
NM_019035_50142	NM_019035	431	419
NM_001105_9090	NM_001105	243	276
NM_001001418_2273	NM_001001418	739	761
NM_001134656_11136	NM_001134656	147	148
NM_022060_52741	NM_022060	375	380
NM_001286198_26621	NM_001286198	65	54
NM_001144857_12941	NM_001144857	265	315
NM_173077_64749	NM_173077	303	291
NM_203405_69446	NM_203405	253	258
NM_080489_59437	NM_080489	485	548
NM_001284235_26267	NM_001284235	2238	2584
NM_032258_56723	NM_032258	70	57
NM_152359_62721	NM_152359	114	130
NM_001256822_22554	NM_001256822	139	142
NM_001253798_21881	NM_001253798	86	88
NM_001257209_22694	NM_001257209	473	538
NM_001005165_3273	NM_001005165	167	198
NM_001267828_23448	NM_001267828	260	315
NM_018405_49390	NM_018405	315	269
NM_001037498_5977	NM_001037498	681	808
NM_001204306_19931	NM_001204306	354	353
NM_001134665_11151	NM_001134665	380	377
NM_022058_52734	NM_022058	193	277
NM_019897_50465	NM_019897	230	285
NM_172131_64597	NM_172131	259	244
NM_001127206_9935	NM_001127206	192	223
NM_015242_45126	NM_015242	440	510
NM_053278_59114	NM_053278	248	188
NM_153609_64162	NM_153609	249	248
NM_000432_1001	NM_000432	299	328
NM_020396_50892	NM_020396	322	369
NM_003780_33827	NM_003780	79	79
NM_152278_62541	NM_152278	133	162
NM_001185077_17557	NM_001185077	23	36
NM_001034832_5821	NM_001034832	893	951
NM_173485_64912	NM_173485	104	106
NM_153490_64141	NM_153490	174	162
NM_032859_57745	NM_032859	259	300
NM_021237_52232	NM_021237	153	167
NM_001284516_26462	NM_001284516	142	102
NM_033513_58605	NM_033513	268	312
NM_000831_1838	NM_000831	57	48
NM_001145417_13528	NM_001145417	136	165
NM_004288_34870	NM_004288	184	171
NM_001127507_10102	NM_001127507	95	94
NM_176887_65972	NM_176887	179	189
NM_014287_43187	NM_014287	218	209
NM_181789_67119	NM_181789	123	180
NM_022779_53402	NM_022779	204	186
NM_005044_36469	NM_005044	125	99
NM_182697_67539	NM_182697	632	653
NM_032638_57420	NM_032638	19	18
NM_020311_50761	NM_020311	285	324
NM_005292_37021	NM_005292	246	293
NM_005588_37712	NM_005588	248	189
NM_020997_51787	NM_020997	235	213
NM_138764_60796	NM_138764	338	345
NM_001008237_3968	NM_001008237	178	137
NM_002578_31172	NM_002578	66	103
NM_005082_36563	NM_005082	122	93
NM_016557_47266	NM_016557	162	229
NM_015401_45433	NM_015401	189	246
NM_001001960_2526	NM_001001960	504	501
NM_002314_30600	NM_002314	188	231
NM_004913_36170	NM_004913	172	230
NM_001010979_4367	NM_001010979	182	187
NM_006514_39686	NM_006514	328	412
NM_016478_47130	NM_016478	281	276
NM_006455_39565	NM_006455	104	151
NM_002663_31348	NM_002663	128	149
NM_001007532_3899	NM_001007532	277	362
NM_004953_36257	NM_004953	50	52
NM_001243718_21335	NM_001243718	623	733
NM_001013407_4662	NM_001013407	401	381
NM_018342_49246	NM_018342	532	564
NM_020405_50909	NM_020405	158	152
NM_002894_31865	NM_002894	237	246
NM_153047_63787	NM_153047	108	112
NM_015373_45379	NM_015373	256	234
NM_173587_65118	NM_173587	105	80
NM_080659_59559	NM_080659	147	131
NM_001018000_5090	NM_001018000	122	97
NM_006414_39473	NM_006414	103	109
NM_173630_65178	NM_173630	175	204
NM_020904_51628	NM_020904	32	43
NM_003925_34149	NM_003925	242	274
NM_173807_65330	NM_173807	128	126
NM_001277075_24380	NM_001277075	215	345
NM_001170747_16216	NM_001170747	308	397
NM_138421_60533	NM_138421	345	329
NM_033198_58244	NM_033198	183	199
NM_007124_40954	NM_007124	371	479
NM_058230_59317	NM_058230	170	149
NM_001165977_15363	NM_001165977	69	124
NM_001171182_16355	NM_001171182	185	250
NM_173658_65227	NM_173658	56	85
NM_139199_61091	NM_139199	196	255
NM_001289807_27803	NM_001289807	27	34
NM_014518_43674	NM_014518	180	138
NM_178824_66616	NM_178824	74	95
NM_001286099_26570	NM_001286099	226	298
NM_001190899_17828	NM_001190899	532	653
NM_001099221_8471	NM_001099221	244	224
NM_001160179_14417	NM_001160179	304	360
NM_033188_58228	NM_033188	349	432
NM_005870_38307	NM_005870	171	214
NM_014149_42939	NM_014149	214	239
NM_002769_31586	NM_002769	287	318
NM_014638_43863	NM_014638	167	138
NM_001756_29280	NM_001756	231	304
NM_001100114_8719	NM_001100114	462	474
NM_001131007_10954	NM_001131007	97	101
NM_031412_56044	NM_031412	310	269
NM_001286683_26927	NM_001286683	455	510
NM_152860_63625	NM_152860	432	341
NM_001168409_16007	NM_001168409	162	191
NM_024627_54352	NM_024627	190	224
NM_001145661_13701	NM_001145661	51	54
NM_002736_31502	NM_002736	278	298
NM_001171163_16339	NM_001171163	364	486
NM_001080772_7748	NM_001080772	252	208
NM_001142602_12392	NM_001142602	274	261
NM_182533_67345	NM_182533	727	671
NM_030952_55811	NM_030952	45	53
NM_000793_1759	NM_000793	310	350
NM_001171511_16376	NM_001171511	822	792
NM_001725_29204	NM_001725	216	244
NM_001256896_22613	NM_001256896	70	65
NM_144991_61682	NM_144991	327	392
NM_001205294_20165	NM_001205294	256	223
NM_001123396_9809	NM_001123396	397	386
NM_004028_34325	NM_004028	110	105
NM_053051_59085	NM_053051	397	281
NM_001127511_10107	NM_001127511	293	351
NM_001013620_4676	NM_001013620	98	147
NM_001285829_26515	NM_001285829	47	55
NM_001004742_3198	NM_001004742	265	243
NM_015530_45663	NM_015530	151	127
NM_018199_48958	NM_018199	244	230
NM_015414_45445	NM_015414	375	432
NM_001199285_19130	NM_001199285	182	182
NM_182759_67587	NM_182759	194	201
NM_001286570_26836	NM_001286570	410	406
NM_053277_59111	NM_053277	113	128
NM_015652_45830	NM_015652	306	448
NM_006705_40101	NM_006705	285	347
NM_000854_1890	NM_000854	262	226
NM_005617_37771	NM_005617	238	289
NM_001282188_25430	NM_001282188	156	172
NM_206899_69678	NM_206899	229	204
NM_001017973_5054	NM_001017973	765	917
NM_001256196_22131	NM_001256196	577	559
NM_001287811_27380	NM_001287811	128	94
NM_182612_67468	NM_182612	138	154
NM_001127219_9955	NM_001127219	196	183
NM_014990_44616	NM_014990	143	167
NM_012294_41866	NM_012294	84	96
NM_001079653_7249	NM_001079653	163	177
NM_152240_62489	NM_152240	108	141
NM_145232_61919	NM_145232	139	145
NM_001004742_3196	NM_001004742	346	354
NM_030645_55496	NM_030645	203	183
NM_001145717_13748	NM_001145717	91	192
NM_182538_67353	NM_182538	211	275
NM_000132_278	NM_000132	367	473
NM_018208_48976	NM_018208	173	197
NM_182641_67503	NM_182641	101	127
NM_031282_55958	NM_031282	194	213
NM_058203_59299	NM_058203	671	632
NM_001113547_9491	NM_001113547	98	101
NM_001001872_2441	NM_001001872	240	238
NM_033054_58014	NM_033054	220	222
NM_032144_56569	NM_032144	289	299
NM_001242326_20621	NM_001242326	2210	2796
NM_001011552_4395	NM_001011552	244	230
NM_001012971_4597	NM_001012971	119	171
NM_178171_66278	NM_178171	139	187
NM_006542_39746	NM_006542	283	410
NM_033328_58402	NM_033328	121	124
NM_000614_1412	NM_000614	279	307
NM_005418_37301	NM_005418	120	129
NM_001385_28524	NM_001385	199	175
NM_017444_47585	NM_017444	216	189
NM_020749_51312	NM_020749	147	147
NM_001097620_8167	NM_001097620	212	152
NM_005772_38097	NM_005772	218	176
NM_018177_48923	NM_018177	192	223
NM_183419_67868	NM_183419	84	71
NM_001199199_19078	NM_001199199	139	231
NM_020399_50895	NM_020399	290	283
NM_080646_59539	NM_080646	204	224
NM_001006655_3789	NM_001006655	267	255
NM_139279_61149	NM_139279	1238	1377
NM_001004309_2838	NM_001004309	163	167
NM_017923_48436	NM_017923	461	556
NM_032323_56850	NM_032323	347	404
NM_001001659_2338	NM_001001659	381	450
NM_001193375_18038	NM_001193375	204	250
NM_001496_28744	NM_001496	67	94
NM_006458_39571	NM_006458	231	204
NM_022561_53239	NM_022561	238	259
NM_197965_68047	NM_197965	140	142
NM_001076785_7033	NM_001076785	100	90
NM_002133_30150	NM_002133	439	519
NM_005292_37020	NM_005292	158	115
NM_001177675_17084	NM_001177675	198	175
NM_001278403_24801	NM_001278403	409	419
NM_001288629_27438	NM_001288629	195	253
NM_001080458_7519	NM_001080458	311	256
NM_006768_40232	NM_006768	183	166
NM_001160392_14480	NM_001160392	370	334
NM_005362_37193	NM_005362	799	918
NM_004675_35686	NM_004675	58	80
NM_032807_57630	NM_032807	535	611
NM_001184904_17451	NM_001184904	581	631
NM_001290129_27967	NM_001290129	670	742
NM_006331_39283	NM_006331	212	239
NM_003560_33348	NM_003560	270	292
NM_138481_60652	NM_138481	147	169
NM_177998_66169	NM_177998	83	101
NM_032598_57357	NM_032598	734	746
NM_181466_66779	NM_181466	453	477
NM_001145315_13437	NM_001145315	297	260
NM_001282770_25993	NM_001282770	105	163
NM_015341_45317	NM_015341	121	128
NM_001282406_25572	NM_001282406	88	126
NM_000554_1280	NM_000554	79	74
NM_145171_61859	NM_145171	130	150
NM_001278667_25051	NM_001278667	221	283
NM_006725_40136	NM_006725	199	199
NM_014047_42821	NM_014047	107	117
NM_001001961_2528	NM_001001961	125	141
NM_001145224_13352	NM_001145224	960	1004
NM_197941_68031	NM_197941	230	215
NM_013449_42677	NM_013449	251	229
NM_014656_43900	NM_014656	697	757
NM_021081_51936	NM_021081	273	229
NM_015283_45202	NM_015283	205	210
NM_001085420_8043	NM_001085420	247	357
NM_001017436_4985	NM_001017436	511	553
NM_014765_44165	NM_014765	473	386
NM_001113561_9496	NM_001113561	99	112
NM_001080975_7800	NM_001080975	113	100
NM_001012321_4465	NM_001012321	340	320
NM_001135674_11483	NM_001135674	248	265
NM_001256405_22261	NM_001256405	269	331
NM_001278511_24884	NM_001278511	208	288
NM_032805_57623	NM_032805	133	150
NM_003048_32239	NM_003048	330	301
NM_001142316_12157	NM_001142316	119	112
NM_145793_62217	NM_145793	427	508
NM_030967_55850	NM_030967	236	273
NM_001190706_17725	NM_001190706	126	106
NM_183241_67803	NM_183241	88	84
NM_001252660_21815	NM_001252660	180	185
NM_177952_66130	NM_177952	285	300
NM_001139518_12050	NM_001139518	368	427
NM_001025616_5429	NM_001025616	174	217
NM_014519_43678	NM_014519	105	73
NM_001185080_17562	NM_001185080	148	171
NM_000421_973	NM_000421	470	533
NM_017910_48403	NM_017910	525	5608
NM_024516_54149	NM_024516	174	212
NM_018373_49322	NM_018373	1012	1145
NM_004992_36353	NM_004992	209	229
NM_001286678_26915	NM_001286678	138	157
NM_006406_39455	NM_006406	115	134
NM_001284296_26338	NM_001284296	150	173
NM_172140_64604	NM_172140	292	319
NM_016567_47287	NM_016567	357	361
NM_022479_53172	NM_022479	66	68
NM_001256820_22549	NM_001256820	330	349
NM_153289_63950	NM_153289	291	354
NM_001099852_8694	NM_001099852	190	163
NM_005510_37518	NM_005510	244	234
NM_018922_49891	NM_018922	446	462
NM_001257119_22648	NM_001257119	270	182
NM_005275_36986	NM_005275	159	169
NM_001291381_28225	NM_001291381	1432	1550
NM_001504_28765	NM_001504	220	166
NM_001080487_7595	NM_001080487	614	652
NM_001031617_5553	NM_001031617	142	218
NM_138615_60700	NM_138615	244	430
NM_017890_48355	NM_017890	299	271
NM_173833_65378	NM_173833	252	319
NM_002856_31781	NM_002856	233	285
NM_138389_60473	NM_138389	196	239
NM_022171_52982	NM_022171	172	251
NM_003310_32807	NM_003310	105	185
NM_000319_724	NM_000319	234	283
NM_032944_57863	NM_032944	194	257
NM_001139498_12032	NM_001139498	160	193
NM_001172131_16536	NM_001172131	265	248
NM_001287496_27301	NM_001287496	412	389
NM_005655_37861	NM_005655	186	173
NM_007197_41098	NM_007197	184	206
NM_001161442_14533	NM_001161442	174	256
NM_006118_38816	NM_006118	292	309
NM_032603_57372	NM_032603	116	146
NM_001172110_16532	NM_001172110	534	587
NM_001242462_20695	NM_001242462	285	279
NM_001042403_6606	NM_001042403	279	324
NM_001767_29311	NM_001767	187	272
NM_016329_46890	NM_016329	66	61
NM_001252334_21773	NM_001252334	274	265
NM_001256238_22142	NM_001256238	152	153
NM_020468_51029	NM_020468	460	440
NM_001204398_19963	NM_001204398	756	778
NM_080574_59451	NM_080574	264	285
NM_032018_56409	NM_032018	821	793
NM_015481_45583	NM_015481	342	330
NM_021873_52486	NM_021873	306	495
NM_001033522_5756	NM_001033522	162	182
NM_001135995_11625	NM_001135995	196	197
NM_001282856_26047	NM_001282856	148	246
NM_001190441_17661	NM_001190441	290	313
NM_001102612_9004	NM_001102612	110	143
NM_178566_66576	NM_178566	126	144
NM_139053_60993	NM_139053	190	219
NM_006188_38959	NM_006188	384	509
NM_015137_44918	NM_015137	221	187
NM_003735_33732	NM_003735	199	220
NM_017867_48304	NM_017867	313	339
NM_014321_43262	NM_014321	313	303
NM_014224_43065	NM_014224	436	443
NM_001291593_28304	NM_001291593	134	222
NM_017553_47716	NM_017553	111	144
NM_176823_65929	NM_176823	75	58
NM_021232_52225	NM_021232	712	797
NM_001244705_21515	NM_001244705	214	230
NM_017442_47580	NM_017442	186	250
NM_016102_46491	NM_016102	94	105
NM_148172_62382	NM_148172	479	626
NM_175566_65653	NM_175566	312	299
NM_207398_70020	NM_207398	360	347
NM_001256141_22106	NM_001256141	540	563
NM_001190879_17820	NM_001190879	219	218
NM_032954_57873	NM_032954	239	284
NM_080740_59644	NM_080740	466	435
NM_001081675_7843	NM_001081675	181	177
NM_001172660_16662	NM_001172660	529	721
NM_000423_979	NM_000423	129	155
NM_152538_63077	NM_152538	359	313
NM_000220_488	NM_000220	344	258
NM_001243726_21339	NM_001243726	123	138
NM_001040663_6527	NM_001040663	3736	3640
NM_145738_62184	NM_145738	121	153
NM_153444_64091	NM_153444	69	93
NM_020225_50704	NM_020225	104	103
NM_001252216_21747	NM_001252216	157	119
NM_183012_67759	NM_183012	200	212
NM_001700_29140	NM_001700	104	90
NM_024790_54681	NM_024790	166	202
NM_000617_1415	NM_000617	506	550
NM_004556_35421	NM_004556	150	209
NM_001099652_8594	NM_001099652	175	147
NM_001165036_15264	NM_001165036	302	353
NM_016308_46858	NM_016308	384	430
NM_031460_56135	NM_031460	230	220
NM_017911_48406	NM_017911	179	193
NM_005370_37205	NM_005370	155	126
NM_030946_55802	NM_030946	220	315
NM_175748_65742	NM_175748	262	264
NM_000120_253	NM_000120	146	161
NM_000288_642	NM_000288	307	366
NM_001076_7006	NM_001076	575	707
NM_001131018_10968	NM_001131018	265	311
NM_052834_58727	NM_052834	88	95
NM_000795_1766	NM_000795	116	117
NM_001278114_24561	NM_001278114	143	149
NM_015652_45829	NM_015652	376	492
NM_001099269_8482	NM_001099269	337	344
NM_153362_64024	NM_153362	190	171
NM_001256596_22390	NM_001256596	473	473
NM_001276478_24330	NM_001276478	759	748
NM_001289058_27659	NM_001289058	189	258
NM_001252339_21782	NM_001252339	398	356
NM_001389_28536	NM_001389	435	436
NM_001872_29560	NM_001872	210	230
NM_001270837_23679	NM_001270837	87	132
NM_001243403_21226	NM_001243403	212	215
NM_020699_51207	NM_020699	97	72
NM_032861_57753	NM_032861	171	194
NM_001204182_19872	NM_001204182	319	356
NM_001004724_3147	NM_001004724	271	306
NM_001286645_26894	NM_001286645	55	69
NM_001003683_2697	NM_001003683	611	619
NM_170706_64435	NM_170706	188	210
NM_007243_41187	NM_007243	170	202
NM_006940_40595	NM_006940	85	88
NM_001123065_9771	NM_001123065	43	67
NM_004139_34572	NM_004139	401	413
NM_017652_47884	NM_017652	131	167
NM_030967_55849	NM_030967	311	254
NM_004135_34561	NM_004135	164	221
NM_001145160_13299	NM_001145160	246	222
NM_174855_65428	NM_174855	643	640
NM_001160130_14401	NM_001160130	233	231
NM_032328_56860	NM_032328	83	98
NM_001126181_9881	NM_001126181	134	138
NM_001142861_12532	NM_001142861	551	407
NM_001164000_14877	NM_001164000	133	128
NM_004493_35288	NM_004493	226	254
NM_001079872_7301	NM_001079872	133	107
NM_015322_45278	NM_015322	128	100
NM_201649_69274	NM_201649	342	316
NM_001286237_26644	NM_001286237	266	242
NM_001190801_17782	NM_001190801	289	279
NM_001289049_27655	NM_001289049	1177	1267
NM_004066_34409	NM_004066	109	147
NM_000138_290	NM_000138	162	175
NM_001004719_3138	NM_001004719	396	383
NM_001613_28948	NM_001613	277	250
NM_024649_54399	NM_024649	187	130
NM_016173_46603	NM_016173	95	110
NM_001282182_25425	NM_001282182	198	237
NM_080491_59440	NM_080491	94	130
NM_002698_31416	NM_002698	94	131
NM_000733_1647	NM_000733	257	319
NM_024837_54779	NM_024837	132	112
NM_031444_56106	NM_031444	196	184
NM_001171936_16470	NM_001171936	312	267
NM_032620_57390	NM_032620	336	240
NM_018122_48804	NM_018122	577	714
NM_001286751_26991	NM_001286751	342	343
NM_207409_70035	NM_207409	79	63
NM_001243539_21288	NM_001243539	175	175
NM_001168301_15925	NM_001168301	404	448
NM_001145053_13153	NM_001145053	264	241
NM_033135_58166	NM_033135	136	201
NM_005053_36494	NM_005053	250	275
NM_001282725_25938	NM_001282725	147	150
NM_006978_40669	NM_006978	353	420
NM_005813_38182	NM_005813	358	359
NM_016079_46449	NM_016079	234	204
NM_001014445_4840	NM_001014445	707	654
NM_001290343_28113	NM_001290343	300	335
NM_015465_45550	NM_015465	140	147
NM_001018108_5150	NM_001018108	273	231
NM_001278522_24897	NM_001278522	108	131
NM_005522_37550	NM_005522	229	227
NM_001269051_23467	NM_001269051	899	870
NM_001668_29073	NM_001668	294	330
NM_017673_47924	NM_017673	112	170
NM_198152_68153	NM_198152	104	102
NM_181872_67191	NM_181872	212	196
NM_020695_51195	NM_020695	74	78
NM_014856_44326	NM_014856	154	193
NM_030615_55453	NM_030615	139	175
NM_001632_28990	NM_001632	322	244
NM_001195280_18397	NM_001195280	106	122
NM_173850_65403	NM_173850	321	408
NM_001003699_2710	NM_001003699	216	197
NM_052846_58754	NM_052846	193	276
NM_016496_47157	NM_016496	193	286
NM_101395_59817	NM_101395	419	437
NM_001198986_18937	NM_001198986	97	102
NM_001102595_8984	NM_001102595	109	101
NM_002023_29896	NM_002023	342	356
NM_001282426_25602	NM_001282426	428	406
NM_000224_499	NM_000224	265	356
NM_133436_60104	NM_133436	954	901
NM_004269_34823	NM_004269	219	205
NM_198964_68801	NM_198964	420	342
NM_001284215_26246	NM_001284215	326	320
NM_006217_39028	NM_006217	248	249
NM_001099784_8682	NM_001099784	187	162
NM_001291420_28242	NM_001291420	668	682
NM_178857_66655	NM_178857	97	80
NM_003454_33110	NM_003454	375	491
NM_001136478_11858	NM_001136478	219	210
NM_007172_41040	NM_007172	321	487
NM_006784_40269	NM_006784	107	92
NM_007220_41140	NM_007220	88	99
NM_015144_44938	NM_015144	379	431
NM_001256820_22550	NM_001256820	455	380
NM_001077188_7043	NM_001077188	100	109
NM_001256347_22227	NM_001256347	132	155
NM_080387_59388	NM_080387	212	254
NM_001080497_7624	NM_001080497	259	218
NM_001256074_22052	NM_001256074	212	226
NM_033425_58517	NM_033425	85	71
NM_001199619_19243	NM_001199619	174	140
NM_001243597_21302	NM_001243597	198	134
NM_016591_47334	NM_016591	279	291
NM_001142425_12235	NM_001142425	862	950
NM_017518_47661	NM_017518	317	335
NM_139315_61179	NM_139315	411	404
NM_015324_45284	NM_015324	888	1381
NM_000219_485	NM_000219	89	98
NM_173553_65062	NM_173553	375	435
NM_020320_50782	NM_020320	261	290
NM_001257207_22691	NM_001257207	132	113
NM_002422_30801	NM_002422	279	267
NM_001171806_16427	NM_001171806	350	330
NM_003372_32945	NM_003372	120	103
NM_020638_51091	NM_020638	188	175
NM_001098813_8425	NM_001098813	133	129
NM_024902_54886	NM_024902	345	387
NM_001871_29559	NM_001871	154	194
NM_183376_67835	NM_183376	288	321
NM_001077490_7111	NM_001077490	203	190
NM_016371_46973	NM_016371	282	283
NM_152423_62862	NM_152423	323	397
NM_001282391_25555	NM_001282391	449	577
NM_014850_44316	NM_014850	292	369
NM_022003_52678	NM_022003	439	500
NM_001143775_12629	NM_001143775	59	27
NM_198150_68146	NM_198150	214	199
NM_003795_33864	NM_003795	326	364
NM_000964_2129	NM_000964	263	255
NM_031939_56312	NM_031939	163	156
NM_001243646_21319	NM_001243646	154	158
NM_001258368_23022	NM_001258368	139	185
NM_001166400_15622	NM_001166400	127	187
NM_001271749_23926	NM_001271749	102	112
NM_001135197_11369	NM_001135197	189	236
NM_181536_66851	NM_181536	143	160
NM_005924_38414	NM_005924	211	218
NM_001271959_24113	NM_001271959	611	704
NM_014602_43787	NM_014602	240	193
NM_145248_61956	NM_145248	115	135
NM_001144903_12982	NM_001144903	171	184
NM_001198812_18832	NM_001198812	177	187
NM_021238_52234	NM_021238	140	116
NM_001080146_7349	NM_001080146	2677	2877
NM_139211_61101	NM_139211	120	123
NM_001282982_26170	NM_001282982	229	245
NM_004586_35496	NM_004586	187	248
NM_018427_49426	NM_018427	211	233
NM_153704_64262	NM_153704	417	413
NM_001286210_26631	NM_001286210	190	188
NM_080610_59497	NM_080610	242	273
NM_022757_53357	NM_022757	164	184
NM_022823_53450	NM_022823	143	100
NM_001199302_19143	NM_001199302	497	547
NM_032506_57183	NM_032506	208	258
NM_178525_66500	NM_178525	235	241
NM_015051_44750	NM_015051	159	168
NM_001252328_21770	NM_001252328	156	181
NM_001769_29314	NM_001769	65	72
NM_001001821_2425	NM_001001821	384	390
NM_001164417_15025	NM_001164417	1541	1617
NM_001128924_10470	NM_001128924	123	98
NM_176863_65938	NM_176863	176	148
NM_032360_56936	NM_032360	95	131
NM_003286_32758	NM_003286	285	244
NM_001005466_3576	NM_001005466	278	339
NM_032862_57754	NM_032862	396	395
NM_153268_63922	NM_153268	274	238
NM_181706_67017	NM_181706	138	149
NM_001128325_10357	NM_001128325	170	150
NM_001173456_16819	NM_001173456	359	259
NM_032664_57445	NM_032664	151	124
NM_001025389_5415	NM_001025389	231	257
NM_001144061_12870	NM_001144061	389	423
NM_001276318_24245	NM_001276318	297	283
NM_001243236_21150	NM_001243236	121	135
NM_001688_29112	NM_001688	248	284
NM_033092_58080	NM_033092	192	185
NM_198687_68643	NM_198687	366	425
NM_001610_28942	NM_001610	372	364
NM_001271922_24073	NM_001271922	133	232
NM_024759_54608	NM_024759	251	265
NM_007262_41222	NM_007262	424	471
NM_001184963_17474	NM_001184963	151	256
NM_000433_1006	NM_000433	392	381
NM_001278064_24543	NM_001278064	304	360
NM_001198899_18873	NM_001198899	219	239
NM_014485_43609	NM_014485	241	342
NM_001164417_15023	NM_001164417	1589	1711
NM_018990_50048	NM_018990	275	235
NM_025057_55068	NM_025057	82	82
NM_006387_39413	NM_006387	300	283
NM_001290061_27946	NM_001290061	213	239
NM_015997_46275	NM_015997	112	94
NM_139010_60963	NM_139010	253	282
NM_133334_60051	NM_133334	306	312
NM_001042403_6608	NM_001042403	104	111
NM_032251_56719	NM_032251	138	147
NM_001011719_4426	NM_001011719	131	175
NM_024871_54834	NM_024871	124	161
NM_015920_46117	NM_015920	118	97
NM_020796_51406	NM_020796	202	177
NM_001143841_12701	NM_001143841	211	216
NM_001142564_12360	NM_001142564	199	198
NM_152356_62711	NM_152356	77	73
NM_001282924_26123	NM_001282924	362	392
NM_032259_56726	NM_032259	151	154
NM_004309_34906	NM_004309	202	170
NM_001099855_8698	NM_001099855	349	417
NM_012474_42243	NM_012474	166	141
NM_001281535_25300	NM_001281535	104	156
NM_012102_41491	NM_012102	326	243
NM_201453_69185	NM_201453	581	639
NM_001172895_16801	NM_001172895	80	100
NM_001025107_5354	NM_001025107	386	320
NM_001098612_8339	NM_001098612	277	305
NM_024494_54110	NM_024494	154	187
NM_001167990_15872	NM_001167990	249	284
NM_181657_66972	NM_181657	235	264
NM_015076_44807	NM_015076	119	137
NM_014390_43409	NM_014390	171	166
NM_001172562_16634	NM_001172562	687	628
NM_001164746_15171	NM_001164746	865	800
NM_001080519_7676	NM_001080519	583	606
NM_016186_46626	NM_016186	204	224
NM_001126337_9896	NM_001126337	232	249
NM_031964_56381	NM_031964	155	136
NM_153770_64323	NM_153770	134	133
NM_018154_48871	NM_018154	195	168
NM_001034836_5824	NM_001034836	458	445
NM_001252641_21811	NM_001252641	196	172
NM_001253815_21891	NM_001253815	100	108
NM_001284358_26396	NM_001284358	250	261
NM_001198665_18748	NM_001198665	97	108
NM_001136262_11828	NM_001136262	131	145
NM_001142292_12123	NM_001142292	321	336
NM_001163560_14824	NM_001163560	243	258
NM_014753_44139	NM_014753	683	810
NM_015993_46266	NM_015993	177	195
NM_001244189_21470	NM_001244189	102	90
NM_001146288_14082	NM_001146288	100	75
NM_001199777_19337	NM_001199777	161	156
NM_002033_29918	NM_002033	347	374
NM_001048241_6917	NM_001048241	151	182
NM_145257_61974	NM_145257	80	112
NM_144723_61579	NM_144723	118	106
NM_001097605_8150	NM_001097605	1359	1422
NM_013320_42462	NM_013320	81	133
NM_152745_63486	NM_152745	605	701
NM_000122_258	NM_000122	228	288
NM_001145292_13406	NM_001145292	259	303
NM_003697_33647	NM_003697	528	629
NM_178125_66224	NM_178125	140	154
NM_181609_66906	NM_181609	208	214
NM_001145011_13115	NM_001145011	105	92
NM_001161376_14519	NM_001161376	179	146
NM_025041_55048	NM_025041	234	207
NM_001009568_4121	NM_001009568	217	245
NM_001204698_20043	NM_001204698	258	194
NM_001291133_28158	NM_001291133	589	676
NM_000754_1679	NM_000754	144	144
NM_001185073_17554	NM_001185073	353	295
NM_000244_544	NM_000244	417	604
NM_001166698_15702	NM_001166698	171	231
NM_032727_57501	NM_032727	287	321
NM_022440_53093	NM_022440	246	168
[truncated: 68,298 more rows]

## Sheet: Ceritinib ED75
sgRNA	Gene	Ceritinib ED75 biorep 1	Ceritinib ED75 biorep 2
NM_002990_32086	NM_002990	115	130
NM_031407_56038	NM_031407	117	243
NM_001165877_15296	NM_001165877	41	45
NM_053006_59039	NM_053006	105	91
NM_005851_38253	NM_005851	124	143
NM_001114107_9518	NM_001114107	77	61
NM_014607_43791	NM_014607	336	317
NM_001122742_9709	NM_001122742	161	102
NM_001042728_6809	NM_001042728	205	141
NM_001289121_27696	NM_001289121	67	238
NM_001134939_11231	NM_001134939	313	446
NM_001242473_20705	NM_001242473	251	221
NM_001271891_24060	NM_001271891	114	171
NM_001098515_8279	NM_001098515	149	144
NM_001700_29141	NM_001700	206	170
NM_006724_40133	NM_006724	118	193
NM_020233_50716	NM_020233	282	265
NM_203377_69401	NM_203377	322	259
NM_015957_46188	NM_015957	199	200
NM_001278711_25094	NM_001278711	259	303
NM_145792_62215	NM_145792	81	128
NM_019050_50169	NM_019050	98	193
NM_001198906_18881	NM_001198906	305	297
NM_019897_50467	NM_019897	138	108
NM_033281_58349	NM_033281	45	47
NM_032856_57739	NM_032856	60	154
NM_015232_45107	NM_015232	112	118
NM_000379_861	NM_000379	258	251
NM_173355_64850	NM_173355	283	383
NM_152446_62913	NM_152446	149	178
NM_007345_41333	NM_007345	242	368
NM_001243895_21432	NM_001243895	267	358
NM_001282697_25907	NM_001282697	151	131
NM_014576_43725	NM_014576	169	150
NM_002532_31063	NM_002532	271	167
NM_002929_31947	NM_002929	83	94
NM_001164417_15024	NM_001164417	1386	1951
NM_006961_40650	NM_006961	116	100
NM_013258_42345	NM_013258	225	312
NM_001145523_13618	NM_001145523	201	229
NM_001037325_5938	NM_001037325	85	196
NM_015891_46053	NM_015891	323	432
NM_001101404_8908	NM_001101404	261	322
NM_001142274_12098	NM_001142274	133	186
NM_001193571_18174	NM_001193571	154	486
NM_198837_68715	NM_198837	236	415
NM_033211_58265	NM_033211	192	176
NM_001258023_22858	NM_001258023	207	222
NM_022051_52719	NM_022051	108	92
NM_001162997_14719	NM_001162997	472	640
NM_006720_40127	NM_006720	295	276
NM_001205228_20121	NM_001205228	207	365
NM_001142861_12533	NM_001142861	283	331
NM_001134485_11114	NM_001134485	244	319
NM_153372_64056	NM_153372	65	134
NM_001080156_7353	NM_001080156	223	234
NM_001048172_6875	NM_001048172	289	382
NM_001271703_23901	NM_001271703	506	479
NM_001282855_26043	NM_001282855	287	243
NM_152349_62699	NM_152349	233	403
NM_019069_50210	NM_019069	108	125
NM_001042440_6654	NM_001042440	154	178
NM_021637_52352	NM_021637	403	372
NM_013380_42588	NM_013380	291	338
NM_001002258_2593	NM_001002258	99	87
NM_001127205_9933	NM_001127205	375	396
NM_018295_49163	NM_018295	147	225
NM_058207_59302	NM_058207	147	187
NM_182798_67619	NM_182798	265	329
NM_003113_32389	NM_003113	293	343
NM_014432_43497	NM_014432	187	139
NM_001008269_3970	NM_001008269	205	260
NM_000541_1253	NM_000541	285	221
NM_181538_66856	NM_181538	121	187
NM_006930_40577	NM_006930	69	155
NM_001005492_3626	NM_001005492	314	718
NM_001047_6862	NM_001047	75	82
NM_000133_283	NM_000133	193	228
NM_001017523_4999	NM_001017523	145	151
NM_003553_33333	NM_003553	101	192
NM_001278708_25087	NM_001278708	232	261
NM_001286770_27016	NM_001286770	216	256
NM_017922_48433	NM_017922	488	455
NM_178335_66336	NM_178335	50	130
NM_001177591_17063	NM_001177591	211	330
NM_201596_69252	NM_201596	220	165
NM_001008221_3954	NM_001008221	550	609
NM_006820_40347	NM_006820	202	276
NM_001127698_10184	NM_001127698	337	301
NM_001143883_12709	NM_001143883	1189	1205
NM_130846_59971	NM_130846	204	195
NM_001278433_24830	NM_001278433	314	397
NM_001204240_19904	NM_001204240	205	311
NM_001184699_17321	NM_001184699	107	92
NM_001185149_17591	NM_001185149	192	294
NM_015570_45732	NM_015570	30	48
NM_019120_50332	NM_019120	316	263
NM_002039_29935	NM_002039	442	588
NM_001145670_13717	NM_001145670	568	701
NM_003285_32756	NM_003285	361	415
NM_002053_29968	NM_002053	216	175
NM_016656_47445	NM_016656	257	288
NM_212555_70184	NM_212555	167	331
NM_004263_34813	NM_004263	226	335
NM_001164457_15057	NM_001164457	97	104
NM_152774_63548	NM_152774	384	503
NM_001145118_13248	NM_001145118	82	139
NM_001048205_6895	NM_001048205	97	135
NM_000021_20	NM_000021	75	105
NM_006507_39666	NM_006507	98	66
NM_001060_6957	NM_001060	105	88
NM_001142533_12330	NM_001142533	129	186
NM_005357_37178	NM_005357	104	145
NM_198992_68823	NM_198992	194	208
NM_001734_29226	NM_001734	268	263
NM_005776_38104	NM_005776	107	214
NM_015507_45614	NM_015507	188	275
NM_001012413_4481	NM_001012413	1888	2098
NM_180699_66680	NM_180699	126	233
NM_138501_60672	NM_138501	248	306
NM_003053_32251	NM_003053	81	143
NM_004929_36201	NM_004929	137	165
NM_001284357_26393	NM_001284357	112	163
NM_018170_48906	NM_018170	180	217
NM_194278_67911	NM_194278	161	134
NM_001144961_13049	NM_001144961	231	158
NM_001243245_21161	NM_001243245	206	280
NM_001169_16056	NM_001169	153	168
NM_175859_65773	NM_175859	205	209
NM_001143917_12731	NM_001143917	115	139
NM_001040663_6529	NM_001040663	11039	11849
NM_001128636_10429	NM_001128636	196	206
NM_001313_28389	NM_001313	128	127
NM_001143983_12810	NM_001143983	143	152
NM_207333_69892	NM_207333	383	290
NM_001100816_8818	NM_001100816	134	201
NM_001972_29786	NM_001972	21	41
NM_001004719_3136	NM_001004719	120	144
NM_001968_29774	NM_001968	84	143
NM_014460_43550	NM_014460	400	427
NM_001005188_3335	NM_001005188	109	79
NM_003096_32349	NM_003096	143	164
NM_001163279_14759	NM_001163279	263	212
NM_001001786_2411	NM_001001786	156	241
NM_001985_29816	NM_001985	125	159
NM_025000_55011	NM_025000	76	101
NM_181744_67079	NM_181744	317	349
NM_133484_60187	NM_133484	222	197
NM_014725_44071	NM_014725	281	320
NM_174889_65447	NM_174889	392	344
NM_080390_59397	NM_080390	92	151
NM_001271844_24015	NM_001271844	147	152
NM_006990_40698	NM_006990	249	299
NM_018482_49533	NM_018482	216	192
NM_001007026_3816	NM_001007026	267	400
NM_001284310_26355	NM_001284310	454	467
NM_001127216_9947	NM_001127216	183	266
NM_183323_67812	NM_183323	240	234
NM_001201573_19621	NM_001201573	129	150
NM_006166_38911	NM_006166	87	123
NM_152630_63266	NM_152630	206	275
NM_006390_39415	NM_006390	209	154
NM_001013638_4707	NM_001013638	151	235
NM_017814_48185	NM_017814	245	188
NM_030980_55880	NM_030980	215	226
NM_001034836_5823	NM_001034836	595	594
NM_018149_48864	NM_018149	284	281
NM_002171_30247	NM_002171	237	290
NM_006993_40706	NM_006993	189	222
NM_013355_42534	NM_013355	476	517
NM_006445_39542	NM_006445	131	159
NM_012373_42021	NM_012373	203	227
NM_182836_67645	NM_182836	159	252
NM_001127386_10035	NM_001127386	2428	2765
NM_019072_50217	NM_019072	229	257
NM_000035_49	NM_000035	172	215
NM_001271539_23837	NM_001271539	785	203
NM_001146192_14022	NM_001146192	157	196
NM_033198_58246	NM_033198	260	299
NM_144590_61281	NM_144590	452	355
NM_001099694_8636	NM_001099694	162	157
NM_001104548_9067	NM_001104548	220	231
NM_012385_42045	NM_012385	120	243
NM_181888_67211	NM_181888	482	505
NM_000484_1115	NM_000484	418	386
NM_001145308_13425	NM_001145308	173	138
NM_183416_67865	NM_183416	40	45
NM_001014450_4845	NM_001014450	124	129
NM_005213_36841	NM_005213	168	160
NM_080706_59617	NM_080706	209	376
NM_015915_46106	NM_015915	196	181
NM_001013672_4751	NM_001013672	214	258
NM_139019_60975	NM_139019	576	768
NM_174920_65513	NM_174920	244	253
NM_014673_43938	NM_014673	359	360
NM_033503_58584	NM_033503	197	423
NM_001171603_16379	NM_001171603	569	565
NM_002125_30131	NM_002125	282	231
NM_001143805_12646	NM_001143805	406	412
NM_018901_49830	NM_018901	139	185
NM_144643_61389	NM_144643	249	272
NM_017583_47775	NM_017583	87	94
NM_198395_68316	NM_198395	202	259
NM_080670_59582	NM_080670	137	146
NM_032300_56795	NM_032300	122	208
NM_001256400_22257	NM_001256400	257	198
NM_001195192_18330	NM_001195192	137	109
NM_001242491_20719	NM_001242491	142	330
NM_057162_59220	NM_057162	184	292
NM_002508_31001	NM_002508	172	260
NM_001270524_23600	NM_001270524	309	231
NM_033386_58442	NM_033386	43	26
NM_139284_61166	NM_139284	437	609
NM_018661_49661	NM_018661	822	733
NM_001192_17945	NM_001192	242	221
NM_001291738_28338	NM_001291738	100	142
NM_001143980_12807	NM_001143980	220	310
NM_001190723_17740	NM_001190723	54	89
NM_019042_50153	NM_019042	266	369
NM_201590_69242	NM_201590	337	391
NM_021645_52369	NM_021645	156	265
NM_001197097_18579	NM_001197097	109	107
NM_198219_68211	NM_198219	307	350
NM_003170_32510	NM_003170	99	128
NM_001199938_19468	NM_001199938	113	217
NM_022076_52773	NM_022076	194	171
NM_001082619_7878	NM_001082619	73	108
NM_007289_41290	NM_007289	146	126
NM_005498_37490	NM_005498	405	567
NM_002801_31656	NM_002801	150	231
NM_001003665_2683	NM_001003665	66	87
NM_016216_46681	NM_016216	350	394
NM_003719_33695	NM_003719	57	45
NM_001244960_21591	NM_001244960	144	132
NM_033045_57995	NM_033045	115	79
NM_001197080_18575	NM_001197080	209	224
NM_001198954_18907	NM_001198954	144	171
NM_001242761_20842	NM_001242761	72	91
NM_001283022_26197	NM_001283022	82	135
NM_148962_62441	NM_148962	33	120
NM_001198965_18912	NM_001198965	72	41
NM_024409_54072	NM_024409	120	122
NM_001278172_24598	NM_001278172	238	225
NM_000694_1557	NM_000694	96	125
NM_001080442_7484	NM_001080442	203	223
NM_002169_30239	NM_002169	122	114
NM_006314_39250	NM_006314	248	224
NM_018184_48939	NM_018184	365	532
NM_001010846_4204	NM_001010846	238	250
NM_001005332_3526	NM_001005332	67	168
NM_000869_1919	NM_000869	172	221
NM_001163264_14756	NM_001163264	224	265
NM_001206977_20374	NM_001206977	37	86
NM_001660_29051	NM_001660	462	555
NM_213597_70217	NM_213597	233	353
NM_016429_47053	NM_016429	154	257
NM_024068_53830	NM_024068	335	433
NM_001024912_5315	NM_001024912	362	282
NM_001076680_7016	NM_001076680	64	229
NM_001077619_7131	NM_001077619	154	208
NM_033181_58213	NM_033181	369	486
NM_001134418_11062	NM_001134418	137	183
NM_016025_46321	NM_016025	58	102
NM_004670_35671	NM_004670	103	109
NM_017758_48072	NM_017758	223	293
NM_001450_28672	NM_001450	126	163
NM_138769_60807	NM_138769	120	158
NM_001029883_5486	NM_001029883	188	143
NM_001142356_12195	NM_001142356	344	239
NM_052865_58795	NM_052865	55	48
NM_001289972_27866	NM_001289972	152	339
NM_002806_31671	NM_002806	135	308
NM_001278158_24578	NM_001278158	280	378
NM_003794_33862	NM_003794	267	271
NM_006261_39123	NM_006261	152	131
NM_130784_59928	NM_130784	175	280
NM_001193465_18079	NM_001193465	95	100
NM_173846_65391	NM_173846	190	191
NM_015210_45080	NM_015210	93	152
NM_205859_69600	NM_205859	134	160
NM_000801_1778	NM_000801	235	242
NM_001195576_18486	NM_001195576	199	268
NM_001099748_8653	NM_001099748	540	635
NM_005556_37628	NM_005556	43	53
NM_001243279_21180	NM_001243279	125	152
NM_153647_64205	NM_153647	151	224
NM_001005785_3719	NM_001005785	258	315
NM_001161_14495	NM_001161	198	237
NM_001128225_10334	NM_001128225	135	124
NM_017584_47779	NM_017584	91	170
NM_014925_44483	NM_014925	194	285
NM_022484_53188	NM_022484	243	398
NM_012245_41753	NM_012245	267	265
NM_001412_28584	NM_001412	104	132
NM_019121_50336	NM_019121	164	191
NM_138803_60878	NM_138803	109	82
NM_001136035_11683	NM_001136035	63	77
NM_198469_68389	NM_198469	74	101
NM_206828_69625	NM_206828	108	216
NM_004718_35778	NM_004718	109	101
NM_001083907_7975	NM_001083907	208	135
NM_019852_50422	NM_019852	115	177
NM_001174083_16934	NM_001174083	173	226
NM_021211_52176	NM_021211	123	121
NM_213725_70285	NM_213725	87	163
NM_003854_33998	NM_003854	439	507
NM_001195478_18449	NM_001195478	76	41
NM_015705_45943	NM_015705	105	153
NM_001251934_21672	NM_001251934	123	206
NM_198459_68366	NM_198459	114	104
NM_006293_39200	NM_006293	138	139
NM_000766_1699	NM_000766	176	351
NM_001005467_3577	NM_001005467	264	249
NM_001080146_7350	NM_001080146	1994	2510
NM_001242919_21016	NM_001242919	268	184
NM_175883_65810	NM_175883	181	293
NM_015909_46088	NM_015909	172	137
NM_001286527_26805	NM_001286527	118	75
NM_031921_56293	NM_031921	347	403
NM_001278267_24687	NM_001278267	64	51
NM_014292_43200	NM_014292	197	152
NM_012405_42100	NM_012405	147	194
NM_001172735_16746	NM_001172735	144	101
NM_004043_34354	NM_004043	330	240
NM_022915_53529	NM_022915	235	337
NM_006775_40250	NM_006775	116	135
NM_001135664_11472	NM_001135664	267	154
NM_000029_36	NM_000029	68	101
NM_017443_47582	NM_017443	185	147
NM_000159_331	NM_000159	38	20
NM_003249_32666	NM_003249	149	102
NM_001004458_2951	NM_001004458	766	961
NM_206923_69712	NM_206923	2507	2957
NM_177966_66140	NM_177966	123	160
NM_205849_69579	NM_205849	471	394
NM_052850_58764	NM_052850	348	358
NM_001172562_16632	NM_001172562	229	276
NM_198040_68065	NM_198040	204	336
NM_024686_54483	NM_024686	107	165
NM_080830_59724	NM_080830	371	426
NM_001256421_22275	NM_001256421	106	77
NM_001258419_23071	NM_001258419	207	290
NM_001014336_4813	NM_001014336	188	141
NM_015340_45314	NM_015340	151	144
NM_001145104_13221	NM_001145104	176	255
NM_001278641_25026	NM_001278641	123	83
NM_003978_34263	NM_003978	145	137
NM_175055_65602	NM_175055	67	98
NM_021620_52314	NM_021620	372	676
NM_005800_38151	NM_005800	66	138
NM_133633_60232	NM_133633	91	210
NM_005962_38500	NM_005962	82	106
NM_054020_59135	NM_054020	749	852
NM_033108_58098	NM_033108	441	610
NM_001199260_19115	NM_001199260	362	282
NM_001001563_2325	NM_001001563	87	99
NM_032597_57355	NM_032597	181	114
NM_004810_35959	NM_004810	284	215
NM_001286580_26844	NM_001286580	211	169
NM_005446_37373	NM_005446	96	162
NM_007159_41013	NM_007159	196	297
NM_001287337_27217	NM_001287337	266	309
NM_001278063_24538	NM_001278063	178	198
NM_052818_58707	NM_052818	323	267
NM_004261_34807	NM_004261	6	8
NM_005660_37877	NM_005660	133	164
NM_001258300_22958	NM_001258300	692	749
NM_003365_32924	NM_003365	208	200
NM_003679_33613	NM_003679	249	290
NM_001042395_6595	NM_001042395	1583	1778
NM_018909_49856	NM_018909	132	188
NM_138937_60917	NM_138937	224	452
NM_005186_36782	NM_005186	192	147
NM_001166058_15401	NM_001166058	50	59
NM_001994_29843	NM_001994	172	227
NM_152359_62719	NM_152359	142	335
NM_005725_37992	NM_005725	176	208
NM_016498_47163	NM_016498	99	145
NM_172240_64674	NM_172240	175	235
NM_178470_66441	NM_178470	177	237
NM_145038_61763	NM_145038	159	131
NM_031213_55898	NM_031213	382	423
NM_207119_69806	NM_207119	32	74
NM_001281445_25246	NM_001281445	212	275
NM_001136113_11722	NM_001136113	115	100
NM_018909_49855	NM_018909	418	274
NM_020480_51045	NM_020480	163	181
NM_003799_33873	NM_003799	112	182
NM_001257237_22701	NM_001257237	498	509
NM_001144913_12988	NM_001144913	334	436
NM_001206389_20177	NM_001206389	125	105
NM_021902_52489	NM_021902	80	134
NM_012128_41540	NM_012128	451	543
NM_203298_69330	NM_203298	313	365
NM_002235_30399	NM_002235	808	617
NM_178839_66642	NM_178839	144	211
NM_001079907_7323	NM_001079907	126	157
NM_002880_31833	NM_002880	144	196
NM_001204889_20093	NM_001204889	64	63
NM_033104_58089	NM_033104	323	320
NM_001278141_24575	NM_001278141	75	97
NM_001242765_20850	NM_001242765	502	566
NM_001098808_8418	NM_001098808	230	196
NM_178861_66662	NM_178861	155	233
NM_001199464_19198	NM_001199464	815	1010
NM_020872_51573	NM_020872	264	267
NM_022139_52899	NM_022139	150	143
NM_138285_60320	NM_138285	197	341
NM_005125_36665	NM_005125	185	124
NM_004080_34445	NM_004080	313	471
NM_001130831_10861	NM_001130831	115	218
NM_001084_7998	NM_001084	84	133
NM_001007540_3916	NM_001007540	115	106
NM_001086_8091	NM_001086	147	212
NM_032789_57587	NM_032789	214	196
NM_006445_39543	NM_006445	162	289
NM_014138_42914	NM_014138	193	241
NM_032667_57450	NM_032667	272	373
NM_002266_30468	NM_002266	55	43
NM_001146210_14035	NM_001146210	301	309
NM_001282130_25384	NM_001282130	433	364
NM_178172_66281	NM_178172	170	197
NM_001190482_17717	NM_001190482	101	66
NM_006217_39026	NM_006217	415	476
NM_144975_61652	NM_144975	290	337
NM_181900_67225	NM_181900	259	261
NM_001145805_13802	NM_001145805	455	555
NM_013323_42470	NM_013323	293	295
NM_000829_1835	NM_000829	98	104
NM_025055_55065	NM_025055	183	222
NM_001271854_24029	NM_001271854	99	85
NM_001276337_24257	NM_001276337	60	80
NM_001271560_23840	NM_001271560	35	94
NM_016818_47458	NM_016818	253	223
NM_016247_46755	NM_016247	82	72
NM_025233_55321	NM_025233	274	287
NM_001243288_21188	NM_001243288	196	269
NM_001483_28715	NM_001483	120	375
NM_001025077_5341	NM_001025077	209	202
NM_001165035_15262	NM_001165035	84	97
NM_015512_45631	NM_015512	231	255
NM_130470_59876	NM_130470	169	140
NM_001286779_27030	NM_001286779	163	285
NM_016382_46996	NM_016382	149	205
NM_001198627_18734	NM_001198627	416	345
NM_001530_28823	NM_001530	313	436
NM_000696_1565	NM_000696	123	150
NM_175735_65722	NM_175735	74	138
NM_000269_600	NM_000269	251	235
NM_001135730_11529	NM_001135730	173	182
NM_001005566_3685	NM_001005566	143	187
NM_080593_59466	NM_080593	349	389
NM_054106_59174	NM_054106	197	263
NM_030674_55543	NM_030674	310	319
NM_001856_29516	NM_001856	260	204
NM_001005278_3468	NM_001005278	114	97
NM_001277058_24365	NM_001277058	152	192
NM_014488_43614	NM_014488	235	289
NM_014695_43992	NM_014695	181	248
NM_018149_48862	NM_018149	164	216
NM_002088_30044	NM_002088	98	222
NM_001256608_22402	NM_001256608	77	155
NM_001080826_7763	NM_001080826	268	304
NM_020382_50873	NM_020382	348	294
NM_181429_66759	NM_181429	131	163
NM_173804_65324	NM_173804	126	141
NM_030815_55680	NM_030815	412	540
NM_001291717_28325	NM_001291717	347	524
NM_001291309_28194	NM_001291309	142	333
NM_078488_59358	NM_078488	238	319
NM_181864_67177	NM_181864	333	325
NM_002186_30279	NM_002186	429	407
NM_001080493_7611	NM_001080493	48	70
NM_032582_57325	NM_032582	175	272
NM_170672_64401	NM_170672	112	162
NM_001170753_16221	NM_001170753	332	315
NM_172130_64593	NM_172130	419	489
NM_001145224_13350	NM_001145224	1325	1640
NM_013286_42407	NM_013286	241	190
NM_001142633_12420	NM_001142633	211	270
NM_004894_36143	NM_004894	41	101
NM_003437_33078	NM_003437	206	161
NM_001199978_19486	NM_001199978	183	176
NM_001142587_12374	NM_001142587	97	127
NM_001184740_17358	NM_001184740	34	42
NM_001122841_9739	NM_001122841	280	427
NM_052995_59019	NM_052995	179	263
NM_001172767_16759	NM_001172767	242	241
NM_032785_57576	NM_032785	305	271
NM_152542_63086	NM_152542	235	144
NM_016021_46314	NM_016021	129	198
NM_052965_58995	NM_052965	106	174
NM_001172818_16790	NM_001172818	244	329
NM_001201546_19609	NM_001201546	127	130
NM_000270_604	NM_000270	93	228
NM_001077401_7089	NM_001077401	246	226
NM_001135602_11435	NM_001135602	103	190
NM_181333_66713	NM_181333	102	116
NM_153346_63996	NM_153346	15	52
NM_006109_38801	NM_006109	150	164
NM_004553_35418	NM_004553	202	221
NM_001254729_21953	NM_001254729	495	536
NM_020981_51756	NM_020981	169	204
NM_198837_68717	NM_198837	143	194
NM_001099771_8664	NM_001099771	271	255
NM_207356_69945	NM_207356	67	119
NM_031226_55915	NM_031226	162	156
NM_016050_46378	NM_016050	238	400
NM_015869_46018	NM_015869	202	190
NM_001256441_22300	NM_001256441	210	233
NM_005912_38388	NM_005912	224	271
NM_017437_47573	NM_017437	523	553
NM_012477_42251	NM_012477	180	160
NM_014285_43183	NM_014285	348	344
NM_016599_47346	NM_016599	56	94
NM_004197_34682	NM_004197	491	577
NM_175569_65656	NM_175569	50	95
NM_199285_68988	NM_199285	240	148
NM_001278606_24974	NM_001278606	401	489
NM_001142531_12327	NM_001142531	187	264
NM_001144952_13031	NM_001144952	166	224
NM_152291_62576	NM_152291	270	306
NM_001135730_11530	NM_001135730	127	121
NM_001170723_16203	NM_001170723	378	411
NM_198695_68665	NM_198695	186	145
NM_177987_66158	NM_177987	426	442
NM_001170780_16242	NM_001170780	121	142
NM_183398_67849	NM_183398	117	176
NM_145177_61876	NM_145177	49	101
NM_001009185_4103	NM_001009185	214	260
NM_001159746_14335	NM_001159746	203	328
NM_024050_53791	NM_024050	359	510
NM_207366_69968	NM_207366	116	143
NM_001289009_27633	NM_001289009	138	191
NM_002438_30844	NM_002438	192	129
NM_001164692_15143	NM_001164692	189	182
NM_014909_44443	NM_014909	138	242
NM_182581_67432	NM_182581	156	175
NM_001099771_8663	NM_001099771	487	452
NM_001004689_3060	NM_001004689	314	389
NM_173523_64994	NM_173523	230	277
NM_001015001_4882	NM_001015001	331	415
NM_016725_47447	NM_016725	46	36
NM_001199057_18983	NM_001199057	168	215
NM_001098502_8265	NM_001098502	127	184
NM_001282405_25571	NM_001282405	126	121
NM_001977_29796	NM_001977	254	348
NM_001173480_16848	NM_001173480	89	158
NM_001080523_7685	NM_001080523	182	273
NM_001244962_21596	NM_001244962	181	206
NM_198586_68616	NM_198586	133	137
NM_199046_68860	NM_199046	105	109
NM_138450_60597	NM_138450	170	162
NM_022064_52748	NM_022064	977	439
NM_173650_65216	NM_173650	249	269
NM_001005193_3349	NM_001005193	180	171
NM_005297_37035	NM_005297	147	173
NM_014335_43295	NM_014335	184	190
NM_018293_49156	NM_018293	290	425
NM_001289000_27616	NM_001289000	146	131
NM_013340_42499	NM_013340	160	189
NM_001168359_15963	NM_001168359	381	430
NM_005538_37590	NM_005538	134	199
NM_198839_68718	NM_198839	169	208
NM_001561_28894	NM_001561	66	87
NM_024631_54361	NM_024631	308	141
NM_004685_35703	NM_004685	210	201
NM_001009931_4167	NM_001009931	352	459
NM_018192_48949	NM_018192	193	348
NM_005109_36633	NM_005109	78	159
NM_007213_41126	NM_007213	143	255
NM_001011554_4399	NM_001011554	469	501
NM_181700_67002	NM_181700	184	203
NM_004085_34447	NM_004085	306	410
NM_001099408_8537	NM_001099408	144	247
NM_206997_69749	NM_206997	119	126
NM_033160_58189	NM_033160	156	110
NM_003970_34250	NM_003970	169	198
NM_001204160_19854	NM_001204160	251	325
NM_212557_70192	NM_212557	889	965
NM_033033_57986	NM_033033	62	127
NM_024740_54569	NM_024740	174	142
NM_001100631_8815	NM_001100631	411	518
NM_145030_61751	NM_145030	161	197
NM_001148_14153	NM_001148	154	204
NM_014623_43831	NM_014623	308	266
NM_015640_45808	NM_015640	114	117
NM_152503_63017	NM_152503	98	173
NM_031424_56071	NM_031424	206	320
NM_014328_43275	NM_014328	142	109
NM_031889_56219	NM_031889	330	314
NM_001282803_26024	NM_001282803	110	103
NM_001252624_21808	NM_001252624	346	410
NM_000340_769	NM_000340	99	165
NM_001195683_18531	NM_001195683	268	379
NM_194323_67975	NM_194323	64	60
NM_022124_52860	NM_022124	73	77
NM_001278166_24595	NM_001278166	463	592
NM_005633_37810	NM_005633	99	112
NM_198232_68222	NM_198232	121	155
NM_018404_49387	NM_018404	175	196
NM_001258029_22873	NM_001258029	201	242
NM_001025300_5407	NM_001025300	140	147
NM_020192_50642	NM_020192	188	259
NM_000665_1488	NM_000665	288	376
NM_001004462_2960	NM_001004462	62	69
NM_173560_65077	NM_173560	123	142
NM_005490_37469	NM_005490	121	173
NM_001255_21987	NM_001255	164	216
NM_001258380_23038	NM_001258380	264	237
NM_001136482_11864	NM_001136482	147	146
NM_001204218_19896	NM_001204218	250	319
NM_001282526_25730	NM_001282526	117	194
NM_001204387_19958	NM_001204387	305	272
NM_001165920_15309	NM_001165920	275	423
NM_001001958_2519	NM_001001958	91	88
NM_178130_66239	NM_178130	325	305
NM_001252100_21730	NM_001252100	124	247
NM_014975_44583	NM_014975	180	267
NM_017880_48336	NM_017880	124	171
NM_002810_31685	NM_002810	164	130
NM_001098514_8277	NM_001098514	139	140
NM_005641_37830	NM_005641	221	292
NM_001097616_8163	NM_001097616	373	493
NM_001162498_14687	NM_001162498	224	184
NM_000998_2207	NM_000998	175	198
NM_000069_127	NM_000069	36	37
NM_003916_34133	NM_003916	126	86
NM_016358_46946	NM_016358	87	89
NM_001123396_9810	NM_001123396	101	149
NM_152704_63405	NM_152704	270	268
NM_001170718_16191	NM_001170718	243	321
NM_021016_51823	NM_021016	284	241
NM_001289970_27863	NM_001289970	241	205
NM_002657_31333	NM_002657	109	74
NM_018687_49704	NM_018687	181	319
NM_014594_43764	NM_014594	181	128
NM_002364_30686	NM_002364	175	288
NM_001258391_23045	NM_001258391	334	278
NM_001199092_19000	NM_001199092	84	150
NM_001195736_18546	NM_001195736	187	122
NM_030812_55678	NM_030812	178	237
NM_001143883_12712	NM_001143883	554	659
NM_001195099_18288	NM_001195099	91	181
NM_001286766_27010	NM_001286766	231	243
NM_152262_62512	NM_152262	328	374
NM_001128615_10395	NM_001128615	69	102
NM_173667_65248	NM_173667	222	239
NM_000188_406	NM_000188	310	334
NM_144626_61352	NM_144626	84	183
NM_018713_49758	NM_018713	411	340
NM_001018074_5136	NM_001018074	867	961
NM_000769_1704	NM_000769	65	59
NM_052961_58987	NM_052961	110	137
NM_002510_31007	NM_002510	179	180
NM_003697_33648	NM_003697	133	175
NM_182493_67258	NM_182493	424	436
NM_002859_31788	NM_002859	254	354
NM_014358_43341	NM_014358	207	192
NM_001277353_24484	NM_001277353	111	118
NM_030976_55871	NM_030976	132	133
NM_001144756_12894	NM_001144756	271	301
NM_032747_57527	NM_032747	125	209
NM_001012503_4514	NM_001012503	203	149
NM_172220_64653	NM_172220	81	73
NM_033085_58059	NM_033085	260	139
NM_001220500_20539	NM_001220500	454	503
NM_032139_56556	NM_032139	91	70
NM_013234_42281	NM_013234	80	146
NM_001145_13097	NM_001145	102	71
NM_001198798_18808	NM_001198798	210	190
NM_001201574_19624	NM_001201574	72	85
NM_012405_42099	NM_012405	361	1179
NM_015554_45709	NM_015554	183	200
NM_013402_42632	NM_013402	71	73
NM_001172698_16724	NM_001172698	58	61
NM_000224_498	NM_000224	111	105
NM_020642_51099	NM_020642	144	139
NM_032204_56656	NM_032204	266	299
NM_001006121_3758	NM_001006121	2144	2065
NM_005857_38269	NM_005857	304	216
NM_001233_20577	NM_001233	145	200
NM_001166034_15388	NM_001166034	357	367
NM_016510_47181	NM_016510	154	178
NM_032632_57411	NM_032632	235	316
NM_001162491_14680	NM_001162491	140	152
NM_033340_58406	NM_033340	183	125
NM_005961_38497	NM_005961	56	26
NM_021023_51838	NM_021023	117	152
NM_005806_38166	NM_005806	37	53
NM_001195045_18262	NM_001195045	323	307
NM_006633_39948	NM_006633	49	28
NM_000494_1142	NM_000494	166	270
NM_001257378_22770	NM_001257378	266	203
NM_198562_68564	NM_198562	184	225
NM_001145008_13109	NM_001145008	269	292
NM_020854_51532	NM_020854	97	122
NM_152558_63127	NM_152558	113	130
NM_153206_63808	NM_153206	208	230
NM_080732_59634	NM_080732	158	175
NM_001105571_9177	NM_001105571	267	279
NM_001009933_4171	NM_001009933	288	300
NM_001282544_25763	NM_001282544	107	277
NM_015362_45359	NM_015362	204	130
NM_053002_59029	NM_053002	70	142
NM_001143852_12703	NM_001143852	226	164
NM_001282705_25916	NM_001282705	63	93
NM_001035003_5849	NM_001035003	245	392
NM_001004739_3188	NM_001004739	100	64
NM_022978_53550	NM_022978	603	681
NM_173568_65097	NM_173568	104	135
NM_001012973_4599	NM_001012973	123	119
NM_001002810_2611	NM_001002810	518	631
NM_005497_37488	NM_005497	27	41
NM_001282583_25790	NM_001282583	60	57
NM_004396_35071	NM_004396	279	502
NM_144970_61642	NM_144970	88	105
NM_025081_55091	NM_025081	87	114
NM_207371_69976	NM_207371	216	218
NM_000355_807	NM_000355	249	263
NM_032470_57120	NM_032470	119	116
NM_001100873_8825	NM_001100873	199	178
NM_006687_40062	NM_006687	304	382
NM_198475_68403	NM_198475	97	118
NM_001111061_9310	NM_001111061	126	207
NM_001201528_19595	NM_001201528	108	198
NM_002185_30276	NM_002185	55	67
NM_001256676_22439	NM_001256676	177	242
NM_020376_50860	NM_020376	350	397
NM_001009606_4125	NM_001009606	218	277
NM_015503_45608	NM_015503	221	172
NM_001198934_18885	NM_001198934	99	111
NM_033137_58170	NM_033137	86	160
NM_005730_38001	NM_005730	230	291
NM_000802_1779	NM_000802	148	158
NM_178122_66216	NM_178122	328	513
NM_031923_56294	NM_031923	133	159
NM_001048249_6920	NM_001048249	140	209
NM_001029886_5496	NM_001029886	148	322
NM_012435_42169	NM_012435	114	60
NM_021640_52360	NM_021640	365	431
NM_020526_51057	NM_020526	139	103
NM_004106_34491	NM_004106	24	46
NM_181609_66904	NM_181609	135	162
NM_001080413_7419	NM_001080413	162	264
NM_000955_2106	NM_000955	170	160
NM_001130674_10785	NM_001130674	165	175
NM_013993_42741	NM_013993	71	53
NM_006507_39667	NM_006507	259	114
NM_001039614_6187	NM_001039614	167	184
NM_001029887_5499	NM_001029887	215	221
NM_005276_36989	NM_005276	480	1060
NM_004564_35446	NM_004564	205	283
NM_005367_37200	NM_005367	729	749
NM_017599_47800	NM_017599	196	195
NM_174981_65583	NM_174981	93	27
NM_007009_40740	NM_007009	72	133
NM_001111031_9294	NM_001111031	84	139
NM_152838_63612	NM_152838	439	462
NM_078483_59351	NM_078483	246	340
NM_001136155_11744	NM_001136155	190	259
NM_000231_512	NM_000231	305	340
NM_021970_52631	NM_021970	279	335
NM_182495_67263	NM_182495	280	330
NM_015032_44700	NM_015032	31	23
NM_138381_60461	NM_138381	72	79
NM_022968_53541	NM_022968	341	432
NM_014146_42936	NM_014146	293	341
NM_001112736_9370	NM_001112736	285	263
NM_198995_68829	NM_198995	166	174
NM_020428_50951	NM_020428	234	234
NM_021071_51908	NM_021071	64	56
NM_018324_49217	NM_018324	318	523
NM_001289109_27681	NM_001289109	51	81
NM_001202523_19732	NM_001202523	153	64
NM_000374_853	NM_000374	189	134
NM_015874_46025	NM_015874	100	127
NM_003529_33275	NM_003529	135	158
NM_024571_54243	NM_024571	92	129
NM_000447_1040	NM_000447	152	129
NM_001256742_22499	NM_001256742	216	371
NM_001258357_23012	NM_001258357	274	180
NM_001191013_17886	NM_001191013	206	243
NM_203303_69337	NM_203303	215	279
NM_053279_59118	NM_053279	126	135
NM_033277_58345	NM_033277	163	151
NM_017947_48474	NM_017947	92	141
NM_025112_55128	NM_025112	81	108
NM_001101338_8872	NM_001101338	58	45
NM_001278273_24695	NM_001278273	140	171
NM_001003940_2765	NM_001003940	332	571
NM_001206946_20347	NM_001206946	254	389
NM_001144766_12906	NM_001144766	72	89
NM_003853_33997	NM_003853	181	207
NM_001033080_5735	NM_001033080	78	82
NM_207121_69809	NM_207121	192	194
NM_198274_68249	NM_198274	231	267
NM_001658_29046	NM_001658	36	52
NM_001198899_18874	NM_001198899	196	287
NM_001005196_3359	NM_001005196	68	102
NM_007181_41064	NM_007181	132	131
NM_001271700_23899	NM_001271700	118	159
NM_002498_30978	NM_002498	377	452
NM_005047_36477	NM_005047	138	259
NM_001144872_12951	NM_001144872	83	78
NM_001184989_17504	NM_001184989	243	396
NM_203464_69509	NM_203464	269	310
NM_001085399_8036	NM_001085399	110	73
NM_014187_43013	NM_014187	372	366
NM_022978_53548	NM_022978	721	938
NM_001198721_18773	NM_001198721	189	156
NM_002257_30445	NM_002257	186	204
NM_181537_66854	NM_181537	322	424
NM_014503_43648	NM_014503	227	361
NM_006875_40478	NM_006875	1076	1489
NM_001198802_18814	NM_001198802	201	231
NM_021980_52655	NM_021980	126	140
NM_022468_53152	NM_022468	230	379
NM_198989_68819	NM_198989	150	227
NM_201383_69144	NM_201383	79	135
NM_030817_55687	NM_030817	206	190
NM_004786_35909	NM_004786	59	82
NM_001170701_16174	NM_001170701	322	386
NM_016440_47071	NM_016440	218	236
NM_198467_68383	NM_198467	88	138
NM_080476_59435	NM_080476	273	347
NM_001100878_8837	NM_001100878	260	319
NM_001163811_14847	NM_001163811	123	112
NM_001144872_12952	NM_001144872	159	237
NM_024054_53801	NM_024054	69	101
NM_018164_48897	NM_018164	168	244
NM_153007_63731	NM_153007	160	213
NM_024706_54524	NM_024706	364	336
NM_022036_52685	NM_022036	208	150
NM_152369_62741	NM_152369	125	62
NM_020813_51451	NM_020813	282	311
NM_001127605_10121	NM_001127605	101	67
NM_172250_64679	NM_172250	86	105
NM_001172712_16742	NM_001172712	237	255
NM_001167582_15724	NM_001167582	132	132
NM_017839_48245	NM_017839	186	162
NM_152722_63435	NM_152722	351	325
NM_001755_29277	NM_001755	226	270
NM_003996_34295	NM_003996	146	178
NM_006000_38581	NM_006000	130	74
NM_006148_38868	NM_006148	63	65
NM_153184_63800	NM_153184	195	324
NM_001200054_19518	NM_001200054	274	333
NM_006542_39744	NM_006542	196	249
NM_052893_58850	NM_052893	146	160
NM_006089_38760	NM_006089	109	165
NM_181880_67198	NM_181880	1062	1043
NM_181610_66907	NM_181610	142	318
NM_178527_66506	NM_178527	274	294
NM_054020_59134	NM_054020	702	829
NM_153216_63829	NM_153216	149	135
NM_014057_42842	NM_014057	128	115
NM_001033578_5772	NM_001033578	33	127
NM_001145668_13714	NM_001145668	149	221
NM_001001556_2319	NM_001001556	467	388
NM_001286760_27003	NM_001286760	77	161
NM_001282507_25720	NM_001282507	1899	2063
NM_003256_32683	NM_003256	93	73
NM_001190487_17720	NM_001190487	348	386
NM_020665_51147	NM_020665	143	136
NM_198944_68780	NM_198944	126	144
NM_001257370_22760	NM_001257370	140	121
NM_000793_1760	NM_000793	173	257
NM_020377_50863	NM_020377	316	307
NM_001002245_2580	NM_001002245	353	400
NM_001033080_5734	NM_001033080	217	144
NM_003384_32972	NM_003384	216	290
NM_001286257_26653	NM_001286257	188	203
NM_138420_60530	NM_138420	211	257
NM_001001852_2439	NM_001001852	594	637
NM_001126050_9836	NM_001126050	128	216
NM_145049_61786	NM_145049	197	229
NM_001083907_7976	NM_001083907	204	312
NM_001168390_15994	NM_001168390	108	143
NM_001256422_22280	NM_001256422	339	305
NM_001164730_15163	NM_001164730	693	398
NM_014473_43586	NM_014473	246	194
NM_139319_61190	NM_139319	104	111
NM_001080417_7427	NM_001080417	226	316
NM_175635_65699	NM_175635	323	511
NM_001005482_3602	NM_001005482	336	359
NM_001145426_13537	NM_001145426	246	240
NM_001005473_3592	NM_001005473	39	44
NM_018203_48968	NM_018203	77	77
NM_173170_64792	NM_173170	232	202
NM_153338_63982	NM_153338	94	146
NM_001145160_13300	NM_001145160	89	72
NM_001282415_25581	NM_001282415	189	247
NM_001983_29810	NM_001983	109	78
NM_004308_34902	NM_004308	54	124
NM_153696_64244	NM_153696	132	283
NM_001252338_21781	NM_001252338	130	111
NM_001242590_20759	NM_001242590	250	479
NM_001650_29032	NM_001650	301	215
NM_001004720_3141	NM_001004720	220	222
NM_172348_64707	NM_172348	245	191
NM_032667_57449	NM_032667	508	437
NM_004781_35900	NM_004781	199	209
NM_182521_67319	NM_182521	133	167
NM_001711_29167	NM_001711	280	253
NM_012158_41596	NM_012158	119	148
NM_153322_63954	NM_153322	237	208
NM_001172410_16576	NM_001172410	206	160
NM_001289397_27750	NM_001289397	88	70
NM_001252339_21783	NM_001252339	579	438
NM_018838_49793	NM_018838	177	172
NM_020731_51269	NM_020731	373	342
NM_001284246_26286	NM_001284246	108	132
NM_198137_68133	NM_198137	93	82
NM_031913_56273	NM_031913	135	101
NM_012394_42068	NM_012394	192	160
NM_133433_60103	NM_133433	405	441
NM_005609_37750	NM_005609	64	82
NM_001206952_20359	NM_001206952	78	165
NM_001085365_8010	NM_001085365	305	388
NM_176863_65937	NM_176863	265	240
NM_001143783_12641	NM_001143783	208	298
NM_001199942_19471	NM_001199942	40	57
NM_001127322_9998	NM_001127322	225	223
NM_198968_68803	NM_198968	129	161
NM_031960_56369	NM_031960	312	275
NM_001277314_24464	NM_001277314	339	446
NM_022485_53191	NM_022485	76	152
NM_012318_41920	NM_012318	126	192
NM_001145264_13372	NM_001145264	159	177
NM_004870_36092	NM_004870	166	127
NM_001195683_18530	NM_001195683	646	758
NM_152450_62923	NM_152450	178	167
NM_002941_31965	NM_002941	63	80
NM_003830_33948	NM_003830	411	512
NM_021035_51858	NM_021035	117	79
NM_001193268_17952	NM_001193268	302	322
NM_001163523_14813	NM_001163523	90	121
NM_018712_49755	NM_018712	216	263
NM_001136217_11801	NM_001136217	333	406
NM_001101320_8864	NM_001101320	277	389
NM_001137548_11962	NM_001137548	1176	1202
NM_003090_32334	NM_003090	134	115
NM_194449_68012	NM_194449	135	177
NM_020400_50898	NM_020400	94	111
NM_002553_31112	NM_002553	184	183
NM_152676_63351	NM_152676	162	115
NM_001207009_20408	NM_001207009	105	179
NM_018008_48562	NM_018008	304	389
NM_004840_36021	NM_004840	110	130
NM_001269050_23462	NM_001269050	417	389
NM_018091_48745	NM_018091	57	41
NM_004094_34469	NM_004094	302	398
NM_173791_65295	NM_173791	266	314
NM_001029861_5452	NM_001029861	170	354
NM_004943_36231	NM_004943	179	215
NM_003212_32590	NM_003212	66	105
NM_001408_28578	NM_001408	65	115
NM_001285528_26508	NM_001285528	128	161
NM_001037806_6028	NM_001037806	245	239
NM_173663_65238	NM_173663	273	263
NM_001098672_8387	NM_001098672	213	254
NM_001282787_26008	NM_001282787	117	163
NM_001030001_5520	NM_001030001	82	76
NM_032795_57596	NM_032795	182	278
NM_001112808_9376	NM_001112808	256	297
NM_015910_46091	NM_015910	386	286
NM_001143943_12749	NM_001143943	90	118
NM_005978_38529	NM_005978	167	121
NM_001702_29145	NM_001702	106	71
NM_000123_260	NM_000123	166	373
NM_002630_31275	NM_002630	173	170
NM_032451_57103	NM_032451	171	70
NM_181643_66949	NM_181643	60	62
NM_145655_62130	NM_145655	261	248
NM_001024209_5203	NM_001024209	102	160
NM_001184823_17414	NM_001184823	124	87
NM_001114974_9626	NM_001114974	238	266
NM_001144984_13078	NM_001144984	517	498
NM_013393_42618	NM_013393	134	128
NM_001195283_18400	NM_001195283	250	313
NM_024615_54328	NM_024615	261	213
NM_001029864_5460	NM_001029864	50	69
NM_001170698_16169	NM_001170698	727	814
NM_025191_55246	NM_025191	85	139
NM_002908_31897	NM_002908	271	239
NM_001127458_10071	NM_001127458	114	113
NM_001284217_26249	NM_001284217	374	327
NM_001080440_7480	NM_001080440	158	303
NM_030787_55622	NM_030787	158	133
NM_000983_2172	NM_000983	43	149
NM_001012978_4608	NM_001012978	111	113
NM_013236_42287	NM_013236	130	145
NM_001286266_26660	NM_001286266	169	272
NM_153497_64142	NM_153497	160	228
NM_012395_42070	NM_012395	389	338
NM_001004352_2901	NM_001004352	346	345
NM_001287754_27357	NM_001287754	234	155
NM_001130035_10628	NM_001130035	224	184
NM_000603_1390	NM_000603	260	235
NM_001278740_25126	NM_001278740	76	106
NM_001042729_6813	NM_001042729	214	174
NM_017943_48461	NM_017943	89	93
NM_005252_36931	NM_005252	140	143
NM_007373_41401	NM_007373	290	298
NM_000682_1528	NM_000682	226	196
NM_001145546_13650	NM_001145546	199	289
NM_015009_44648	NM_015009	392	370
NM_080612_59501	NM_080612	154	317
NM_012471_42235	NM_012471	145	116
NM_001290268_28071	NM_001290268	204	264
NM_014146_42935	NM_014146	213	363
NM_020908_51634	NM_020908	25	22
NM_022894_53489	NM_022894	214	331
NM_001005282_3479	NM_001005282	92	132
NM_001198756_18778	NM_001198756	244	259
NM_006358_39353	NM_006358	39	58
NM_001278165_24592	NM_001278165	197	217
NM_001079653_7248	NM_001079653	367	358
NM_014226_43070	NM_014226	356	360
NM_024805_54712	NM_024805	122	141
NM_153461_64115	NM_153461	296	308
NM_001024215_5217	NM_001024215	133	136
NM_013361_42549	NM_013361	173	183
NM_001189_17609	NM_001189	143	178
NM_001277176_24413	NM_001277176	289	407
NM_001277331_24468	NM_001277331	150	228
NM_001004461_2958	NM_001004461	419	405
NM_001286150_26599	NM_001286150	153	173
NM_203282_69303	NM_203282	603	520
NM_153348_64002	NM_153348	151	175
NM_021069_51904	NM_021069	434	430
NM_014580_43739	NM_014580	88	97
NM_001008401_4002	NM_001008401	70	103
NM_017416_47524	NM_017416	123	98
NM_021154_52069	NM_021154	101	161
NM_001113546_9488	NM_001113546	445	666
NM_001040446_6491	NM_001040446	68	76
NM_000927_2042	NM_000927	262	269
NM_032787_57584	NM_032787	197	210
NM_018348_49263	NM_018348	141	227
NM_001039891_6314	NM_001039891	244	108
NM_001244638_21503	NM_001244638	200	274
NM_181446_66768	NM_181446	281	355
NM_001102559_8974	NM_001102559	229	391
NM_021111_51981	NM_021111	114	155
NM_198151_68151	NM_198151	306	459
NM_005416_37297	NM_005416	139	131
NM_005028_36435	NM_005028	56	73
NM_207520_70124	NM_207520	324	409
NM_016428_47049	NM_016428	100	89
NM_000669_1499	NM_000669	97	152
NM_024050_53793	NM_024050	322	362
NM_001145474_13594	NM_001145474	383	445
NM_006198_38985	NM_006198	195	180
NM_001289009_27631	NM_001289009	472	521
NM_182595_67447	NM_182595	129	156
NM_176875_65946	NM_176875	206	261
NM_152680_63362	NM_152680	212	223
NM_173167_64791	NM_173167	65	56
NM_014089_42893	NM_014089	395	286
NM_001277444_24504	NM_001277444	283	301
NM_001146157_13999	NM_001146157	87	122
NM_031448_56112	NM_031448	235	172
NM_003407_33023	NM_003407	78	103
NM_001198799_18809	NM_001198799	170	241
NM_001005284_3486	NM_001005284	174	133
NM_001204065_19792	NM_001204065	827	847
NM_144962_61630	NM_144962	321	357
NM_001199088_18995	NM_001199088	282	359
NM_006261_39124	NM_006261	51	56
NM_001042625_6764	NM_001042625	156	176
NM_153433_64076	NM_153433	170	109
NM_052890_58845	NM_052890	250	208
NM_001270643_23641	NM_001270643	188	256
NM_002283_30516	NM_002283	207	266
NM_002875_31830	NM_002875	148	107
NM_024570_54240	NM_024570	172	133
NM_022140_52903	NM_022140	121	163
NM_006662_40013	NM_006662	253	222
NM_007283_41274	NM_007283	72	88
NM_006800_40298	NM_006800	261	336
NM_177405_66009	NM_177405	88	168
NM_014178_42993	NM_014178	43	41
NM_139289_61174	NM_139289	190	242
NM_001278236_24647	NM_001278236	277	360
NM_001114121_9532	NM_001114121	328	161
NM_001284217_26250	NM_001284217	82	151
NM_001166289_15567	NM_001166289	271	345
NM_000274_614	NM_000274	196	241
NM_000169_358	NM_000169	215	366
NM_024503_54121	NM_024503	189	199
NM_001284424_26442	NM_001284424	217	209
NM_001001418_2271	NM_001001418	210	205
NM_001243523_21273	NM_001243523	237	286
NM_001130518_10780	NM_001130518	414	273
NM_005610_37753	NM_005610	329	360
NM_020407_50915	NM_020407	316	414
NM_019606_50388	NM_019606	252	280
NM_031964_56380	NM_031964	97	113
NM_001195519_18454	NM_001195519	506	454
NM_001195637_18519	NM_001195637	1074	2207
NM_001281715_25305	NM_001281715	370	358
NM_016605_47356	NM_016605	398	360
NM_020177_50610	NM_020177	346	414
NM_170710_64439	NM_170710	90	153
NM_005390_37245	NM_005390	185	265
NM_001206710_20245	NM_001206710	255	295
NM_199173_68929	NM_199173	127	291
NM_016013_46300	NM_016013	84	149
NM_138995_60958	NM_138995	85	88
NM_178460_66427	NM_178460	438	483
NM_004278_34849	NM_004278	229	162
NM_153343_63991	NM_153343	117	234
NM_031412_56042	NM_031412	140	124
NM_001117_9658	NM_001117	96	134
NM_001288769_27521	NM_001288769	99	79
NM_001286440_26733	NM_001286440	134	130
NM_001242491_20718	NM_001242491	486	767
NM_001282876_26067	NM_001282876	128	114
NM_032369_56954	NM_032369	29	40
NM_001128305_10346	NM_001128305	457	473
NM_001039178_6094	NM_001039178	319	402
NM_001282500_25711	NM_001282500	80	167
NM_001161584_14598	NM_001161584	26	25
NM_001101663_8921	NM_001101663	528	775
NM_001271643_23871	NM_001271643	662	555
NM_001253849_21909	NM_001253849	181	115
NM_004271_34830	NM_004271	206	178
NM_001145026_13131	NM_001145026	409	493
NM_022097_52810	NM_022097	139	180
NM_198158_68164	NM_198158	285	236
NM_173628_65172	NM_173628	168	284
NM_017694_47959	NM_017694	109	92
NM_006512_39679	NM_006512	318	407
NM_001278795_25137	NM_001278795	248	264
NM_001252090_21722	NM_001252090	147	256
NM_001100631_8813	NM_001100631	493	631
NM_144648_61405	NM_144648	71	55
NM_006007_38602	NM_006007	482	617
NM_207006_69753	NM_207006	233	364
NM_007040_40811	NM_007040	64	121
NM_016079_46451	NM_016079	90	134
NM_005097_36603	NM_005097	234	213
NM_018074_48705	NM_018074	416	395
NM_016131_46536	NM_016131	180	231
NM_001130955_10920	NM_001130955	170	163
NM_001277091_24385	NM_001277091	81	234
NM_052837_58730	NM_052837	95	96
NM_001264_23259	NM_001264	47	106
NM_152513_63036	NM_152513	101	75
NM_001001952_2502	NM_001001952	200	144
NM_002228_30379	NM_002228	399	602
NM_016256_46768	NM_016256	131	188
NM_000399_913	NM_000399	315	461
NM_014718_44052	NM_014718	114	144
NM_001204172_19859	NM_001204172	374	372
NM_001206917_20322	NM_001206917	83	98
NM_018039_48625	NM_018039	209	159
NM_032361_56939	NM_032361	267	288
NM_144625_61348	NM_144625	115	192
NM_138994_60954	NM_138994	102	143
NM_001013735_4780	NM_001013735	183	185
NM_001127500_10093	NM_001127500	133445	144765
NM_003027_32183	NM_003027	130	156
NM_003846_33981	NM_003846	191	204
NM_003283_32750	NM_003283	130	105
NM_001243226_21132	NM_001243226	169	111
NM_181449_66770	NM_181449	95	155
NM_054111_59187	NM_054111	84	91
NM_015680_45883	NM_015680	330	370
NM_014168_42969	NM_014168	119	126
NM_001291593_28305	NM_001291593	213	172
NM_016128_46534	NM_016128	18	45
NM_003252_32671	NM_003252	244	300
NM_014911_44451	NM_014911	342	396
NM_031440_56099	NM_031440	251	189
NM_001199934_19464	NM_001199934	102	122
NM_001281746_25332	NM_001281746	493	465
NM_018124_48806	NM_018124	72	87
NM_004836_36010	NM_004836	296	214
NM_001706_29155	NM_001706	164	220
NM_001290629_28126	NM_001290629	289	283
NM_001185127_17586	NM_001185127	213	322
NM_001937_29699	NM_001937	180	216
NM_152401_62810	NM_152401	71	115
NM_001004467_2974	NM_001004467	147	168
NM_000807_1791	NM_000807	215	348
NM_001012279_4451	NM_001012279	225	439
NM_001193314_17998	NM_001193314	317	393
NM_001142351_12188	NM_001142351	109	193
NM_002089_30046	NM_002089	287	248
NM_031268_55930	NM_031268	252	184
NM_018354_49273	NM_018354	49	125
NM_001164379_14996	NM_001164379	20	39
NM_175630_65695	NM_175630	294	396
NM_001660_29050	NM_001660	56	71
NM_213589_70203	NM_213589	251	296
NM_001005161_3261	NM_001005161	214	288
NM_001372_28499	NM_001372	358	290
NM_001016_4923	NM_001016	73	132
NM_001134418_11061	NM_001134418	364	347
NM_031844_56192	NM_031844	61	134
NM_001514_28787	NM_001514	267	333
NM_000374_854	NM_000374	216	164
NM_001126113_9868	NM_001126113	411	513
NM_014923_44478	NM_014923	213	437
NM_001290263_28064	NM_001290263	219	241
NM_032138_56551	NM_032138	243	271
NM_018109_48775	NM_018109	186	192
NM_203299_69332	NM_203299	76	91
NM_001102605_8994	NM_001102605	395	368
NM_001199417_19179	NM_001199417	91	40
NM_032881_57791	NM_032881	181	216
NM_152694_63382	NM_152694	137	231
NM_015551_45703	NM_015551	238	265
NM_003014_32149	NM_003014	215	294
NM_032683_57462	NM_032683	176	250
NM_212502_70168	NM_212502	102	100
NM_014266_43145	NM_014266	157	202
NM_018353_49270	NM_018353	215	275
NM_019093_50267	NM_019093	125	227
NM_024855_54811	NM_024855	80	85
NM_001012416_4487	NM_001012416	153	312
NM_001007232_3854	NM_001007232	115	142
NM_001164502_15104	NM_001164502	187	269
NM_006606_39895	NM_006606	42	84
NM_001010877_4264	NM_001010877	111	130
NM_001159522_14249	NM_001159522	209	236
NM_001145729_13771	NM_001145729	645	667
NM_003334_32862	NM_003334	187	228
NM_053274_59108	NM_053274	422	448
NM_153615_64176	NM_153615	213	228
NM_016118_46516	NM_016118	23	32
NM_017807_48170	NM_017807	314	354
NM_001079871_7300	NM_001079871	104	126
NM_001170905_16280	NM_001170905	159	121
NM_001171133_16318	NM_001171133	206	265
NM_177952_66129	NM_177952	240	251
NM_001139488_12029	NM_001139488	109	106
NM_006517_39693	NM_006517	37	73
NM_012294_41864	NM_012294	110	122
NM_001199803_19359	NM_001199803	259	289
NM_018227_49023	NM_018227	275	332
NM_017432_47560	NM_017432	130	174
NM_005950_38465	NM_005950	167	146
NM_018696_49721	NM_018696	174	248
NM_000173_370	NM_000173	144	91
NM_020980_51751	NM_020980	185	294
NM_001178142_17296	NM_001178142	272	275
NM_005131_36681	NM_005131	75	86
NM_006342_39310	NM_006342	99	118
NM_000861_1895	NM_000861	366	374
NM_030752_55546	NM_030752	16	72
NM_001242326_20620	NM_001242326	4357	4992
NM_153635_64188	NM_153635	212	219
NM_001037442_5970	NM_001037442	223	201
NM_018952_49974	NM_018952	62	73
NM_016513_47185	NM_016513	281	394
NM_001286792_27039	NM_001286792	122	73
NM_001142541_12339	NM_001142541	336	359
NM_181620_66932	NM_181620	108	169
NM_001146265_14062	NM_001146265	1233	1259
NM_004559_35429	NM_004559	571	702
NM_001207017_20422	NM_001207017	285	361
NM_173209_64824	NM_173209	343	576
NM_001130968_10936	NM_001130968	578	623
NM_001159495_14244	NM_001159495	220	243
NM_001164114_14895	NM_001164114	280	321
NM_005128_36673	NM_005128	312	273
NM_001127615_10131	NM_001127615	391	444
NM_032606_57380	NM_032606	189	188
NM_014211_43038	NM_014211	167	163
NM_001271682_23882	NM_001271682	164	266
NM_014663_43915	NM_014663	121	176
NM_016082_46456	NM_016082	103	86
NM_199336_69029	NM_199336	114	77
NM_015087_44829	NM_015087	205	154
NM_001286123_26583	NM_001286123	235	249
NM_001206799_20271	NM_001206799	222	144
NM_203406_69450	NM_203406	82	71
NM_001166160_15472	NM_001166160	163	281
NM_016334_46902	NM_016334	288	232
NM_023008_53562	NM_023008	126	207
NM_001242668_20786	NM_001242668	146	146
NM_002421_30796	NM_002421	235	352
NM_001286562_26819	NM_001286562	392	474
NM_014298_43216	NM_014298	60	96
NM_004077_34437	NM_004077	224	236
NM_005764_38078	NM_005764	92	63
NM_001001329_2233	NM_001001329	133	148
NM_080701_59603	NM_080701	317	365
NM_007124_40955	NM_007124	237	279
NM_001002918_2657	NM_001002918	195	274
NM_001040454_6503	NM_001040454	159	192
NM_002156_30208	NM_002156	175	243
NM_001163260_14753	NM_001163260	244	325
NM_001160169_14413	NM_001160169	137	217
NM_198038_68063	NM_198038	76	43
NM_001017922_5022	NM_001017922	73	63
NM_018192_48951	NM_018192	104	128
NM_001039459_6135	NM_001039459	195	358
NM_173852_65405	NM_173852	267	325
NM_004491_35283	NM_004491	72	92
NM_022828_53451	NM_022828	258	271
NM_001271641_23868	NM_001271641	359	391
NM_021079_51930	NM_021079	727	1182
NM_201520_69187	NM_201520	167	236
NM_014429_43488	NM_014429	154	207
NM_032718_57495	NM_032718	131	83
NM_012447_42182	NM_012447	402	475
NM_001191033_17905	NM_001191033	102	201
NM_001040157_6412	NM_001040157	213	169
NM_017577_47761	NM_017577	59	95
NM_020639_51092	NM_020639	79	93
NM_001195602_18500	NM_001195602	123	146
NM_003305_32799	NM_003305	264	411
NM_007137_40978	NM_007137	253	245
NM_001171660_16402	NM_001171660	340	393
NM_000362_817	NM_000362	259	312
NM_018055_48665	NM_018055	128	157
NM_152704_63403	NM_152704	260	261
NM_031891_56227	NM_031891	245	302
NM_173516_64977	NM_173516	170	160
NM_014098_42896	NM_014098	238	284
NM_181889_67213	NM_181889	269	234
NM_001098515_8281	NM_001098515	362	302
NM_022568_53249	NM_022568	162	325
NM_005008_36387	NM_005008	167	171
NM_001261407_23159	NM_001261407	318	274
NM_022336_52999	NM_022336	259	311
NM_001004067_2794	NM_001004067	155	212
NM_018100_48763	NM_018100	72	154
NM_016306_46854	NM_016306	48	143
NM_001178139_17290	NM_001178139	1010	1287
NM_170775_64501	NM_170775	525	480
NM_032178_56628	NM_032178	129	213
NM_002909_31902	NM_002909	266	253
NM_000925_2038	NM_000925	127	219
NM_001098626_8357	NM_001098626	265	197
NM_001316_28392	NM_001316	73	136
NM_001042601_6756	NM_001042601	146	209
NM_022112_52836	NM_022112	106	169
NM_001168410_16009	NM_001168410	279	267
NM_022445_53101	NM_022445	164	239
NM_001201481_19584	NM_001201481	197	201
NM_001166102_15412	NM_001166102	194	214
NM_001282706_25918	NM_001282706	200	198
NM_001178046_17198	NM_001178046	104	106
NM_012093_41472	NM_012093	24	62
NM_001166339_15585	NM_001166339	255	211
NM_019035_50142	NM_019035	420	418
NM_001105_9090	NM_001105	232	218
NM_001001418_2273	NM_001001418	451	581
NM_001134656_11136	NM_001134656	200	183
NM_022060_52741	NM_022060	260	231
NM_001286198_26621	NM_001286198	54	75
NM_001144857_12941	NM_001144857	155	265
NM_173077_64749	NM_173077	221	306
NM_203405_69446	NM_203405	215	229
NM_080489_59437	NM_080489	310	451
NM_001284235_26267	NM_001284235	2065	2536
NM_032258_56723	NM_032258	37	52
NM_152359_62721	NM_152359	103	83
NM_001256822_22554	NM_001256822	153	185
NM_001253798_21881	NM_001253798	49	79
NM_001257209_22694	NM_001257209	427	427
NM_001005165_3273	NM_001005165	192	254
NM_001267828_23448	NM_001267828	142	235
NM_018405_49390	NM_018405	244	239
NM_001037498_5977	NM_001037498	532	613
NM_001204306_19931	NM_001204306	215	211
NM_001134665_11151	NM_001134665	303	367
NM_022058_52734	NM_022058	155	242
NM_019897_50465	NM_019897	262	297
NM_172131_64597	NM_172131	295	249
NM_001127206_9935	NM_001127206	142	170
NM_015242_45126	NM_015242	328	291
NM_053278_59114	NM_053278	301	316
NM_153609_64162	NM_153609	244	231
NM_000432_1001	NM_000432	310	340
NM_020396_50892	NM_020396	142	246
NM_003780_33827	NM_003780	69	66
NM_152278_62541	NM_152278	69	113
NM_001185077_17557	NM_001185077	22	47
NM_001034832_5821	NM_001034832	736	747
NM_173485_64912	NM_173485	86	72
NM_153490_64141	NM_153490	180	222
NM_032859_57745	NM_032859	246	252
NM_021237_52232	NM_021237	184	126
NM_001284516_26462	NM_001284516	68	133
NM_033513_58605	NM_033513	225	190
NM_000831_1838	NM_000831	60	110
NM_001145417_13528	NM_001145417	114	148
NM_004288_34870	NM_004288	110	155
NM_001127507_10102	NM_001127507	132	60
NM_176887_65972	NM_176887	194	198
NM_014287_43187	NM_014287	198	204
NM_181789_67119	NM_181789	73	109
NM_022779_53402	NM_022779	106	182
NM_005044_36469	NM_005044	91	119
NM_182697_67539	NM_182697	1535	1803
NM_032638_57420	NM_032638	7	23
NM_020311_50761	NM_020311	200	255
NM_005292_37021	NM_005292	149	115
NM_005588_37712	NM_005588	151	272
NM_020997_51787	NM_020997	51	98
NM_138764_60796	NM_138764	241	353
NM_001008237_3968	NM_001008237	127	97
NM_002578_31172	NM_002578	87	90
NM_005082_36563	NM_005082	112	130
NM_016557_47266	NM_016557	189	145
NM_015401_45433	NM_015401	125	166
NM_001001960_2526	NM_001001960	288	357
NM_002314_30600	NM_002314	216	318
NM_004913_36170	NM_004913	151	135
NM_001010979_4367	NM_001010979	193	150
NM_006514_39686	NM_006514	253	516
NM_016478_47130	NM_016478	206	199
NM_006455_39565	NM_006455	126	136
NM_002663_31348	NM_002663	139	104
NM_001007532_3899	NM_001007532	287	292
NM_004953_36257	NM_004953	72	70
NM_001243718_21335	NM_001243718	665	678
NM_001013407_4662	NM_001013407	379	338
NM_018342_49246	NM_018342	429	367
NM_020405_50909	NM_020405	72	82
NM_002894_31865	NM_002894	228	345
NM_153047_63787	NM_153047	110	100
NM_015373_45379	NM_015373	206	121
NM_173587_65118	NM_173587	91	130
NM_080659_59559	NM_080659	125	132
NM_001018000_5090	NM_001018000	112	147
NM_006414_39473	NM_006414	104	105
NM_173630_65178	NM_173630	121	139
NM_020904_51628	NM_020904	53	58
NM_003925_34149	NM_003925	220	208
NM_173807_65330	NM_173807	116	147
NM_001277075_24380	NM_001277075	317	688
NM_001170747_16216	NM_001170747	347	458
NM_138421_60533	NM_138421	193	216
NM_033198_58244	NM_033198	129	209
NM_007124_40954	NM_007124	293	324
NM_058230_59317	NM_058230	141	180
NM_001165977_15363	NM_001165977	121	114
NM_001171182_16355	NM_001171182	188	178
NM_173658_65227	NM_173658	48	81
NM_139199_61091	NM_139199	161	163
NM_001289807_27803	NM_001289807	28	27
NM_014518_43674	NM_014518	76	208
NM_178824_66616	NM_178824	131	283
NM_001286099_26570	NM_001286099	222	237
NM_001190899_17828	NM_001190899	478	491
NM_001099221_8471	NM_001099221	291	357
NM_001160179_14417	NM_001160179	195	249
NM_033188_58228	NM_033188	287	408
NM_005870_38307	NM_005870	82	129
NM_014149_42939	NM_014149	195	184
NM_002769_31586	NM_002769	206	273
NM_014638_43863	NM_014638	93	90
NM_001756_29280	NM_001756	189	367
NM_001100114_8719	NM_001100114	410	397
NM_001131007_10954	NM_001131007	55	102
NM_031412_56044	NM_031412	245	309
NM_001286683_26927	NM_001286683	410	650
NM_152860_63625	NM_152860	340	325
NM_001168409_16007	NM_001168409	151	129
NM_024627_54352	NM_024627	123	204
NM_001145661_13701	NM_001145661	71	84
NM_002736_31502	NM_002736	227	193
NM_001171163_16339	NM_001171163	325	349
NM_001080772_7748	NM_001080772	345	218
NM_001142602_12392	NM_001142602	199	180
NM_182533_67345	NM_182533	676	646
NM_030952_55811	NM_030952	28	61
NM_000793_1759	NM_000793	250	339
NM_001171511_16376	NM_001171511	590	583
NM_001725_29204	NM_001725	229	315
NM_001256896_22613	NM_001256896	47	72
NM_144991_61682	NM_144991	337	434
NM_001205294_20165	NM_001205294	73	173
NM_001123396_9809	NM_001123396	228	324
NM_004028_34325	NM_004028	85	93
NM_053051_59085	NM_053051	428	480
NM_001127511_10107	NM_001127511	351	461
NM_001013620_4676	NM_001013620	64	93
NM_001285829_26515	NM_001285829	86	71
NM_001004742_3198	NM_001004742	131	196
NM_015530_45663	NM_015530	139	156
NM_018199_48958	NM_018199	212	215
NM_015414_45445	NM_015414	285	220
NM_001199285_19130	NM_001199285	76	58
NM_182759_67587	NM_182759	115	115
NM_001286570_26836	NM_001286570	316	363
NM_053277_59111	NM_053277	138	153
NM_015652_45830	NM_015652	340	264
NM_006705_40101	NM_006705	328	296
NM_000854_1890	NM_000854	252	241
NM_005617_37771	NM_005617	166	124
NM_001282188_25430	NM_001282188	77	142
NM_206899_69678	NM_206899	103	142
NM_001017973_5054	NM_001017973	700	971
NM_001256196_22131	NM_001256196	302	332
NM_001287811_27380	NM_001287811	120	124
NM_182612_67468	NM_182612	47	81
NM_001127219_9955	NM_001127219	183	212
NM_014990_44616	NM_014990	102	95
NM_012294_41866	NM_012294	43	38
NM_001079653_7249	NM_001079653	83	133
NM_152240_62489	NM_152240	107	156
NM_145232_61919	NM_145232	246	156
NM_001004742_3196	NM_001004742	260	358
NM_030645_55496	NM_030645	101	166
NM_001145717_13748	NM_001145717	69	142
NM_182538_67353	NM_182538	125	149
NM_000132_278	NM_000132	266	472
NM_018208_48976	NM_018208	173	149
NM_182641_67503	NM_182641	119	158
NM_031282_55958	NM_031282	153	177
NM_058203_59299	NM_058203	581	796
NM_001113547_9491	NM_001113547	134	206
NM_001001872_2441	NM_001001872	133	211
NM_033054_58014	NM_033054	189	171
NM_032144_56569	NM_032144	218	334
NM_001242326_20621	NM_001242326	2301	2254
NM_001011552_4395	NM_001011552	155	183
NM_001012971_4597	NM_001012971	32	128
NM_178171_66278	NM_178171	163	134
NM_006542_39746	NM_006542	306	354
NM_033328_58402	NM_033328	55	137
NM_000614_1412	NM_000614	178	213
NM_005418_37301	NM_005418	137	101
NM_001385_28524	NM_001385	122	210
NM_017444_47585	NM_017444	174	130
NM_020749_51312	NM_020749	127	112
NM_001097620_8167	NM_001097620	62	91
NM_005772_38097	NM_005772	137	150
NM_018177_48923	NM_018177	318	257
NM_183419_67868	NM_183419	35	42
NM_001199199_19078	NM_001199199	157	196
NM_020399_50895	NM_020399	282	283
NM_080646_59539	NM_080646	75	152
NM_001006655_3789	NM_001006655	165	244
NM_139279_61149	NM_139279	957	1037
NM_001004309_2838	NM_001004309	102	111
NM_017923_48436	NM_017923	419	308
NM_032323_56850	NM_032323	329	391
NM_001001659_2338	NM_001001659	342	459
NM_001193375_18038	NM_001193375	194	198
NM_001496_28744	NM_001496	59	57
NM_006458_39571	NM_006458	309	316
NM_022561_53239	NM_022561	238	260
NM_197965_68047	NM_197965	80	46
NM_001076785_7033	NM_001076785	105	75
NM_002133_30150	NM_002133	329	424
NM_005292_37020	NM_005292	61	111
NM_001177675_17084	NM_001177675	168	303
NM_001278403_24801	NM_001278403	307	407
NM_001288629_27438	NM_001288629	178	138
NM_001080458_7519	NM_001080458	282	176
NM_006768_40232	NM_006768	135	144
NM_001160392_14480	NM_001160392	334	307
NM_005362_37193	NM_005362	513	699
NM_004675_35686	NM_004675	29	20
NM_032807_57630	NM_032807	457	538
NM_001184904_17451	NM_001184904	364	610
NM_001290129_27967	NM_001290129	500	482
NM_006331_39283	NM_006331	153	191
NM_003560_33348	NM_003560	316	171
NM_138481_60652	NM_138481	107	138
NM_177998_66169	NM_177998	46	64
NM_032598_57357	NM_032598	570	548
NM_181466_66779	NM_181466	243	386
NM_001145315_13437	NM_001145315	235	346
NM_001282770_25993	NM_001282770	133	134
NM_015341_45317	NM_015341	133	121
NM_001282406_25572	NM_001282406	133	207
NM_000554_1280	NM_000554	60	71
NM_145171_61859	NM_145171	90	70
NM_001278667_25051	NM_001278667	265	300
NM_006725_40136	NM_006725	94	142
NM_014047_42821	NM_014047	90	80
NM_001001961_2528	NM_001001961	70	131
NM_001145224_13352	NM_001145224	832	901
NM_197941_68031	NM_197941	103	177
NM_013449_42677	NM_013449	196	291
NM_014656_43900	NM_014656	548	675
NM_021081_51936	NM_021081	184	235
NM_015283_45202	NM_015283	192	152
NM_001085420_8043	NM_001085420	205	293
NM_001017436_4985	NM_001017436	447	506
NM_014765_44165	NM_014765	426	403
NM_001113561_9496	NM_001113561	106	128
NM_001080975_7800	NM_001080975	87	82
NM_001012321_4465	NM_001012321	183	262
NM_001135674_11483	NM_001135674	195	246
NM_001256405_22261	NM_001256405	309	361
NM_001278511_24884	NM_001278511	220	174
NM_032805_57623	NM_032805	211	125
NM_003048_32239	NM_003048	336	275
NM_001142316_12157	NM_001142316	115	135
NM_145793_62217	NM_145793	238	236
NM_030967_55850	NM_030967	252	361
NM_001190706_17725	NM_001190706	201	215
NM_183241_67803	NM_183241	97	109
NM_001252660_21815	NM_001252660	187	319
NM_177952_66130	NM_177952	244	279
NM_001139518_12050	NM_001139518	217	328
NM_001025616_5429	NM_001025616	93	185
NM_014519_43678	NM_014519	73	40
NM_001185080_17562	NM_001185080	93	127
NM_000421_973	NM_000421	483	361
NM_017910_48403	NM_017910	3314	1834
NM_024516_54149	NM_024516	75	162
NM_018373_49322	NM_018373	784	930
NM_004992_36353	NM_004992	204	224
NM_001286678_26915	NM_001286678	127	160
NM_006406_39455	NM_006406	141	90
NM_001284296_26338	NM_001284296	106	142
NM_172140_64604	NM_172140	293	231
NM_016567_47287	NM_016567	157	234
NM_022479_53172	NM_022479	25	45
NM_001256820_22549	NM_001256820	317	323
NM_153289_63950	NM_153289	253	252
NM_001099852_8694	NM_001099852	131	159
NM_005510_37518	NM_005510	95	202
NM_018922_49891	NM_018922	297	343
NM_001257119_22648	NM_001257119	175	251
NM_005275_36986	NM_005275	119	83
NM_001291381_28225	NM_001291381	934	1107
NM_001504_28765	NM_001504	162	181
NM_001080487_7595	NM_001080487	635	571
NM_001031617_5553	NM_001031617	76	118
NM_138615_60700	NM_138615	139	186
NM_017890_48355	NM_017890	218	256
NM_173833_65378	NM_173833	206	309
NM_002856_31781	NM_002856	201	348
NM_138389_60473	NM_138389	139	204
NM_022171_52982	NM_022171	110	112
NM_003310_32807	NM_003310	148	99
NM_000319_724	NM_000319	244	269
NM_032944_57863	NM_032944	81	119
NM_001139498_12032	NM_001139498	153	301
NM_001172131_16536	NM_001172131	233	209
NM_001287496_27301	NM_001287496	198	210
NM_005655_37861	NM_005655	96	163
NM_007197_41098	NM_007197	255	250
NM_001161442_14533	NM_001161442	122	157
NM_006118_38816	NM_006118	237	321
NM_032603_57372	NM_032603	87	106
NM_001172110_16532	NM_001172110	468	418
NM_001242462_20695	NM_001242462	233	219
NM_001042403_6606	NM_001042403	187	260
NM_001767_29311	NM_001767	259	159
NM_016329_46890	NM_016329	30	44
NM_001252334_21773	NM_001252334	154	203
NM_001256238_22142	NM_001256238	79	124
NM_020468_51029	NM_020468	459	325
NM_001204398_19963	NM_001204398	692	849
NM_080574_59451	NM_080574	218	226
NM_032018_56409	NM_032018	506	649
NM_015481_45583	NM_015481	238	251
NM_021873_52486	NM_021873	207	327
NM_001033522_5756	NM_001033522	127	92
NM_001135995_11625	NM_001135995	164	226
NM_001282856_26047	NM_001282856	107	204
NM_001190441_17661	NM_001190441	308	262
NM_001102612_9004	NM_001102612	81	163
NM_178566_66576	NM_178566	135	68
NM_139053_60993	NM_139053	92	115
NM_006188_38959	NM_006188	384	287
NM_015137_44918	NM_015137	170	141
NM_003735_33732	NM_003735	177	163
NM_017867_48304	NM_017867	231	196
NM_014321_43262	NM_014321	147	205
NM_014224_43065	NM_014224	402	379
NM_001291593_28304	NM_001291593	108	174
NM_017553_47716	NM_017553	123	131
NM_176823_65929	NM_176823	66	92
NM_021232_52225	NM_021232	473	542
NM_001244705_21515	NM_001244705	207	145
NM_017442_47580	NM_017442	201	213
NM_016102_46491	NM_016102	64	58
NM_148172_62382	NM_148172	534	499
NM_175566_65653	NM_175566	298	360
NM_207398_70020	NM_207398	297	269
NM_001256141_22106	NM_001256141	539	505
NM_001190879_17820	NM_001190879	180	191
NM_032954_57873	NM_032954	236	230
NM_080740_59644	NM_080740	401	452
NM_001081675_7843	NM_001081675	140	223
NM_001172660_16662	NM_001172660	571	520
NM_000423_979	NM_000423	138	148
NM_152538_63077	NM_152538	240	228
NM_000220_488	NM_000220	193	261
NM_001243726_21339	NM_001243726	92	162
NM_001040663_6527	NM_001040663	3101	4104
NM_145738_62184	NM_145738	82	80
NM_153444_64091	NM_153444	29	59
NM_020225_50704	NM_020225	144	176
NM_001252216_21747	NM_001252216	142	101
NM_183012_67759	NM_183012	197	223
NM_001700_29140	NM_001700	120	313
NM_024790_54681	NM_024790	222	168
NM_000617_1415	NM_000617	480	469
NM_004556_35421	NM_004556	196	177
NM_001099652_8594	NM_001099652	120	111
NM_001165036_15264	NM_001165036	301	391
NM_016308_46858	NM_016308	377	423
NM_031460_56135	NM_031460	192	205
NM_017911_48406	NM_017911	125	182
NM_005370_37205	NM_005370	65	118
NM_030946_55802	NM_030946	152	178
NM_175748_65742	NM_175748	206	220
NM_000120_253	NM_000120	141	126
NM_000288_642	NM_000288	209	325
NM_001076_7006	NM_001076	696	613
NM_001131018_10968	NM_001131018	230	215
NM_052834_58727	NM_052834	49	87
NM_000795_1766	NM_000795	97	128
NM_001278114_24561	NM_001278114	96	158
NM_015652_45829	NM_015652	543	503
NM_001099269_8482	NM_001099269	240	290
NM_153362_64024	NM_153362	158	195
NM_001256596_22390	NM_001256596	345	579
NM_001276478_24330	NM_001276478	536	612
NM_001289058_27659	NM_001289058	185	202
NM_001252339_21782	NM_001252339	272	343
NM_001389_28536	NM_001389	388	326
NM_001872_29560	NM_001872	180	121
NM_001270837_23679	NM_001270837	83	172
NM_001243403_21226	NM_001243403	152	196
NM_020699_51207	NM_020699	89	74
NM_032861_57753	NM_032861	120	153
NM_001204182_19872	NM_001204182	250	404
NM_001004724_3147	NM_001004724	224	234
NM_001286645_26894	NM_001286645	67	88
NM_001003683_2697	NM_001003683	573	489
NM_170706_64435	NM_170706	189	151
NM_007243_41187	NM_007243	192	214
NM_006940_40595	NM_006940	45	69
NM_001123065_9771	NM_001123065	68	138
NM_004139_34572	NM_004139	301	310
NM_017652_47884	NM_017652	186	208
NM_030967_55849	NM_030967	227	302
NM_004135_34561	NM_004135	189	255
NM_001145160_13299	NM_001145160	163	183
NM_174855_65428	NM_174855	411	589
NM_001160130_14401	NM_001160130	226	254
NM_032328_56860	NM_032328	43	98
NM_001126181_9881	NM_001126181	81	87
NM_001142861_12532	NM_001142861	377	313
NM_001164000_14877	NM_001164000	106	77
NM_004493_35288	NM_004493	168	405
NM_001079872_7301	NM_001079872	103	107
NM_015322_45278	NM_015322	79	78
NM_201649_69274	NM_201649	224	215
NM_001286237_26644	NM_001286237	139	141
NM_001190801_17782	NM_001190801	148	194
NM_001289049_27655	NM_001289049	1002	1368
NM_004066_34409	NM_004066	99	144
NM_000138_290	NM_000138	194	177
NM_001004719_3138	NM_001004719	213	317
NM_001613_28948	NM_001613	251	198
NM_024649_54399	NM_024649	85	81
NM_016173_46603	NM_016173	61	173
NM_001282182_25425	NM_001282182	113	211
NM_080491_59440	NM_080491	95	158
NM_002698_31416	NM_002698	52	106
NM_000733_1647	NM_000733	219	300
NM_024837_54779	NM_024837	121	88
NM_031444_56106	NM_031444	106	215
NM_001171936_16470	NM_001171936	159	177
NM_032620_57390	NM_032620	195	267
NM_018122_48804	NM_018122	552	640
NM_001286751_26991	NM_001286751	246	278
NM_207409_70035	NM_207409	87	140
NM_001243539_21288	NM_001243539	127	152
NM_001168301_15925	NM_001168301	333	373
NM_001145053_13153	NM_001145053	190	224
NM_033135_58166	NM_033135	110	127
NM_005053_36494	NM_005053	313	241
NM_001282725_25938	NM_001282725	126	192
NM_006978_40669	NM_006978	271	276
NM_005813_38182	NM_005813	332	385
NM_016079_46449	NM_016079	119	183
NM_001014445_4840	NM_001014445	648	897
NM_001290343_28113	NM_001290343	230	274
NM_015465_45550	NM_015465	112	108
NM_001018108_5150	NM_001018108	210	175
NM_001278522_24897	NM_001278522	70	88
NM_005522_37550	NM_005522	197	132
NM_001269051_23467	NM_001269051	656	743
NM_001668_29073	NM_001668	156	216
NM_017673_47924	NM_017673	84	133
NM_198152_68153	NM_198152	82	73
NM_181872_67191	NM_181872	195	171
NM_020695_51195	NM_020695	46	44
NM_014856_44326	NM_014856	92	117
NM_030615_55453	NM_030615	75	105
NM_001632_28990	NM_001632	170	144
NM_001195280_18397	NM_001195280	67	92
NM_173850_65403	NM_173850	190	238
NM_001003699_2710	NM_001003699	132	153
NM_052846_58754	NM_052846	174	289
NM_016496_47157	NM_016496	272	272
NM_101395_59817	NM_101395	235	342
NM_001198986_18937	NM_001198986	91	41
NM_001102595_8984	NM_001102595	69	158
NM_002023_29896	NM_002023	270	319
NM_001282426_25602	NM_001282426	325	332
NM_000224_499	NM_000224	216	185
NM_133436_60104	NM_133436	571	795
NM_004269_34823	NM_004269	197	235
NM_198964_68801	NM_198964	378	311
NM_001284215_26246	NM_001284215	148	212
NM_006217_39028	NM_006217	147	247
NM_001099784_8682	NM_001099784	183	176
NM_001291420_28242	NM_001291420	810	695
NM_178857_66655	NM_178857	124	122
NM_003454_33110	NM_003454	271	332
NM_001136478_11858	NM_001136478	236	168
NM_007172_41040	NM_007172	331	239
NM_006784_40269	NM_006784	77	59
NM_007220_41140	NM_007220	146	105
NM_015144_44938	NM_015144	230	255
NM_001256820_22550	NM_001256820	284	408
NM_001077188_7043	NM_001077188	55	54
NM_001256347_22227	NM_001256347	117	99
NM_080387_59388	NM_080387	205	258
NM_001080497_7624	NM_001080497	225	259
NM_001256074_22052	NM_001256074	256	254
NM_033425_58517	NM_033425	60	77
NM_001199619_19243	NM_001199619	178	127
NM_001243597_21302	NM_001243597	93	116
NM_016591_47334	NM_016591	213	215
NM_001142425_12235	NM_001142425	727	784
NM_017518_47661	NM_017518	168	179
NM_139315_61179	NM_139315	323	368
NM_015324_45284	NM_015324	694	1404
NM_000219_485	NM_000219	117	65
NM_173553_65062	NM_173553	205	174
NM_020320_50782	NM_020320	191	265
NM_001257207_22691	NM_001257207	104	122
NM_002422_30801	NM_002422	231	248
NM_001171806_16427	NM_001171806	324	519
NM_003372_32945	NM_003372	73	73
NM_020638_51091	NM_020638	143	191
NM_001098813_8425	NM_001098813	57	50
NM_024902_54886	NM_024902	268	221
NM_001871_29559	NM_001871	207	255
NM_183376_67835	NM_183376	199	209
NM_001077490_7111	NM_001077490	157	176
NM_016371_46973	NM_016371	236	226
NM_152423_62862	NM_152423	286	352
NM_001282391_25555	NM_001282391	379	359
NM_014850_44316	NM_014850	230	274
NM_022003_52678	NM_022003	472	412
NM_001143775_12629	NM_001143775	57	57
NM_198150_68146	NM_198150	152	167
NM_003795_33864	NM_003795	271	300
NM_000964_2129	NM_000964	143	141
NM_031939_56312	NM_031939	97	174
NM_001243646_21319	NM_001243646	94	144
NM_001258368_23022	NM_001258368	146	166
NM_001166400_15622	NM_001166400	147	223
NM_001271749_23926	NM_001271749	93	92
NM_001135197_11369	NM_001135197	75	131
NM_181536_66851	NM_181536	172	228
NM_005924_38414	NM_005924	156	251
NM_001271959_24113	NM_001271959	790	636
NM_014602_43787	NM_014602	143	259
NM_145248_61956	NM_145248	113	65
NM_001144903_12982	NM_001144903	174	184
NM_001198812_18832	NM_001198812	192	200
NM_021238_52234	NM_021238	136	179
NM_001080146_7349	NM_001080146	2323	2398
NM_139211_61101	NM_139211	184	186
NM_001282982_26170	NM_001282982	189	257
NM_004586_35496	NM_004586	189	205
NM_018427_49426	NM_018427	202	221
NM_153704_64262	NM_153704	271	329
NM_001286210_26631	NM_001286210	180	202
NM_080610_59497	NM_080610	207	234
NM_022757_53357	NM_022757	88	139
NM_022823_53450	NM_022823	83	280
NM_001199302_19143	NM_001199302	333	381
NM_032506_57183	NM_032506	155	182
NM_178525_66500	NM_178525	107	127
NM_015051_44750	NM_015051	233	177
NM_001252328_21770	NM_001252328	123	111
NM_001769_29314	NM_001769	61	108
NM_001001821_2425	NM_001001821	336	478
NM_001164417_15025	NM_001164417	1247	1325
NM_001128924_10470	NM_001128924	76	96
NM_176863_65938	NM_176863	185	165
NM_032360_56936	NM_032360	98	119
NM_003286_32758	NM_003286	201	166
NM_001005466_3576	NM_001005466	230	398
NM_032862_57754	NM_032862	279	309
NM_153268_63922	NM_153268	231	289
NM_181706_67017	NM_181706	102	117
NM_001128325_10357	NM_001128325	120	146
NM_001173456_16819	NM_001173456	207	320
NM_032664_57445	NM_032664	135	133
NM_001025389_5415	NM_001025389	216	263
NM_001144061_12870	NM_001144061	340	340
NM_001276318_24245	NM_001276318	378	383
NM_001243236_21150	NM_001243236	137	146
NM_001688_29112	NM_001688	199	260
NM_033092_58080	NM_033092	162	123
NM_198687_68643	NM_198687	304	428
NM_001610_28942	NM_001610	259	395
NM_001271922_24073	NM_001271922	137	135
NM_024759_54608	NM_024759	133	272
NM_007262_41222	NM_007262	287	314
NM_001184963_17474	NM_001184963	210	205
NM_000433_1006	NM_000433	351	284
NM_001278064_24543	NM_001278064	288	272
NM_001198899_18873	NM_001198899	129	329
NM_014485_43609	NM_014485	255	262
NM_001164417_15023	NM_001164417	1316	1642
NM_018990_50048	NM_018990	303	265
NM_025057_55068	NM_025057	69	98
NM_006387_39413	NM_006387	203	295
NM_001290061_27946	NM_001290061	184	215
NM_015997_46275	NM_015997	83	71
NM_139010_60963	NM_139010	221	188
NM_133334_60051	NM_133334	357	303
NM_001042403_6608	NM_001042403	119	188
NM_032251_56719	NM_032251	60	108
NM_001011719_4426	NM_001011719	138	109
NM_024871_54834	NM_024871	111	146
NM_015920_46117	NM_015920	132	97
NM_020796_51406	NM_020796	194	237
NM_001143841_12701	NM_001143841	214	235
NM_001142564_12360	NM_001142564	120	90
NM_152356_62711	NM_152356	63	48
NM_001282924_26123	NM_001282924	393	379
NM_032259_56726	NM_032259	130	134
NM_004309_34906	NM_004309	130	188
NM_001099855_8698	NM_001099855	363	416
NM_012474_42243	NM_012474	231	155
NM_001281535_25300	NM_001281535	115	180
NM_012102_41491	NM_012102	152	209
NM_201453_69185	NM_201453	397	450
NM_001172895_16801	NM_001172895	71	86
NM_001025107_5354	NM_001025107	282	287
NM_001098612_8339	NM_001098612	269	461
NM_024494_54110	NM_024494	139	139
NM_001167990_15872	NM_001167990	187	291
NM_181657_66972	NM_181657	299	162
NM_015076_44807	NM_015076	114	203
NM_014390_43409	NM_014390	85	195
NM_001172562_16634	NM_001172562	514	551
NM_001164746_15171	NM_001164746	411	612
NM_001080519_7676	NM_001080519	234	207
NM_016186_46626	NM_016186	240	167
NM_001126337_9896	NM_001126337	236	317
NM_031964_56381	NM_031964	73	154
NM_153770_64323	NM_153770	123	117
NM_018154_48871	NM_018154	139	223
NM_001034836_5824	NM_001034836	443	577
NM_001252641_21811	NM_001252641	156	179
NM_001253815_21891	NM_001253815	47	103
NM_001284358_26396	NM_001284358	228	229
NM_001198665_18748	NM_001198665	96	83
NM_001136262_11828	NM_001136262	98	111
NM_001142292_12123	NM_001142292	145	241
NM_001163560_14824	NM_001163560	215	250
NM_014753_44139	NM_014753	531	570
NM_015993_46266	NM_015993	163	191
NM_001244189_21470	NM_001244189	78	63
NM_001146288_14082	NM_001146288	27	55
NM_001199777_19337	NM_001199777	111	137
NM_002033_29918	NM_002033	273	287
NM_001048241_6917	NM_001048241	115	127
NM_145257_61974	NM_145257	68	114
NM_144723_61579	NM_144723	118	175
NM_001097605_8150	NM_001097605	1312	1511
NM_013320_42462	NM_013320	67	61
NM_152745_63486	NM_152745	510	506
NM_000122_258	NM_000122	209	214
NM_001145292_13406	NM_001145292	252	264
NM_003697_33647	NM_003697	680	723
NM_178125_66224	NM_178125	142	115
NM_181609_66906	NM_181609	122	165
NM_001145011_13115	NM_001145011	65	76
NM_001161376_14519	NM_001161376	131	193
NM_025041_55048	NM_025041	103	131
NM_001009568_4121	NM_001009568	135	157
NM_001204698_20043	NM_001204698	95	215
NM_001291133_28158	NM_001291133	438	570
NM_000754_1679	NM_000754	99	112
NM_001185073_17554	NM_001185073	241	223
NM_000244_544	NM_000244	335	372
NM_001166698_15702	NM_001166698	158	203
NM_032727_57501	NM_032727	196	363
NM_022440_53093	NM_022440	143	140
[truncated: 68,298 more rows]

## Sheet: DMSO
sgRNA	Gene	DMSO biorep 1	DMSO biorep 2
NM_002990_32086	NM_002990	206	327
NM_031407_56038	NM_031407	140	254
NM_001165877_15296	NM_001165877	33	122
NM_053006_59039	NM_053006	106	167
NM_005851_38253	NM_005851	333	388
NM_001114107_9518	NM_001114107	39	156
NM_014607_43791	NM_014607	453	641
NM_001122742_9709	NM_001122742	154	261
NM_001042728_6809	NM_001042728	137	203
NM_001289121_27696	NM_001289121	40	58
NM_001134939_11231	NM_001134939	652	826
NM_001242473_20705	NM_001242473	362	604
NM_001271891_24060	NM_001271891	34	193
NM_001098515_8279	NM_001098515	183	223
NM_001700_29141	NM_001700	453	607
NM_006724_40133	NM_006724	86	151
NM_020233_50716	NM_020233	214	333
NM_203377_69401	NM_203377	456	590
NM_015957_46188	NM_015957	181	218
NM_001278711_25094	NM_001278711	270	434
NM_145792_62215	NM_145792	101	211
NM_019050_50169	NM_019050	160	223
NM_001198906_18881	NM_001198906	574	690
NM_019897_50467	NM_019897	133	288
NM_033281_58349	NM_033281	93	159
NM_032856_57739	NM_032856	26	41
NM_015232_45107	NM_015232	260	255
NM_000379_861	NM_000379	730	721
NM_173355_64850	NM_173355	556	688
NM_152446_62913	NM_152446	230	468
NM_007345_41333	NM_007345	187	230
NM_001243895_21432	NM_001243895	629	639
NM_001282697_25907	NM_001282697	181	256
NM_014576_43725	NM_014576	284	419
NM_002532_31063	NM_002532	341	441
NM_002929_31947	NM_002929	222	184
NM_001164417_15024	NM_001164417	1531	2610
NM_006961_40650	NM_006961	71	91
NM_013258_42345	NM_013258	522	539
NM_001145523_13618	NM_001145523	298	665
NM_001037325_5938	NM_001037325	194	267
NM_015891_46053	NM_015891	195	407
NM_001101404_8908	NM_001101404	268	448
NM_001142274_12098	NM_001142274	738	498
NM_001193571_18174	NM_001193571	185	242
NM_198837_68715	NM_198837	499	715
NM_033211_58265	NM_033211	350	616
NM_001258023_22858	NM_001258023	247	408
NM_022051_52719	NM_022051	208	181
NM_001162997_14719	NM_001162997	545	730
NM_006720_40127	NM_006720	365	464
NM_001205228_20121	NM_001205228	113	277
NM_001142861_12533	NM_001142861	516	716
NM_001134485_11114	NM_001134485	323	437
NM_153372_64056	NM_153372	329	307
NM_001080156_7353	NM_001080156	567	465
NM_001048172_6875	NM_001048172	540	602
NM_001271703_23901	NM_001271703	620	1099
NM_001282855_26043	NM_001282855	455	567
NM_152349_62699	NM_152349	417	607
NM_019069_50210	NM_019069	93	254
NM_001042440_6654	NM_001042440	245	386
NM_021637_52352	NM_021637	649	708
NM_013380_42588	NM_013380	773	789
NM_001002258_2593	NM_001002258	274	330
NM_001127205_9933	NM_001127205	531	709
NM_018295_49163	NM_018295	86	221
NM_058207_59302	NM_058207	107	154
NM_182798_67619	NM_182798	168	290
NM_003113_32389	NM_003113	355	521
NM_014432_43497	NM_014432	350	447
NM_001008269_3970	NM_001008269	527	640
NM_000541_1253	NM_000541	376	529
NM_181538_66856	NM_181538	147	301
NM_006930_40577	NM_006930	298	396
NM_001005492_3626	NM_001005492	220	478
NM_001047_6862	NM_001047	41	35
NM_000133_283	NM_000133	241	323
NM_001017523_4999	NM_001017523	75	198
NM_003553_33333	NM_003553	326	340
NM_001278708_25087	NM_001278708	267	441
NM_001286770_27016	NM_001286770	214	356
NM_017922_48433	NM_017922	1203	1288
NM_178335_66336	NM_178335	51	69
NM_001177591_17063	NM_001177591	304	456
NM_201596_69252	NM_201596	175	299
NM_001008221_3954	NM_001008221	350	633
NM_006820_40347	NM_006820	225	324
NM_001127698_10184	NM_001127698	350	625
NM_001143883_12709	NM_001143883	948	2137
NM_130846_59971	NM_130846	212	383
NM_001278433_24830	NM_001278433	260	540
NM_001204240_19904	NM_001204240	189	207
NM_001184699_17321	NM_001184699	117	185
NM_001185149_17591	NM_001185149	583	607
NM_015570_45732	NM_015570	37	103
NM_019120_50332	NM_019120	495	754
NM_002039_29935	NM_002039	920	862
NM_001145670_13717	NM_001145670	252	505
NM_003285_32756	NM_003285	301	501
NM_002053_29968	NM_002053	413	479
NM_016656_47445	NM_016656	392	597
NM_212555_70184	NM_212555	160	243
NM_004263_34813	NM_004263	318	492
NM_001164457_15057	NM_001164457	234	240
NM_152774_63548	NM_152774	745	862
NM_001145118_13248	NM_001145118	129	190
NM_001048205_6895	NM_001048205	216	288
NM_000021_20	NM_000021	105	208
NM_006507_39666	NM_006507	150	278
NM_001060_6957	NM_001060	152	195
NM_001142533_12330	NM_001142533	87	164
NM_005357_37178	NM_005357	449	298
NM_198992_68823	NM_198992	309	436
NM_001734_29226	NM_001734	104	124
NM_005776_38104	NM_005776	234	388
NM_015507_45614	NM_015507	295	355
NM_001012413_4481	NM_001012413	3703	4204
NM_180699_66680	NM_180699	255	452
NM_138501_60672	NM_138501	481	584
NM_003053_32251	NM_003053	41	112
NM_004929_36201	NM_004929	245	284
NM_001284357_26393	NM_001284357	204	355
NM_018170_48906	NM_018170	175	328
NM_194278_67911	NM_194278	87	136
NM_001144961_13049	NM_001144961	146	162
NM_001243245_21161	NM_001243245	159	208
NM_001169_16056	NM_001169	53	138
NM_175859_65773	NM_175859	401	590
NM_001143917_12731	NM_001143917	223	248
NM_001040663_6529	NM_001040663	25158	32283
NM_001128636_10429	NM_001128636	229	327
NM_001313_28389	NM_001313	90	194
NM_001143983_12810	NM_001143983	184	228
NM_207333_69892	NM_207333	393	541
NM_001100816_8818	NM_001100816	118	175
NM_001972_29786	NM_001972	7	28
NM_001004719_3136	NM_001004719	97	203
NM_001968_29774	NM_001968	154	143
NM_014460_43550	NM_014460	916	1030
NM_001005188_3335	NM_001005188	97	136
NM_003096_32349	NM_003096	399	439
NM_001163279_14759	NM_001163279	492	336
NM_001001786_2411	NM_001001786	89	170
NM_001985_29816	NM_001985	484	538
NM_025000_55011	NM_025000	134	205
NM_181744_67079	NM_181744	438	535
NM_133484_60187	NM_133484	505	547
NM_014725_44071	NM_014725	526	524
NM_174889_65447	NM_174889	269	479
NM_080390_59397	NM_080390	266	351
NM_001271844_24015	NM_001271844	110	136
NM_006990_40698	NM_006990	270	358
NM_018482_49533	NM_018482	102	155
NM_001007026_3816	NM_001007026	594	682
NM_001284310_26355	NM_001284310	810	846
NM_001127216_9947	NM_001127216	260	272
NM_183323_67812	NM_183323	480	483
NM_001201573_19621	NM_001201573	412	420
NM_006166_38911	NM_006166	108	173
NM_152630_63266	NM_152630	180	454
NM_006390_39415	NM_006390	214	382
NM_001013638_4707	NM_001013638	275	348
NM_017814_48185	NM_017814	280	402
NM_030980_55880	NM_030980	212	214
NM_001034836_5823	NM_001034836	638	804
NM_018149_48864	NM_018149	192	301
NM_002171_30247	NM_002171	190	235
NM_006993_40706	NM_006993	248	325
NM_013355_42534	NM_013355	1005	1202
NM_006445_39542	NM_006445	266	235
NM_012373_42021	NM_012373	412	362
NM_182836_67645	NM_182836	155	169
NM_001127386_10035	NM_001127386	4447	6090
NM_019072_50217	NM_019072	188	337
NM_000035_49	NM_000035	225	392
NM_001271539_23837	NM_001271539	122	221
NM_001146192_14022	NM_001146192	464	556
NM_033198_58246	NM_033198	482	659
NM_144590_61281	NM_144590	482	665
NM_001099694_8636	NM_001099694	348	467
NM_001104548_9067	NM_001104548	450	487
NM_012385_42045	NM_012385	385	476
NM_181888_67211	NM_181888	815	1068
NM_000484_1115	NM_000484	546	693
NM_001145308_13425	NM_001145308	122	271
NM_183416_67865	NM_183416	87	105
NM_001014450_4845	NM_001014450	194	283
NM_005213_36841	NM_005213	226	337
NM_080706_59617	NM_080706	469	600
NM_015915_46106	NM_015915	418	433
NM_001013672_4751	NM_001013672	836	904
NM_139019_60975	NM_139019	1281	1420
NM_174920_65513	NM_174920	175	258
NM_014673_43938	NM_014673	1117	1192
NM_033503_58584	NM_033503	191	441
NM_001171603_16379	NM_001171603	1038	1388
NM_002125_30131	NM_002125	393	552
NM_001143805_12646	NM_001143805	693	1236
NM_018901_49830	NM_018901	127	235
NM_144643_61389	NM_144643	366	398
NM_017583_47775	NM_017583	202	261
NM_198395_68316	NM_198395	357	581
NM_080670_59582	NM_080670	293	285
NM_032300_56795	NM_032300	198	303
NM_001256400_22257	NM_001256400	364	347
NM_001195192_18330	NM_001195192	341	369
NM_001242491_20719	NM_001242491	125	253
NM_057162_59220	NM_057162	351	476
NM_002508_31001	NM_002508	403	506
NM_001270524_23600	NM_001270524	378	648
NM_033386_58442	NM_033386	44	123
NM_139284_61166	NM_139284	334	351
NM_018661_49661	NM_018661	1669	2174
NM_001192_17945	NM_001192	291	491
NM_001291738_28338	NM_001291738	289	302
NM_001143980_12807	NM_001143980	403	590
NM_001190723_17740	NM_001190723	99	205
NM_019042_50153	NM_019042	429	507
NM_201590_69242	NM_201590	725	738
NM_021645_52369	NM_021645	172	315
NM_001197097_18579	NM_001197097	195	269
NM_198219_68211	NM_198219	648	736
NM_003170_32510	NM_003170	119	191
NM_001199938_19468	NM_001199938	128	208
NM_022076_52773	NM_022076	403	509
NM_001082619_7878	NM_001082619	129	200
NM_007289_41290	NM_007289	167	159
NM_005498_37490	NM_005498	345	552
NM_002801_31656	NM_002801	782	691
NM_001003665_2683	NM_001003665	192	235
NM_016216_46681	NM_016216	624	736
NM_003719_33695	NM_003719	127	120
NM_001244960_21591	NM_001244960	151	279
NM_033045_57995	NM_033045	294	373
NM_001197080_18575	NM_001197080	190	257
NM_001198954_18907	NM_001198954	318	386
NM_001242761_20842	NM_001242761	115	191
NM_001283022_26197	NM_001283022	151	237
NM_148962_62441	NM_148962	73	93
NM_001198965_18912	NM_001198965	65	74
NM_024409_54072	NM_024409	224	301
NM_001278172_24598	NM_001278172	162	298
NM_000694_1557	NM_000694	77	131
NM_001080442_7484	NM_001080442	129	225
NM_002169_30239	NM_002169	154	308
NM_006314_39250	NM_006314	536	647
NM_018184_48939	NM_018184	487	822
NM_001010846_4204	NM_001010846	605	610
NM_001005332_3526	NM_001005332	224	387
NM_000869_1919	NM_000869	215	255
NM_001163264_14756	NM_001163264	387	571
NM_001206977_20374	NM_001206977	77	119
NM_001660_29051	NM_001660	1041	999
NM_213597_70217	NM_213597	334	497
NM_016429_47053	NM_016429	143	227
NM_024068_53830	NM_024068	466	642
NM_001024912_5315	NM_001024912	278	464
NM_001076680_7016	NM_001076680	237	372
NM_001077619_7131	NM_001077619	192	343
NM_033181_58213	NM_033181	672	858
NM_001134418_11062	NM_001134418	75	148
NM_016025_46321	NM_016025	167	321
NM_004670_35671	NM_004670	188	260
NM_017758_48072	NM_017758	350	414
NM_001450_28672	NM_001450	168	221
NM_138769_60807	NM_138769	201	188
NM_001029883_5486	NM_001029883	209	342
NM_001142356_12195	NM_001142356	484	771
NM_052865_58795	NM_052865	47	90
NM_001289972_27866	NM_001289972	342	350
NM_002806_31671	NM_002806	190	247
NM_001278158_24578	NM_001278158	675	836
NM_003794_33862	NM_003794	652	759
NM_006261_39123	NM_006261	169	205
NM_130784_59928	NM_130784	374	294
NM_001193465_18079	NM_001193465	53	114
NM_173846_65391	NM_173846	278	275
NM_015210_45080	NM_015210	195	348
NM_205859_69600	NM_205859	140	332
NM_000801_1778	NM_000801	428	499
NM_001195576_18486	NM_001195576	369	481
NM_001099748_8653	NM_001099748	519	917
NM_005556_37628	NM_005556	78	116
NM_001243279_21180	NM_001243279	201	202
NM_153647_64205	NM_153647	532	398
NM_001005785_3719	NM_001005785	224	441
NM_001161_14495	NM_001161	549	614
NM_001128225_10334	NM_001128225	88	126
NM_017584_47779	NM_017584	204	266
NM_014925_44483	NM_014925	384	517
NM_022484_53188	NM_022484	457	535
NM_012245_41753	NM_012245	290	464
NM_001412_28584	NM_001412	100	91
NM_019121_50336	NM_019121	287	215
NM_138803_60878	NM_138803	209	278
NM_001136035_11683	NM_001136035	85	155
NM_198469_68389	NM_198469	339	261
NM_206828_69625	NM_206828	303	479
NM_004718_35778	NM_004718	90	154
NM_001083907_7975	NM_001083907	424	466
NM_019852_50422	NM_019852	546	556
NM_001174083_16934	NM_001174083	225	317
NM_021211_52176	NM_021211	94	154
NM_213725_70285	NM_213725	80	116
NM_003854_33998	NM_003854	816	1063
NM_001195478_18449	NM_001195478	107	176
NM_015705_45943	NM_015705	119	135
NM_001251934_21672	NM_001251934	113	214
NM_198459_68366	NM_198459	153	168
NM_006293_39200	NM_006293	62	114
NM_000766_1699	NM_000766	89	138
NM_001005467_3577	NM_001005467	361	516
NM_001080146_7350	NM_001080146	4084	5676
NM_001242919_21016	NM_001242919	195	231
NM_175883_65810	NM_175883	65	225
NM_015909_46088	NM_015909	340	305
NM_001286527_26805	NM_001286527	31	66
NM_031921_56293	NM_031921	652	935
NM_001278267_24687	NM_001278267	162	185
NM_014292_43200	NM_014292	222	279
NM_012405_42100	NM_012405	104	203
NM_001172735_16746	NM_001172735	97	104
NM_004043_34354	NM_004043	150	341
NM_022915_53529	NM_022915	266	334
NM_006775_40250	NM_006775	62	109
NM_001135664_11472	NM_001135664	139	168
NM_000029_36	NM_000029	84	167
NM_017443_47582	NM_017443	357	574
NM_000159_331	NM_000159	30	72
NM_003249_32666	NM_003249	140	246
NM_001004458_2951	NM_001004458	1085	1750
NM_206923_69712	NM_206923	3796	5199
NM_177966_66140	NM_177966	251	418
NM_205849_69579	NM_205849	453	689
NM_052850_58764	NM_052850	683	650
NM_001172562_16632	NM_001172562	554	641
NM_198040_68065	NM_198040	54	217
NM_024686_54483	NM_024686	141	230
NM_080830_59724	NM_080830	980	816
NM_001256421_22275	NM_001256421	86	82
NM_001258419_23071	NM_001258419	632	685
NM_001014336_4813	NM_001014336	442	326
NM_015340_45314	NM_015340	158	236
NM_001145104_13221	NM_001145104	305	231
NM_001278641_25026	NM_001278641	119	150
NM_003978_34263	NM_003978	168	238
NM_175055_65602	NM_175055	13	9
NM_021620_52314	NM_021620	384	540
NM_005800_38151	NM_005800	221	218
NM_133633_60232	NM_133633	272	404
NM_005962_38500	NM_005962	146	224
NM_054020_59135	NM_054020	599	1001
NM_033108_58098	NM_033108	255	503
NM_001199260_19115	NM_001199260	384	514
NM_001001563_2325	NM_001001563	102	141
NM_032597_57355	NM_032597	202	299
NM_004810_35959	NM_004810	207	318
NM_001286580_26844	NM_001286580	440	474
NM_005446_37373	NM_005446	329	353
NM_007159_41013	NM_007159	435	487
NM_001287337_27217	NM_001287337	591	657
NM_001278063_24538	NM_001278063	458	557
NM_052818_58707	NM_052818	573	623
NM_004261_34807	NM_004261	16	43
NM_005660_37877	NM_005660	186	295
NM_001258300_22958	NM_001258300	576	588
NM_003365_32924	NM_003365	265	368
NM_003679_33613	NM_003679	220	365
NM_001042395_6595	NM_001042395	2981	3650
NM_018909_49856	NM_018909	91	241
NM_138937_60917	NM_138937	209	415
NM_005186_36782	NM_005186	281	289
NM_001166058_15401	NM_001166058	47	96
NM_001994_29843	NM_001994	73	117
NM_152359_62719	NM_152359	374	537
NM_005725_37992	NM_005725	345	475
NM_016498_47163	NM_016498	232	378
NM_172240_64674	NM_172240	115	246
NM_178470_66441	NM_178470	266	318
NM_145038_61763	NM_145038	373	307
NM_031213_55898	NM_031213	469	629
NM_207119_69806	NM_207119	28	44
NM_001281445_25246	NM_001281445	386	522
NM_001136113_11722	NM_001136113	136	209
NM_018909_49855	NM_018909	594	592
NM_020480_51045	NM_020480	391	533
NM_003799_33873	NM_003799	146	250
NM_001257237_22701	NM_001257237	437	589
NM_001144913_12988	NM_001144913	821	994
NM_001206389_20177	NM_001206389	240	353
NM_021902_52489	NM_021902	201	223
NM_012128_41540	NM_012128	254	431
NM_203298_69330	NM_203298	372	608
NM_002235_30399	NM_002235	722	746
NM_178839_66642	NM_178839	135	162
NM_001079907_7323	NM_001079907	263	220
NM_002880_31833	NM_002880	93	271
NM_001204889_20093	NM_001204889	24	41
NM_033104_58089	NM_033104	269	392
NM_001278141_24575	NM_001278141	71	101
NM_001242765_20850	NM_001242765	413	905
NM_001098808_8418	NM_001098808	334	386
NM_178861_66662	NM_178861	153	208
NM_001199464_19198	NM_001199464	1111	1306
NM_020872_51573	NM_020872	279	505
NM_022139_52899	NM_022139	98	255
NM_138285_60320	NM_138285	611	456
NM_005125_36665	NM_005125	293	323
NM_004080_34445	NM_004080	321	409
NM_001130831_10861	NM_001130831	502	510
NM_001084_7998	NM_001084	145	165
NM_001007540_3916	NM_001007540	135	186
NM_001086_8091	NM_001086	453	486
NM_032789_57587	NM_032789	250	396
NM_006445_39543	NM_006445	104	186
NM_014138_42914	NM_014138	146	260
NM_032667_57450	NM_032667	500	643
NM_002266_30468	NM_002266	98	216
NM_001146210_14035	NM_001146210	322	482
NM_001282130_25384	NM_001282130	680	822
NM_178172_66281	NM_178172	451	531
NM_001190482_17717	NM_001190482	25	36
NM_006217_39026	NM_006217	339	707
NM_144975_61652	NM_144975	530	657
NM_181900_67225	NM_181900	348	393
NM_001145805_13802	NM_001145805	437	801
NM_013323_42470	NM_013323	520	895
NM_000829_1835	NM_000829	92	136
NM_025055_55065	NM_025055	236	486
NM_001271854_24029	NM_001271854	75	164
NM_001276337_24257	NM_001276337	153	298
NM_001271560_23840	NM_001271560	116	186
NM_016818_47458	NM_016818	352	429
NM_016247_46755	NM_016247	222	231
NM_025233_55321	NM_025233	291	427
NM_001243288_21188	NM_001243288	478	706
NM_001483_28715	NM_001483	24	52
NM_001025077_5341	NM_001025077	289	549
NM_001165035_15262	NM_001165035	118	200
NM_015512_45631	NM_015512	255	604
NM_130470_59876	NM_130470	238	331
NM_001286779_27030	NM_001286779	141	253
NM_016382_46996	NM_016382	214	383
NM_001198627_18734	NM_001198627	667	941
NM_001530_28823	NM_001530	208	368
NM_000696_1565	NM_000696	491	573
NM_175735_65722	NM_175735	260	328
NM_000269_600	NM_000269	164	178
NM_001135730_11529	NM_001135730	292	339
NM_001005566_3685	NM_001005566	206	283
NM_080593_59466	NM_080593	599	830
NM_054106_59174	NM_054106	382	365
NM_030674_55543	NM_030674	498	575
NM_001856_29516	NM_001856	444	503
NM_001005278_3468	NM_001005278	163	136
NM_001277058_24365	NM_001277058	217	224
NM_014488_43614	NM_014488	367	562
NM_014695_43992	NM_014695	206	277
NM_018149_48862	NM_018149	136	162
NM_002088_30044	NM_002088	338	455
NM_001256608_22402	NM_001256608	31	79
NM_001080826_7763	NM_001080826	87	143
NM_020382_50873	NM_020382	661	794
NM_181429_66759	NM_181429	72	196
NM_173804_65324	NM_173804	180	445
NM_030815_55680	NM_030815	576	700
NM_001291717_28325	NM_001291717	358	599
NM_001291309_28194	NM_001291309	36	109
NM_078488_59358	NM_078488	481	453
NM_181864_67177	NM_181864	353	393
NM_002186_30279	NM_002186	774	805
NM_001080493_7611	NM_001080493	33	90
NM_032582_57325	NM_032582	386	409
NM_170672_64401	NM_170672	146	175
NM_001170753_16221	NM_001170753	369	438
NM_172130_64593	NM_172130	345	748
NM_001145224_13350	NM_001145224	2267	2745
NM_013286_42407	NM_013286	513	518
NM_001142633_12420	NM_001142633	236	329
NM_004894_36143	NM_004894	126	256
NM_003437_33078	NM_003437	191	274
NM_001199978_19486	NM_001199978	405	419
NM_001142587_12374	NM_001142587	58	109
NM_001184740_17358	NM_001184740	60	59
NM_001122841_9739	NM_001122841	373	462
NM_052995_59019	NM_052995	139	240
NM_001172767_16759	NM_001172767	175	518
NM_032785_57576	NM_032785	481	447
NM_152542_63086	NM_152542	311	371
NM_016021_46314	NM_016021	574	504
NM_052965_58995	NM_052965	229	222
NM_001172818_16790	NM_001172818	247	458
NM_001201546_19609	NM_001201546	266	434
NM_000270_604	NM_000270	204	428
NM_001077401_7089	NM_001077401	226	344
NM_001135602_11435	NM_001135602	90	128
NM_181333_66713	NM_181333	293	304
NM_153346_63996	NM_153346	22	49
NM_006109_38801	NM_006109	153	214
NM_004553_35418	NM_004553	474	374
NM_001254729_21953	NM_001254729	570	770
NM_020981_51756	NM_020981	248	265
NM_198837_68717	NM_198837	151	200
NM_001099771_8664	NM_001099771	388	502
NM_207356_69945	NM_207356	144	178
NM_031226_55915	NM_031226	366	355
NM_016050_46378	NM_016050	545	515
NM_015869_46018	NM_015869	331	274
NM_001256441_22300	NM_001256441	232	321
NM_005912_38388	NM_005912	591	546
NM_017437_47573	NM_017437	208	446
NM_012477_42251	NM_012477	188	386
NM_014285_43183	NM_014285	401	660
NM_016599_47346	NM_016599	69	105
NM_004197_34682	NM_004197	507	726
NM_175569_65656	NM_175569	179	205
NM_199285_68988	NM_199285	257	291
NM_001278606_24974	NM_001278606	1064	1235
NM_001142531_12327	NM_001142531	368	499
NM_001144952_13031	NM_001144952	298	385
NM_152291_62576	NM_152291	380	382
NM_001135730_11530	NM_001135730	161	229
NM_001170723_16203	NM_001170723	712	892
NM_198695_68665	NM_198695	524	562
NM_177987_66158	NM_177987	683	898
NM_001170780_16242	NM_001170780	369	269
NM_183398_67849	NM_183398	282	425
NM_145177_61876	NM_145177	77	162
NM_001009185_4103	NM_001009185	344	488
NM_001159746_14335	NM_001159746	236	332
NM_024050_53791	NM_024050	643	767
NM_207366_69968	NM_207366	197	318
NM_001289009_27633	NM_001289009	184	214
NM_002438_30844	NM_002438	301	459
NM_001164692_15143	NM_001164692	333	328
NM_014909_44443	NM_014909	434	475
NM_182581_67432	NM_182581	251	352
NM_001099771_8663	NM_001099771	974	1032
NM_001004689_3060	NM_001004689	390	765
NM_173523_64994	NM_173523	691	677
NM_001015001_4882	NM_001015001	371	453
NM_016725_47447	NM_016725	164	191
NM_001199057_18983	NM_001199057	300	438
NM_001098502_8265	NM_001098502	442	572
NM_001282405_25571	NM_001282405	559	474
NM_001977_29796	NM_001977	570	613
NM_001173480_16848	NM_001173480	121	188
NM_001080523_7685	NM_001080523	254	352
NM_001244962_21596	NM_001244962	253	438
NM_198586_68616	NM_198586	254	250
NM_199046_68860	NM_199046	190	229
NM_138450_60597	NM_138450	398	328
NM_022064_52748	NM_022064	324	603
NM_173650_65216	NM_173650	472	553
NM_001005193_3349	NM_001005193	286	397
NM_005297_37035	NM_005297	273	352
NM_014335_43295	NM_014335	629	543
NM_018293_49156	NM_018293	728	970
NM_001289000_27616	NM_001289000	209	314
NM_013340_42499	NM_013340	82	167
NM_001168359_15963	NM_001168359	429	513
NM_005538_37590	NM_005538	203	319
NM_198839_68718	NM_198839	49	72
NM_001561_28894	NM_001561	146	232
NM_024631_54361	NM_024631	193	223
NM_004685_35703	NM_004685	500	597
NM_001009931_4167	NM_001009931	422	754
NM_018192_48949	NM_018192	654	607
NM_005109_36633	NM_005109	55	94
NM_007213_41126	NM_007213	231	396
NM_001011554_4399	NM_001011554	506	668
NM_181700_67002	NM_181700	233	327
NM_004085_34447	NM_004085	673	545
NM_001099408_8537	NM_001099408	140	210
NM_206997_69749	NM_206997	240	360
NM_033160_58189	NM_033160	440	328
NM_003970_34250	NM_003970	161	266
NM_001204160_19854	NM_001204160	402	495
NM_212557_70192	NM_212557	1093	1374
NM_033033_57986	NM_033033	229	326
NM_024740_54569	NM_024740	199	293
NM_001100631_8815	NM_001100631	371	620
NM_145030_61751	NM_145030	323	363
NM_001148_14153	NM_001148	166	336
NM_014623_43831	NM_014623	452	660
NM_015640_45808	NM_015640	300	378
NM_152503_63017	NM_152503	253	341
NM_031424_56071	NM_031424	467	559
NM_014328_43275	NM_014328	219	213
NM_031889_56219	NM_031889	361	616
NM_001282803_26024	NM_001282803	136	219
NM_001252624_21808	NM_001252624	649	911
NM_000340_769	NM_000340	348	345
NM_001195683_18531	NM_001195683	311	429
NM_194323_67975	NM_194323	92	121
NM_022124_52860	NM_022124	35	77
NM_001278166_24595	NM_001278166	568	892
NM_005633_37810	NM_005633	154	206
NM_198232_68222	NM_198232	313	271
NM_018404_49387	NM_018404	492	414
NM_001258029_22873	NM_001258029	450	605
NM_001025300_5407	NM_001025300	121	139
NM_020192_50642	NM_020192	410	610
NM_000665_1488	NM_000665	415	570
NM_001004462_2960	NM_001004462	277	158
NM_173560_65077	NM_173560	289	385
NM_005490_37469	NM_005490	213	319
NM_001255_21987	NM_001255	109	192
NM_001258380_23038	NM_001258380	292	494
NM_001136482_11864	NM_001136482	241	270
NM_001204218_19896	NM_001204218	422	667
NM_001282526_25730	NM_001282526	222	206
NM_001204387_19958	NM_001204387	639	892
NM_001165920_15309	NM_001165920	633	752
NM_001001958_2519	NM_001001958	32	41
NM_178130_66239	NM_178130	259	389
NM_001252100_21730	NM_001252100	321	396
NM_014975_44583	NM_014975	214	412
NM_017880_48336	NM_017880	233	285
NM_002810_31685	NM_002810	93	193
NM_001098514_8277	NM_001098514	139	232
NM_005641_37830	NM_005641	314	491
NM_001097616_8163	NM_001097616	637	890
NM_001162498_14687	NM_001162498	202	327
NM_000998_2207	NM_000998	297	494
NM_000069_127	NM_000069	65	90
NM_003916_34133	NM_003916	189	185
NM_016358_46946	NM_016358	151	176
NM_001123396_9810	NM_001123396	143	249
NM_152704_63405	NM_152704	324	612
NM_001170718_16191	NM_001170718	308	490
NM_021016_51823	NM_021016	324	459
NM_001289970_27863	NM_001289970	478	586
NM_002657_31333	NM_002657	106	104
NM_018687_49704	NM_018687	289	386
NM_014594_43764	NM_014594	67	85
NM_002364_30686	NM_002364	436	619
NM_001258391_23045	NM_001258391	466	755
NM_001199092_19000	NM_001199092	119	198
NM_001195736_18546	NM_001195736	158	194
NM_030812_55678	NM_030812	231	385
NM_001143883_12712	NM_001143883	1223	1424
NM_001195099_18288	NM_001195099	182	295
NM_001286766_27010	NM_001286766	357	523
NM_152262_62512	NM_152262	206	340
NM_001128615_10395	NM_001128615	253	239
NM_173667_65248	NM_173667	307	500
NM_000188_406	NM_000188	168	286
NM_144626_61352	NM_144626	37	114
NM_018713_49758	NM_018713	434	599
NM_001018074_5136	NM_001018074	1682	1842
NM_000769_1704	NM_000769	129	113
NM_052961_58987	NM_052961	204	204
NM_002510_31007	NM_002510	236	399
NM_003697_33648	NM_003697	57	137
NM_182493_67258	NM_182493	757	1319
NM_002859_31788	NM_002859	471	587
NM_014358_43341	NM_014358	390	544
NM_001277353_24484	NM_001277353	156	239
NM_030976_55871	NM_030976	65	178
NM_001144756_12894	NM_001144756	393	369
NM_032747_57527	NM_032747	451	354
NM_001012503_4514	NM_001012503	291	507
NM_172220_64653	NM_172220	63	89
NM_033085_58059	NM_033085	260	361
NM_001220500_20539	NM_001220500	697	1675
NM_032139_56556	NM_032139	116	108
NM_013234_42281	NM_013234	138	243
NM_001145_13097	NM_001145	173	197
NM_001198798_18808	NM_001198798	358	463
NM_001201574_19624	NM_001201574	80	142
NM_012405_42099	NM_012405	22	15
NM_015554_45709	NM_015554	173	241
NM_013402_42632	NM_013402	303	262
NM_001172698_16724	NM_001172698	73	139
NM_000224_498	NM_000224	312	515
NM_020642_51099	NM_020642	72	189
NM_032204_56656	NM_032204	341	359
NM_001006121_3758	NM_001006121	5885	6057
NM_005857_38269	NM_005857	374	588
NM_001233_20577	NM_001233	291	272
NM_001166034_15388	NM_001166034	305	512
NM_016510_47181	NM_016510	354	435
NM_032632_57411	NM_032632	335	407
NM_001162491_14680	NM_001162491	142	306
NM_033340_58406	NM_033340	391	506
NM_005961_38497	NM_005961	69	105
NM_021023_51838	NM_021023	511	757
NM_005806_38166	NM_005806	46	113
NM_001195045_18262	NM_001195045	511	891
NM_006633_39948	NM_006633	39	71
NM_000494_1142	NM_000494	203	291
NM_001257378_22770	NM_001257378	233	483
NM_198562_68564	NM_198562	583	559
NM_001145008_13109	NM_001145008	285	432
NM_020854_51532	NM_020854	113	197
NM_152558_63127	NM_152558	314	326
NM_153206_63808	NM_153206	393	429
NM_080732_59634	NM_080732	234	359
NM_001105571_9177	NM_001105571	258	350
NM_001009933_4171	NM_001009933	484	578
NM_001282544_25763	NM_001282544	183	241
NM_015362_45359	NM_015362	619	677
NM_053002_59029	NM_053002	269	328
NM_001143852_12703	NM_001143852	255	428
NM_001282705_25916	NM_001282705	287	280
NM_001035003_5849	NM_001035003	518	555
NM_001004739_3188	NM_001004739	43	100
NM_022978_53550	NM_022978	1206	1445
NM_173568_65097	NM_173568	187	219
NM_001012973_4599	NM_001012973	81	113
NM_001002810_2611	NM_001002810	1052	1433
NM_005497_37488	NM_005497	36	87
NM_001282583_25790	NM_001282583	35	85
NM_004396_35071	NM_004396	890	1272
NM_144970_61642	NM_144970	262	373
NM_025081_55091	NM_025081	102	138
NM_207371_69976	NM_207371	208	270
NM_000355_807	NM_000355	444	607
NM_032470_57120	NM_032470	211	193
NM_001100873_8825	NM_001100873	272	369
NM_006687_40062	NM_006687	468	646
NM_198475_68403	NM_198475	112	180
NM_001111061_9310	NM_001111061	102	361
NM_001201528_19595	NM_001201528	230	357
NM_002185_30276	NM_002185	52	113
NM_001256676_22439	NM_001256676	289	456
NM_020376_50860	NM_020376	620	781
NM_001009606_4125	NM_001009606	185	237
NM_015503_45608	NM_015503	451	433
NM_001198934_18885	NM_001198934	306	283
NM_033137_58170	NM_033137	153	228
NM_005730_38001	NM_005730	247	432
NM_000802_1779	NM_000802	366	344
NM_178122_66216	NM_178122	317	623
NM_031923_56294	NM_031923	288	334
NM_001048249_6920	NM_001048249	83	124
NM_001029886_5496	NM_001029886	236	357
NM_012435_42169	NM_012435	54	127
NM_021640_52360	NM_021640	785	1128
NM_020526_51057	NM_020526	73	134
NM_004106_34491	NM_004106	41	67
NM_181609_66904	NM_181609	204	409
NM_001080413_7419	NM_001080413	398	603
NM_000955_2106	NM_000955	88	181
NM_001130674_10785	NM_001130674	234	249
NM_013993_42741	NM_013993	66	114
NM_006507_39667	NM_006507	251	250
NM_001039614_6187	NM_001039614	305	278
NM_001029887_5499	NM_001029887	670	511
NM_005276_36989	NM_005276	782	1188
NM_004564_35446	NM_004564	390	510
NM_005367_37200	NM_005367	569	982
NM_017599_47800	NM_017599	216	270
NM_174981_65583	NM_174981	27	56
NM_007009_40740	NM_007009	148	210
NM_001111031_9294	NM_001111031	117	202
NM_152838_63612	NM_152838	898	1023
NM_078483_59351	NM_078483	552	658
NM_001136155_11744	NM_001136155	186	315
NM_000231_512	NM_000231	349	667
NM_021970_52631	NM_021970	276	405
NM_182495_67263	NM_182495	682	874
NM_015032_44700	NM_015032	11	12
NM_138381_60461	NM_138381	394	470
NM_022968_53541	NM_022968	345	702
NM_014146_42936	NM_014146	281	550
NM_001112736_9370	NM_001112736	315	451
NM_198995_68829	NM_198995	217	241
NM_020428_50951	NM_020428	460	432
NM_021071_51908	NM_021071	29	54
NM_018324_49217	NM_018324	489	680
NM_001289109_27681	NM_001289109	75	153
NM_001202523_19732	NM_001202523	178	174
NM_000374_853	NM_000374	229	432
NM_015874_46025	NM_015874	340	434
NM_003529_33275	NM_003529	352	265
NM_024571_54243	NM_024571	174	264
NM_000447_1040	NM_000447	91	99
NM_001256742_22499	NM_001256742	544	512
NM_001258357_23012	NM_001258357	255	352
NM_001191013_17886	NM_001191013	414	752
NM_203303_69337	NM_203303	374	594
NM_053279_59118	NM_053279	126	200
NM_033277_58345	NM_033277	163	205
NM_017947_48474	NM_017947	91	155
NM_025112_55128	NM_025112	92	202
NM_001101338_8872	NM_001101338	82	61
NM_001278273_24695	NM_001278273	200	325
NM_001003940_2765	NM_001003940	1015	1290
NM_001206946_20347	NM_001206946	455	682
NM_001144766_12906	NM_001144766	178	196
NM_003853_33997	NM_003853	266	274
NM_001033080_5735	NM_001033080	139	177
NM_207121_69809	NM_207121	208	275
NM_198274_68249	NM_198274	456	526
NM_001658_29046	NM_001658	44	74
NM_001198899_18874	NM_001198899	364	372
NM_001005196_3359	NM_001005196	62	138
NM_007181_41064	NM_007181	175	439
NM_001271700_23899	NM_001271700	326	338
NM_002498_30978	NM_002498	417	684
NM_005047_36477	NM_005047	247	275
NM_001144872_12951	NM_001144872	192	152
NM_001184989_17504	NM_001184989	664	870
NM_203464_69509	NM_203464	305	418
NM_001085399_8036	NM_001085399	94	133
NM_014187_43013	NM_014187	413	566
NM_022978_53548	NM_022978	745	1144
NM_001198721_18773	NM_001198721	308	577
NM_002257_30445	NM_002257	217	198
NM_181537_66854	NM_181537	489	679
NM_014503_43648	NM_014503	275	510
NM_006875_40478	NM_006875	493	617
NM_001198802_18814	NM_001198802	349	365
NM_021980_52655	NM_021980	89	148
NM_022468_53152	NM_022468	347	353
NM_198989_68819	NM_198989	266	371
NM_201383_69144	NM_201383	109	151
NM_030817_55687	NM_030817	349	268
NM_004786_35909	NM_004786	132	189
NM_001170701_16174	NM_001170701	648	784
NM_016440_47071	NM_016440	257	386
NM_198467_68383	NM_198467	263	297
NM_080476_59435	NM_080476	267	384
NM_001100878_8837	NM_001100878	521	498
NM_001163811_14847	NM_001163811	207	262
NM_001144872_12952	NM_001144872	431	578
NM_024054_53801	NM_024054	222	182
NM_018164_48897	NM_018164	690	662
NM_153007_63731	NM_153007	621	605
NM_024706_54524	NM_024706	401	623
NM_022036_52685	NM_022036	253	205
NM_152369_62741	NM_152369	153	221
NM_020813_51451	NM_020813	394	528
NM_001127605_10121	NM_001127605	182	190
NM_172250_64679	NM_172250	112	183
NM_001172712_16742	NM_001172712	113	145
NM_001167582_15724	NM_001167582	260	428
NM_017839_48245	NM_017839	215	300
NM_152722_63435	NM_152722	470	648
NM_001755_29277	NM_001755	293	429
NM_003996_34295	NM_003996	232	249
NM_006000_38581	NM_006000	209	320
NM_006148_38868	NM_006148	88	163
NM_153184_63800	NM_153184	175	486
NM_001200054_19518	NM_001200054	1289	1407
NM_006542_39744	NM_006542	318	455
NM_052893_58850	NM_052893	165	208
NM_006089_38760	NM_006089	129	294
NM_181880_67198	NM_181880	1823	2013
NM_181610_66907	NM_181610	748	690
NM_178527_66506	NM_178527	529	494
NM_054020_59134	NM_054020	886	1345
NM_153216_63829	NM_153216	180	259
NM_014057_42842	NM_014057	117	279
NM_001033578_5772	NM_001033578	33	55
NM_001145668_13714	NM_001145668	268	360
NM_001001556_2319	NM_001001556	390	628
NM_001286760_27003	NM_001286760	68	105
NM_001282507_25720	NM_001282507	2283	3883
NM_003256_32683	NM_003256	98	102
NM_001190487_17720	NM_001190487	875	1262
NM_020665_51147	NM_020665	357	346
NM_198944_68780	NM_198944	83	175
NM_001257370_22760	NM_001257370	58	41
NM_000793_1760	NM_000793	173	370
NM_020377_50863	NM_020377	893	1190
NM_001002245_2580	NM_001002245	340	477
NM_001033080_5734	NM_001033080	344	282
NM_003384_32972	NM_003384	578	642
NM_001286257_26653	NM_001286257	163	269
NM_138420_60530	NM_138420	226	303
NM_001001852_2439	NM_001001852	712	595
NM_001126050_9836	NM_001126050	202	293
NM_145049_61786	NM_145049	135	193
NM_001083907_7976	NM_001083907	559	746
NM_001168390_15994	NM_001168390	208	306
NM_001256422_22280	NM_001256422	700	655
NM_001164730_15163	NM_001164730	294	360
NM_014473_43586	NM_014473	147	285
NM_139319_61190	NM_139319	89	141
NM_001080417_7427	NM_001080417	273	248
NM_175635_65699	NM_175635	222	458
NM_001005482_3602	NM_001005482	908	1068
NM_001145426_13537	NM_001145426	265	368
NM_001005473_3592	NM_001005473	33	51
NM_018203_48968	NM_018203	100	114
NM_173170_64792	NM_173170	170	246
NM_153338_63982	NM_153338	308	339
NM_001145160_13300	NM_001145160	141	230
NM_001282415_25581	NM_001282415	363	385
NM_001983_29810	NM_001983	72	76
NM_004308_34902	NM_004308	147	188
NM_153696_64244	NM_153696	143	227
NM_001252338_21781	NM_001252338	109	230
NM_001242590_20759	NM_001242590	1021	1092
NM_001650_29032	NM_001650	528	552
NM_001004720_3141	NM_001004720	435	638
NM_172348_64707	NM_172348	472	472
NM_032667_57449	NM_032667	1140	1170
NM_004781_35900	NM_004781	409	396
NM_182521_67319	NM_182521	379	353
NM_001711_29167	NM_001711	469	570
NM_012158_41596	NM_012158	90	119
NM_153322_63954	NM_153322	185	274
NM_001172410_16576	NM_001172410	230	356
NM_001289397_27750	NM_001289397	210	300
NM_001252339_21783	NM_001252339	668	877
NM_018838_49793	NM_018838	423	588
NM_020731_51269	NM_020731	1159	1215
NM_001284246_26286	NM_001284246	211	328
NM_198137_68133	NM_198137	95	271
NM_031913_56273	NM_031913	108	222
NM_012394_42068	NM_012394	316	281
NM_133433_60103	NM_133433	765	841
NM_005609_37750	NM_005609	83	103
NM_001206952_20359	NM_001206952	657	660
NM_001085365_8010	NM_001085365	496	790
NM_176863_65937	NM_176863	341	306
NM_001143783_12641	NM_001143783	379	380
NM_001199942_19471	NM_001199942	101	173
NM_001127322_9998	NM_001127322	481	602
NM_198968_68803	NM_198968	148	169
NM_031960_56369	NM_031960	973	868
NM_001277314_24464	NM_001277314	339	564
NM_022485_53191	NM_022485	112	236
NM_012318_41920	NM_012318	484	500
NM_001145264_13372	NM_001145264	298	310
NM_004870_36092	NM_004870	157	219
NM_001195683_18530	NM_001195683	806	1184
NM_152450_62923	NM_152450	491	407
NM_002941_31965	NM_002941	212	270
NM_003830_33948	NM_003830	779	841
NM_021035_51858	NM_021035	260	320
NM_001193268_17952	NM_001193268	433	593
NM_001163523_14813	NM_001163523	94	154
NM_018712_49755	NM_018712	655	836
NM_001136217_11801	NM_001136217	445	569
NM_001101320_8864	NM_001101320	305	409
NM_001137548_11962	NM_001137548	2508	3122
NM_003090_32334	NM_003090	129	205
NM_194449_68012	NM_194449	81	104
NM_020400_50898	NM_020400	409	406
NM_002553_31112	NM_002553	227	373
NM_152676_63351	NM_152676	192	317
NM_001207009_20408	NM_001207009	154	267
NM_018008_48562	NM_018008	472	777
NM_004840_36021	NM_004840	144	214
NM_001269050_23462	NM_001269050	364	542
NM_018091_48745	NM_018091	52	78
NM_004094_34469	NM_004094	180	249
NM_173791_65295	NM_173791	270	277
NM_001029861_5452	NM_001029861	280	293
NM_004943_36231	NM_004943	152	226
NM_003212_32590	NM_003212	142	134
NM_001408_28578	NM_001408	259	252
NM_001285528_26508	NM_001285528	302	355
NM_001037806_6028	NM_001037806	563	603
NM_173663_65238	NM_173663	269	603
NM_001098672_8387	NM_001098672	522	433
NM_001282787_26008	NM_001282787	95	136
NM_001030001_5520	NM_001030001	106	152
NM_032795_57596	NM_032795	867	677
NM_001112808_9376	NM_001112808	371	494
NM_015910_46091	NM_015910	510	656
NM_001143943_12749	NM_001143943	59	78
NM_005978_38529	NM_005978	226	310
NM_001702_29145	NM_001702	265	312
NM_000123_260	NM_000123	1128	982
NM_002630_31275	NM_002630	68	152
NM_032451_57103	NM_032451	21	46
NM_181643_66949	NM_181643	120	156
NM_145655_62130	NM_145655	430	542
NM_001024209_5203	NM_001024209	459	428
NM_001184823_17414	NM_001184823	174	197
NM_001114974_9626	NM_001114974	399	485
NM_001144984_13078	NM_001144984	1212	1067
NM_013393_42618	NM_013393	209	241
NM_001195283_18400	NM_001195283	381	498
NM_024615_54328	NM_024615	331	414
NM_001029864_5460	NM_001029864	9	14
NM_001170698_16169	NM_001170698	1735	1836
NM_025191_55246	NM_025191	73	139
NM_002908_31897	NM_002908	337	399
NM_001127458_10071	NM_001127458	300	229
NM_001284217_26249	NM_001284217	441	483
NM_001080440_7480	NM_001080440	212	434
NM_030787_55622	NM_030787	230	295
NM_000983_2172	NM_000983	254	267
NM_001012978_4608	NM_001012978	130	174
NM_013236_42287	NM_013236	206	206
NM_001286266_26660	NM_001286266	503	410
NM_153497_64142	NM_153497	70	89
NM_012395_42070	NM_012395	358	472
NM_001004352_2901	NM_001004352	498	716
NM_001287754_27357	NM_001287754	153	162
NM_001130035_10628	NM_001130035	261	340
NM_000603_1390	NM_000603	596	548
NM_001278740_25126	NM_001278740	162	240
NM_001042729_6813	NM_001042729	245	269
NM_017943_48461	NM_017943	256	456
NM_005252_36931	NM_005252	174	233
NM_007373_41401	NM_007373	188	251
NM_000682_1528	NM_000682	246	350
NM_001145546_13650	NM_001145546	333	465
NM_015009_44648	NM_015009	470	543
NM_080612_59501	NM_080612	205	265
NM_012471_42235	NM_012471	111	260
NM_001290268_28071	NM_001290268	283	363
NM_014146_42935	NM_014146	171	166
NM_020908_51634	NM_020908	45	81
NM_022894_53489	NM_022894	215	167
NM_001005282_3479	NM_001005282	47	115
NM_001198756_18778	NM_001198756	206	259
NM_006358_39353	NM_006358	70	124
NM_001278165_24592	NM_001278165	126	195
NM_001079653_7248	NM_001079653	1115	881
NM_014226_43070	NM_014226	1258	1077
NM_024805_54712	NM_024805	24	37
NM_153461_64115	NM_153461	407	814
NM_001024215_5217	NM_001024215	129	298
NM_013361_42549	NM_013361	200	208
NM_001189_17609	NM_001189	179	329
NM_001277176_24413	NM_001277176	162	280
NM_001277331_24468	NM_001277331	100	146
NM_001004461_2958	NM_001004461	465	666
NM_001286150_26599	NM_001286150	204	310
NM_203282_69303	NM_203282	911	976
NM_153348_64002	NM_153348	85	248
NM_021069_51904	NM_021069	301	656
NM_014580_43739	NM_014580	156	179
NM_001008401_4002	NM_001008401	81	213
NM_017416_47524	NM_017416	111	180
NM_021154_52069	NM_021154	168	307
NM_001113546_9488	NM_001113546	1773	1635
NM_001040446_6491	NM_001040446	127	127
NM_000927_2042	NM_000927	205	425
NM_032787_57584	NM_032787	210	407
NM_018348_49263	NM_018348	391	548
NM_001039891_6314	NM_001039891	179	244
NM_001244638_21503	NM_001244638	361	490
NM_181446_66768	NM_181446	850	925
NM_001102559_8974	NM_001102559	774	727
NM_021111_51981	NM_021111	270	322
NM_198151_68151	NM_198151	402	803
NM_005416_37297	NM_005416	221	209
NM_005028_36435	NM_005028	20	21
NM_207520_70124	NM_207520	695	832
NM_016428_47049	NM_016428	82	125
NM_000669_1499	NM_000669	294	327
NM_024050_53793	NM_024050	499	666
NM_001145474_13594	NM_001145474	493	859
NM_006198_38985	NM_006198	151	222
NM_001289009_27631	NM_001289009	474	586
NM_182595_67447	NM_182595	265	452
NM_176875_65946	NM_176875	182	328
NM_152680_63362	NM_152680	456	695
NM_173167_64791	NM_173167	31	68
NM_014089_42893	NM_014089	427	717
NM_001277444_24504	NM_001277444	307	462
NM_001146157_13999	NM_001146157	168	265
NM_031448_56112	NM_031448	181	364
NM_003407_33023	NM_003407	112	154
NM_001198799_18809	NM_001198799	343	599
NM_001005284_3486	NM_001005284	262	327
NM_001204065_19792	NM_001204065	738	1244
NM_144962_61630	NM_144962	430	461
NM_001199088_18995	NM_001199088	348	658
NM_006261_39124	NM_006261	58	104
NM_001042625_6764	NM_001042625	228	319
NM_153433_64076	NM_153433	287	277
NM_052890_58845	NM_052890	138	165
NM_001270643_23641	NM_001270643	369	559
NM_002283_30516	NM_002283	340	605
NM_002875_31830	NM_002875	182	190
NM_024570_54240	NM_024570	277	308
NM_022140_52903	NM_022140	91	145
NM_006662_40013	NM_006662	553	513
NM_007283_41274	NM_007283	53	115
NM_006800_40298	NM_006800	330	487
NM_177405_66009	NM_177405	130	193
NM_014178_42993	NM_014178	43	56
NM_139289_61174	NM_139289	320	554
NM_001278236_24647	NM_001278236	666	850
NM_001114121_9532	NM_001114121	488	486
NM_001284217_26250	NM_001284217	213	199
NM_001166289_15567	NM_001166289	367	689
NM_000274_614	NM_000274	240	285
NM_000169_358	NM_000169	580	686
NM_024503_54121	NM_024503	160	368
NM_001284424_26442	NM_001284424	105	183
NM_001001418_2271	NM_001001418	336	372
NM_001243523_21273	NM_001243523	342	534
NM_001130518_10780	NM_001130518	343	453
NM_005610_37753	NM_005610	894	1085
NM_020407_50915	NM_020407	493	635
NM_019606_50388	NM_019606	384	415
NM_031964_56380	NM_031964	243	238
NM_001195519_18454	NM_001195519	767	1014
NM_001195637_18519	NM_001195637	374	661
NM_001281715_25305	NM_001281715	515	649
NM_016605_47356	NM_016605	283	469
NM_020177_50610	NM_020177	373	626
NM_170710_64439	NM_170710	237	277
NM_005390_37245	NM_005390	347	446
NM_001206710_20245	NM_001206710	535	457
NM_199173_68929	NM_199173	150	256
NM_016013_46300	NM_016013	239	361
NM_138995_60958	NM_138995	77	156
NM_178460_66427	NM_178460	522	862
NM_004278_34849	NM_004278	586	505
NM_153343_63991	NM_153343	80	141
NM_031412_56042	NM_031412	182	251
NM_001117_9658	NM_001117	372	337
NM_001288769_27521	NM_001288769	114	246
NM_001286440_26733	NM_001286440	123	143
NM_001242491_20718	NM_001242491	387	511
NM_001282876_26067	NM_001282876	166	171
NM_032369_56954	NM_032369	47	89
NM_001128305_10346	NM_001128305	716	719
NM_001039178_6094	NM_001039178	235	393
NM_001282500_25711	NM_001282500	147	213
NM_001161584_14598	NM_001161584	59	60
NM_001101663_8921	NM_001101663	716	978
NM_001271643_23871	NM_001271643	1499	1570
NM_001253849_21909	NM_001253849	118	328
NM_004271_34830	NM_004271	172	263
NM_001145026_13131	NM_001145026	490	721
NM_022097_52810	NM_022097	226	355
NM_198158_68164	NM_198158	413	486
NM_173628_65172	NM_173628	603	550
NM_017694_47959	NM_017694	70	118
NM_006512_39679	NM_006512	298	400
NM_001278795_25137	NM_001278795	278	430
NM_001252090_21722	NM_001252090	299	321
NM_001100631_8813	NM_001100631	637	848
NM_144648_61405	NM_144648	67	116
NM_006007_38602	NM_006007	888	849
NM_207006_69753	NM_207006	103	216
NM_007040_40811	NM_007040	115	192
NM_016079_46451	NM_016079	183	308
NM_005097_36603	NM_005097	350	373
NM_018074_48705	NM_018074	439	464
NM_016131_46536	NM_016131	327	474
NM_001130955_10920	NM_001130955	178	284
NM_001277091_24385	NM_001277091	38	82
NM_052837_58730	NM_052837	123	161
NM_001264_23259	NM_001264	232	343
NM_152513_63036	NM_152513	221	192
NM_001001952_2502	NM_001001952	174	345
NM_002228_30379	NM_002228	636	713
NM_016256_46768	NM_016256	85	138
NM_000399_913	NM_000399	281	533
NM_014718_44052	NM_014718	149	214
NM_001204172_19859	NM_001204172	476	610
NM_001206917_20322	NM_001206917	87	172
NM_018039_48625	NM_018039	214	253
NM_032361_56939	NM_032361	378	732
NM_144625_61348	NM_144625	250	226
NM_138994_60954	NM_138994	87	195
NM_001013735_4780	NM_001013735	560	540
NM_001127500_10093	NM_001127500	5292	7872
NM_003027_32183	NM_003027	404	551
NM_003846_33981	NM_003846	55	56
NM_003283_32750	NM_003283	149	202
NM_001243226_21132	NM_001243226	478	414
NM_181449_66770	NM_181449	124	135
NM_054111_59187	NM_054111	110	161
NM_015680_45883	NM_015680	521	698
NM_014168_42969	NM_014168	183	252
NM_001291593_28305	NM_001291593	148	314
NM_016128_46534	NM_016128	39	49
NM_003252_32671	NM_003252	193	332
NM_014911_44451	NM_014911	689	940
NM_031440_56099	NM_031440	476	504
NM_001199934_19464	NM_001199934	173	178
NM_001281746_25332	NM_001281746	753	1004
NM_018124_48806	NM_018124	93	114
NM_004836_36010	NM_004836	563	544
NM_001706_29155	NM_001706	183	387
NM_001290629_28126	NM_001290629	132	228
NM_001185127_17586	NM_001185127	224	443
NM_001937_29699	NM_001937	364	335
NM_152401_62810	NM_152401	279	424
NM_001004467_2974	NM_001004467	332	356
NM_000807_1791	NM_000807	595	636
NM_001012279_4451	NM_001012279	398	426
NM_001193314_17998	NM_001193314	263	278
NM_001142351_12188	NM_001142351	149	180
NM_002089_30046	NM_002089	50	172
NM_031268_55930	NM_031268	270	355
NM_018354_49273	NM_018354	56	140
NM_001164379_14996	NM_001164379	33	63
NM_175630_65695	NM_175630	345	591
NM_001660_29050	NM_001660	209	197
NM_213589_70203	NM_213589	65	187
NM_001005161_3261	NM_001005161	70	233
NM_001372_28499	NM_001372	631	637
NM_001016_4923	NM_001016	32	82
NM_001134418_11061	NM_001134418	522	572
NM_031844_56192	NM_031844	128	161
NM_001514_28787	NM_001514	811	819
NM_000374_854	NM_000374	312	264
NM_001126113_9868	NM_001126113	380	641
NM_014923_44478	NM_014923	533	672
NM_001290263_28064	NM_001290263	410	667
NM_032138_56551	NM_032138	423	679
NM_018109_48775	NM_018109	124	173
NM_203299_69332	NM_203299	35	77
NM_001102605_8994	NM_001102605	334	488
NM_001199417_19179	NM_001199417	100	232
NM_032881_57791	NM_032881	247	433
NM_152694_63382	NM_152694	384	539
NM_015551_45703	NM_015551	405	542
NM_003014_32149	NM_003014	260	377
NM_032683_57462	NM_032683	322	259
NM_212502_70168	NM_212502	246	251
NM_014266_43145	NM_014266	294	402
NM_018353_49270	NM_018353	782	1120
NM_019093_50267	NM_019093	332	392
NM_024855_54811	NM_024855	293	328
NM_001012416_4487	NM_001012416	184	310
NM_001007232_3854	NM_001007232	159	239
NM_001164502_15104	NM_001164502	170	334
NM_006606_39895	NM_006606	74	100
NM_001010877_4264	NM_001010877	132	214
NM_001159522_14249	NM_001159522	190	359
NM_001145729_13771	NM_001145729	711	970
NM_003334_32862	NM_003334	375	535
NM_053274_59108	NM_053274	471	592
NM_153615_64176	NM_153615	276	245
NM_016118_46516	NM_016118	61	68
NM_017807_48170	NM_017807	618	735
NM_001079871_7300	NM_001079871	115	208
NM_001170905_16280	NM_001170905	219	378
NM_001171133_16318	NM_001171133	96	178
NM_177952_66129	NM_177952	458	642
NM_001139488_12029	NM_001139488	221	220
NM_006517_39693	NM_006517	152	235
NM_012294_41864	NM_012294	212	346
NM_001199803_19359	NM_001199803	399	614
NM_018227_49023	NM_018227	254	379
NM_017432_47560	NM_017432	208	341
NM_005950_38465	NM_005950	278	401
NM_018696_49721	NM_018696	200	198
NM_000173_370	NM_000173	105	171
NM_020980_51751	NM_020980	317	416
NM_001178142_17296	NM_001178142	266	659
NM_005131_36681	NM_005131	111	229
NM_006342_39310	NM_006342	141	203
NM_000861_1895	NM_000861	544	578
NM_030752_55546	NM_030752	87	130
NM_001242326_20620	NM_001242326	5299	9158
NM_153635_64188	NM_153635	534	558
NM_001037442_5970	NM_001037442	295	405
NM_018952_49974	NM_018952	60	118
NM_016513_47185	NM_016513	833	930
NM_001286792_27039	NM_001286792	73	145
NM_001142541_12339	NM_001142541	771	883
NM_181620_66932	NM_181620	158	352
NM_001146265_14062	NM_001146265	984	1879
NM_004559_35429	NM_004559	810	1141
NM_001207017_20422	NM_001207017	369	366
NM_173209_64824	NM_173209	1083	1187
NM_001130968_10936	NM_001130968	953	1254
NM_001159495_14244	NM_001159495	385	513
NM_001164114_14895	NM_001164114	381	595
NM_005128_36673	NM_005128	135	312
NM_001127615_10131	NM_001127615	292	377
NM_032606_57380	NM_032606	94	212
NM_014211_43038	NM_014211	220	257
NM_001271682_23882	NM_001271682	328	382
NM_014663_43915	NM_014663	105	208
NM_016082_46456	NM_016082	248	221
NM_199336_69029	NM_199336	89	186
NM_015087_44829	NM_015087	137	253
NM_001286123_26583	NM_001286123	396	558
NM_001206799_20271	NM_001206799	388	296
NM_203406_69450	NM_203406	118	182
NM_001166160_15472	NM_001166160	379	541
NM_016334_46902	NM_016334	320	491
NM_023008_53562	NM_023008	351	375
NM_001242668_20786	NM_001242668	286	315
NM_002421_30796	NM_002421	83	197
NM_001286562_26819	NM_001286562	936	1174
NM_014298_43216	NM_014298	55	104
NM_004077_34437	NM_004077	342	515
NM_005764_38078	NM_005764	97	201
NM_001001329_2233	NM_001001329	260	421
NM_080701_59603	NM_080701	282	518
NM_007124_40955	NM_007124	436	608
NM_001002918_2657	NM_001002918	359	523
NM_001040454_6503	NM_001040454	267	312
NM_002156_30208	NM_002156	251	490
NM_001163260_14753	NM_001163260	514	589
NM_001160169_14413	NM_001160169	223	422
NM_198038_68063	NM_198038	171	257
NM_001017922_5022	NM_001017922	44	47
NM_018192_48951	NM_018192	68	108
NM_001039459_6135	NM_001039459	114	263
NM_173852_65405	NM_173852	787	899
NM_004491_35283	NM_004491	146	191
NM_022828_53451	NM_022828	309	468
NM_001271641_23868	NM_001271641	344	624
NM_021079_51930	NM_021079	754	1248
NM_201520_69187	NM_201520	290	240
NM_014429_43488	NM_014429	218	382
NM_032718_57495	NM_032718	105	262
NM_012447_42182	NM_012447	421	638
NM_001191033_17905	NM_001191033	157	302
NM_001040157_6412	NM_001040157	299	485
NM_017577_47761	NM_017577	178	156
NM_020639_51092	NM_020639	22	24
NM_001195602_18500	NM_001195602	57	48
NM_003305_32799	NM_003305	373	539
NM_007137_40978	NM_007137	442	569
NM_001171660_16402	NM_001171660	333	689
NM_000362_817	NM_000362	199	356
NM_018055_48665	NM_018055	314	347
NM_152704_63403	NM_152704	624	589
NM_031891_56227	NM_031891	261	414
NM_173516_64977	NM_173516	292	354
NM_014098_42896	NM_014098	159	294
NM_181889_67213	NM_181889	187	299
NM_001098515_8281	NM_001098515	342	405
NM_022568_53249	NM_022568	377	490
NM_005008_36387	NM_005008	140	160
NM_001261407_23159	NM_001261407	41	80
NM_022336_52999	NM_022336	480	714
NM_001004067_2794	NM_001004067	635	439
NM_018100_48763	NM_018100	230	349
NM_016306_46854	NM_016306	64	101
NM_001178139_17290	NM_001178139	976	1347
NM_170775_64501	NM_170775	823	933
NM_032178_56628	NM_032178	231	305
NM_002909_31902	NM_002909	131	190
NM_000925_2038	NM_000925	124	103
NM_001098626_8357	NM_001098626	131	117
NM_001316_28392	NM_001316	149	260
NM_001042601_6756	NM_001042601	426	517
NM_022112_52836	NM_022112	156	261
NM_001168410_16009	NM_001168410	177	373
NM_022445_53101	NM_022445	337	309
NM_001201481_19584	NM_001201481	579	494
NM_001166102_15412	NM_001166102	276	330
NM_001282706_25918	NM_001282706	44	103
NM_001178046_17198	NM_001178046	132	243
NM_012093_41472	NM_012093	17	54
NM_001166339_15585	NM_001166339	429	492
NM_019035_50142	NM_019035	326	371
NM_001105_9090	NM_001105	223	392
NM_001001418_2273	NM_001001418	1979	1990
NM_001134656_11136	NM_001134656	212	238
NM_022060_52741	NM_022060	691	479
NM_001286198_26621	NM_001286198	38	89
NM_001144857_12941	NM_001144857	214	416
NM_173077_64749	NM_173077	399	552
NM_203405_69446	NM_203405	277	484
NM_080489_59437	NM_080489	790	912
NM_001284235_26267	NM_001284235	1454	1885
NM_032258_56723	NM_032258	56	70
NM_152359_62721	NM_152359	100	170
NM_001256822_22554	NM_001256822	142	162
NM_001253798_21881	NM_001253798	74	126
NM_001257209_22694	NM_001257209	675	833
NM_001005165_3273	NM_001005165	219	392
NM_001267828_23448	NM_001267828	449	570
NM_018405_49390	NM_018405	421	613
NM_001037498_5977	NM_001037498	901	1304
NM_001204306_19931	NM_001204306	510	569
NM_001134665_11151	NM_001134665	580	800
NM_022058_52734	NM_022058	272	375
NM_019897_50465	NM_019897	428	454
NM_172131_64597	NM_172131	189	430
NM_001127206_9935	NM_001127206	215	391
NM_015242_45126	NM_015242	513	709
NM_053278_59114	NM_053278	191	220
NM_153609_64162	NM_153609	245	391
NM_000432_1001	NM_000432	544	623
NM_020396_50892	NM_020396	525	823
NM_003780_33827	NM_003780	39	79
NM_152278_62541	NM_152278	143	222
NM_001185077_17557	NM_001185077	8	20
NM_001034832_5821	NM_001034832	1708	1706
NM_173485_64912	NM_173485	51	71
NM_153490_64141	NM_153490	213	264
NM_032859_57745	NM_032859	333	525
NM_021237_52232	NM_021237	170	326
NM_001284516_26462	NM_001284516	149	223
NM_033513_58605	NM_033513	322	658
NM_000831_1838	NM_000831	66	57
NM_001145417_13528	NM_001145417	280	383
NM_004288_34870	NM_004288	121	229
NM_001127507_10102	NM_001127507	108	172
NM_176887_65972	NM_176887	540	350
NM_014287_43187	NM_014287	194	328
NM_181789_67119	NM_181789	257	397
NM_022779_53402	NM_022779	269	305
NM_005044_36469	NM_005044	89	171
NM_182697_67539	NM_182697	891	939
NM_032638_57420	NM_032638	8	25
NM_020311_50761	NM_020311	437	699
NM_005292_37021	NM_005292	299	422
NM_005588_37712	NM_005588	134	247
NM_020997_51787	NM_020997	491	478
NM_138764_60796	NM_138764	332	545
NM_001008237_3968	NM_001008237	189	230
NM_002578_31172	NM_002578	84	74
NM_005082_36563	NM_005082	40	72
NM_016557_47266	NM_016557	228	398
NM_015401_45433	NM_015401	177	237
NM_001001960_2526	NM_001001960	548	797
NM_002314_30600	NM_002314	257	263
NM_004913_36170	NM_004913	280	444
NM_001010979_4367	NM_001010979	95	162
NM_006514_39686	NM_006514	415	668
NM_016478_47130	NM_016478	517	526
NM_006455_39565	NM_006455	146	198
NM_002663_31348	NM_002663	134	152
NM_001007532_3899	NM_001007532	389	569
NM_004953_36257	NM_004953	42	59
NM_001243718_21335	NM_001243718	585	786
NM_001013407_4662	NM_001013407	444	714
NM_018342_49246	NM_018342	424	876
NM_020405_50909	NM_020405	228	247
NM_002894_31865	NM_002894	294	443
NM_153047_63787	NM_153047	48	99
NM_015373_45379	NM_015373	227	270
NM_173587_65118	NM_173587	128	178
NM_080659_59559	NM_080659	225	227
NM_001018000_5090	NM_001018000	60	141
NM_006414_39473	NM_006414	331	301
NM_173630_65178	NM_173630	384	421
NM_020904_51628	NM_020904	33	29
NM_003925_34149	NM_003925	274	302
NM_173807_65330	NM_173807	78	102
NM_001277075_24380	NM_001277075	355	506
NM_001170747_16216	NM_001170747	203	254
NM_138421_60533	NM_138421	594	670
NM_033198_58244	NM_033198	138	249
NM_007124_40954	NM_007124	348	515
NM_058230_59317	NM_058230	66	142
NM_001165977_15363	NM_001165977	142	164
NM_001171182_16355	NM_001171182	122	209
NM_173658_65227	NM_173658	88	110
NM_139199_61091	NM_139199	272	318
NM_001289807_27803	NM_001289807	37	42
NM_014518_43674	NM_014518	221	291
NM_178824_66616	NM_178824	37	132
NM_001286099_26570	NM_001286099	449	546
NM_001190899_17828	NM_001190899	791	989
NM_001099221_8471	NM_001099221	220	263
NM_001160179_14417	NM_001160179	387	594
NM_033188_58228	NM_033188	637	699
NM_005870_38307	NM_005870	221	241
NM_014149_42939	NM_014149	232	370
NM_002769_31586	NM_002769	317	551
NM_014638_43863	NM_014638	52	73
NM_001756_29280	NM_001756	117	156
NM_001100114_8719	NM_001100114	682	667
NM_001131007_10954	NM_001131007	118	199
NM_031412_56044	NM_031412	290	491
NM_001286683_26927	NM_001286683	410	563
NM_152860_63625	NM_152860	258	367
NM_001168409_16007	NM_001168409	239	313
NM_024627_54352	NM_024627	250	301
NM_001145661_13701	NM_001145661	73	40
NM_002736_31502	NM_002736	328	483
NM_001171163_16339	NM_001171163	249	527
NM_001080772_7748	NM_001080772	583	522
NM_001142602_12392	NM_001142602	241	468
NM_182533_67345	NM_182533	1435	1375
NM_030952_55811	NM_030952	23	113
NM_000793_1759	NM_000793	699	738
NM_001171511_16376	NM_001171511	1369	1801
NM_001725_29204	NM_001725	234	307
NM_001256896_22613	NM_001256896	32	48
NM_144991_61682	NM_144991	373	525
NM_001205294_20165	NM_001205294	129	352
NM_001123396_9809	NM_001123396	564	844
NM_004028_34325	NM_004028	173	161
NM_053051_59085	NM_053051	273	433
NM_001127511_10107	NM_001127511	350	539
NM_001013620_4676	NM_001013620	152	253
NM_001285829_26515	NM_001285829	116	94
NM_001004742_3198	NM_001004742	420	559
NM_015530_45663	NM_015530	170	170
NM_018199_48958	NM_018199	542	545
NM_015414_45445	NM_015414	646	761
NM_001199285_19130	NM_001199285	445	388
NM_182759_67587	NM_182759	128	245
NM_001286570_26836	NM_001286570	345	582
NM_053277_59111	NM_053277	109	162
NM_015652_45830	NM_015652	294	454
NM_006705_40101	NM_006705	218	353
NM_000854_1890	NM_000854	189	358
NM_005617_37771	NM_005617	133	272
NM_001282188_25430	NM_001282188	156	228
NM_206899_69678	NM_206899	261	379
NM_001017973_5054	NM_001017973	878	1146
NM_001256196_22131	NM_001256196	945	994
NM_001287811_27380	NM_001287811	210	200
NM_182612_67468	NM_182612	72	155
NM_001127219_9955	NM_001127219	218	290
NM_014990_44616	NM_014990	67	178
NM_012294_41866	NM_012294	150	136
NM_001079653_7249	NM_001079653	246	320
NM_152240_62489	NM_152240	125	263
NM_145232_61919	NM_145232	219	261
NM_001004742_3196	NM_001004742	445	659
NM_030645_55496	NM_030645	126	282
NM_001145717_13748	NM_001145717	138	132
NM_182538_67353	NM_182538	165	260
NM_000132_278	NM_000132	595	747
NM_018208_48976	NM_018208	158	150
NM_182641_67503	NM_182641	180	147
NM_031282_55958	NM_031282	328	415
NM_058203_59299	NM_058203	423	681
NM_001113547_9491	NM_001113547	105	172
NM_001001872_2441	NM_001001872	212	315
NM_033054_58014	NM_033054	445	399
NM_032144_56569	NM_032144	215	341
NM_001242326_20621	NM_001242326	2643	3521
NM_001011552_4395	NM_001011552	495	395
NM_001012971_4597	NM_001012971	179	172
NM_178171_66278	NM_178171	340	358
NM_006542_39746	NM_006542	261	438
NM_033328_58402	NM_033328	109	162
NM_000614_1412	NM_000614	606	664
NM_005418_37301	NM_005418	88	152
NM_001385_28524	NM_001385	160	285
NM_017444_47585	NM_017444	168	238
NM_020749_51312	NM_020749	171	333
NM_001097620_8167	NM_001097620	158	282
NM_005772_38097	NM_005772	205	276
NM_018177_48923	NM_018177	68	140
NM_183419_67868	NM_183419	38	98
NM_001199199_19078	NM_001199199	111	183
NM_020399_50895	NM_020399	207	328
NM_080646_59539	NM_080646	306	425
NM_001006655_3789	NM_001006655	286	483
NM_139279_61149	NM_139279	1473	1843
NM_001004309_2838	NM_001004309	212	217
NM_017923_48436	NM_017923	618	946
NM_032323_56850	NM_032323	296	552
NM_001001659_2338	NM_001001659	307	645
NM_001193375_18038	NM_001193375	486	466
NM_001496_28744	NM_001496	30	53
NM_006458_39571	NM_006458	87	142
NM_022561_53239	NM_022561	263	413
NM_197965_68047	NM_197965	272	298
NM_001076785_7033	NM_001076785	56	134
NM_002133_30150	NM_002133	381	637
NM_005292_37020	NM_005292	72	109
NM_001177675_17084	NM_001177675	164	247
NM_001278403_24801	NM_001278403	633	745
NM_001288629_27438	NM_001288629	144	213
NM_001080458_7519	NM_001080458	369	600
NM_006768_40232	NM_006768	253	366
NM_001160392_14480	NM_001160392	300	398
NM_005362_37193	NM_005362	753	1203
NM_004675_35686	NM_004675	65	154
NM_032807_57630	NM_032807	848	920
NM_001184904_17451	NM_001184904	995	1027
NM_001290129_27967	NM_001290129	927	1070
NM_006331_39283	NM_006331	163	287
NM_003560_33348	NM_003560	374	559
NM_138481_60652	NM_138481	180	253
NM_177998_66169	NM_177998	102	156
NM_032598_57357	NM_032598	2000	1551
NM_181466_66779	NM_181466	958	1034
NM_001145315_13437	NM_001145315	178	409
NM_001282770_25993	NM_001282770	67	145
NM_015341_45317	NM_015341	90	106
NM_001282406_25572	NM_001282406	61	125
NM_000554_1280	NM_000554	107	166
NM_145171_61859	NM_145171	32	100
NM_001278667_25051	NM_001278667	70	173
NM_006725_40136	NM_006725	185	246
NM_014047_42821	NM_014047	275	253
NM_001001961_2528	NM_001001961	103	131
NM_001145224_13352	NM_001145224	834	1355
NM_197941_68031	NM_197941	273	400
NM_013449_42677	NM_013449	167	343
NM_014656_43900	NM_014656	553	771
NM_021081_51936	NM_021081	300	373
NM_015283_45202	NM_015283	95	205
NM_001085420_8043	NM_001085420	481	622
NM_001017436_4985	NM_001017436	736	875
NM_014765_44165	NM_014765	497	690
NM_001113561_9496	NM_001113561	48	137
NM_001080975_7800	NM_001080975	60	66
NM_001012321_4465	NM_001012321	498	594
NM_001135674_11483	NM_001135674	70	110
NM_001256405_22261	NM_001256405	339	386
NM_001278511_24884	NM_001278511	269	312
NM_032805_57623	NM_032805	204	268
NM_003048_32239	NM_003048	373	557
NM_001142316_12157	NM_001142316	233	255
NM_145793_62217	NM_145793	774	678
NM_030967_55850	NM_030967	421	525
NM_001190706_17725	NM_001190706	208	198
NM_183241_67803	NM_183241	58	116
NM_001252660_21815	NM_001252660	252	304
NM_177952_66130	NM_177952	296	429
NM_001139518_12050	NM_001139518	336	434
NM_001025616_5429	NM_001025616	266	269
NM_014519_43678	NM_014519	150	146
NM_001185080_17562	NM_001185080	219	232
NM_000421_973	NM_000421	689	953
NM_017910_48403	NM_017910	660	651
NM_024516_54149	NM_024516	315	383
NM_018373_49322	NM_018373	1195	1944
NM_004992_36353	NM_004992	264	365
NM_001286678_26915	NM_001286678	83	113
NM_006406_39455	NM_006406	90	122
NM_001284296_26338	NM_001284296	141	220
NM_172140_64604	NM_172140	304	388
NM_016567_47287	NM_016567	491	623
NM_022479_53172	NM_022479	50	66
NM_001256820_22549	NM_001256820	397	643
NM_153289_63950	NM_153289	461	625
NM_001099852_8694	NM_001099852	170	172
NM_005510_37518	NM_005510	374	390
NM_018922_49891	NM_018922	573	808
NM_001257119_22648	NM_001257119	79	186
NM_005275_36986	NM_005275	413	431
NM_001291381_28225	NM_001291381	1681	2780
NM_001504_28765	NM_001504	327	324
NM_001080487_7595	NM_001080487	907	1214
NM_001031617_5553	NM_001031617	195	246
NM_138615_60700	NM_138615	265	299
NM_017890_48355	NM_017890	582	687
NM_173833_65378	NM_173833	416	413
NM_002856_31781	NM_002856	302	361
NM_138389_60473	NM_138389	419	339
NM_022171_52982	NM_022171	259	280
NM_003310_32807	NM_003310	106	191
NM_000319_724	NM_000319	151	213
NM_032944_57863	NM_032944	190	300
NM_001139498_12032	NM_001139498	234	301
NM_001172131_16536	NM_001172131	103	320
NM_001287496_27301	NM_001287496	408	814
NM_005655_37861	NM_005655	420	481
NM_007197_41098	NM_007197	131	177
NM_001161442_14533	NM_001161442	207	284
NM_006118_38816	NM_006118	209	335
NM_032603_57372	NM_032603	32	60
NM_001172110_16532	NM_001172110	502	772
NM_001242462_20695	NM_001242462	254	396
NM_001042403_6606	NM_001042403	581	583
NM_001767_29311	NM_001767	172	211
NM_016329_46890	NM_016329	41	89
NM_001252334_21773	NM_001252334	283	498
NM_001256238_22142	NM_001256238	53	119
NM_020468_51029	NM_020468	658	878
NM_001204398_19963	NM_001204398	546	873
NM_080574_59451	NM_080574	181	372
NM_032018_56409	NM_032018	1272	1543
NM_015481_45583	NM_015481	345	645
NM_021873_52486	NM_021873	327	574
NM_001033522_5756	NM_001033522	186	357
NM_001135995_11625	NM_001135995	115	360
NM_001282856_26047	NM_001282856	221	221
NM_001190441_17661	NM_001190441	133	404
NM_001102612_9004	NM_001102612	318	221
NM_178566_66576	NM_178566	92	172
NM_139053_60993	NM_139053	182	342
NM_006188_38959	NM_006188	618	657
NM_015137_44918	NM_015137	358	469
NM_003735_33732	NM_003735	241	411
NM_017867_48304	NM_017867	695	734
NM_014321_43262	NM_014321	213	345
NM_014224_43065	NM_014224	417	665
NM_001291593_28304	NM_001291593	118	177
NM_017553_47716	NM_017553	99	177
NM_176823_65929	NM_176823	151	145
NM_021232_52225	NM_021232	1292	1448
NM_001244705_21515	NM_001244705	203	304
NM_017442_47580	NM_017442	290	501
NM_016102_46491	NM_016102	71	130
NM_148172_62382	NM_148172	551	1013
NM_175566_65653	NM_175566	720	570
NM_207398_70020	NM_207398	505	530
NM_001256141_22106	NM_001256141	678	1011
NM_001190879_17820	NM_001190879	162	224
NM_032954_57873	NM_032954	355	483
NM_080740_59644	NM_080740	602	765
NM_001081675_7843	NM_001081675	102	172
NM_001172660_16662	NM_001172660	621	956
NM_000423_979	NM_000423	145	341
NM_152538_63077	NM_152538	161	272
NM_000220_488	NM_000220	449	544
NM_001243726_21339	NM_001243726	165	192
NM_001040663_6527	NM_001040663	1664	3662
NM_145738_62184	NM_145738	185	278
NM_153444_64091	NM_153444	38	100
NM_020225_50704	NM_020225	106	100
NM_001252216_21747	NM_001252216	150	307
NM_183012_67759	NM_183012	152	357
NM_001700_29140	NM_001700	174	172
NM_024790_54681	NM_024790	319	439
NM_000617_1415	NM_000617	516	719
NM_004556_35421	NM_004556	179	163
NM_001099652_8594	NM_001099652	79	105
NM_001165036_15264	NM_001165036	267	494
NM_016308_46858	NM_016308	759	921
NM_031460_56135	NM_031460	89	175
NM_017911_48406	NM_017911	100	163
NM_005370_37205	NM_005370	122	204
NM_030946_55802	NM_030946	357	504
NM_175748_65742	NM_175748	392	555
NM_000120_253	NM_000120	245	199
NM_000288_642	NM_000288	274	488
NM_001076_7006	NM_001076	471	878
NM_001131018_10968	NM_001131018	271	386
NM_052834_58727	NM_052834	125	190
NM_000795_1766	NM_000795	83	128
NM_001278114_24561	NM_001278114	519	326
NM_015652_45829	NM_015652	350	504
NM_001099269_8482	NM_001099269	586	546
NM_153362_64024	NM_153362	212	382
NM_001256596_22390	NM_001256596	868	851
NM_001276478_24330	NM_001276478	828	1184
NM_001289058_27659	NM_001289058	242	391
NM_001252339_21782	NM_001252339	425	672
NM_001389_28536	NM_001389	959	993
NM_001872_29560	NM_001872	247	261
NM_001270837_23679	NM_001270837	147	212
NM_001243403_21226	NM_001243403	234	343
NM_020699_51207	NM_020699	86	160
NM_032861_57753	NM_032861	168	156
NM_001204182_19872	NM_001204182	153	240
NM_001004724_3147	NM_001004724	379	423
NM_001286645_26894	NM_001286645	10	17
NM_001003683_2697	NM_001003683	783	983
NM_170706_64435	NM_170706	331	387
NM_007243_41187	NM_007243	315	368
NM_006940_40595	NM_006940	162	241
NM_001123065_9771	NM_001123065	34	28
NM_004139_34572	NM_004139	376	684
NM_017652_47884	NM_017652	175	176
NM_030967_55849	NM_030967	226	470
NM_004135_34561	NM_004135	110	119
NM_001145160_13299	NM_001145160	65	173
NM_174855_65428	NM_174855	853	1016
NM_001160130_14401	NM_001160130	303	476
NM_032328_56860	NM_032328	141	170
NM_001126181_9881	NM_001126181	145	168
NM_001142861_12532	NM_001142861	328	417
NM_001164000_14877	NM_001164000	153	196
NM_004493_35288	NM_004493	180	268
NM_001079872_7301	NM_001079872	110	155
NM_015322_45278	NM_015322	159	243
NM_201649_69274	NM_201649	161	274
NM_001286237_26644	NM_001286237	397	465
NM_001190801_17782	NM_001190801	228	461
NM_001289049_27655	NM_001289049	1738	1972
NM_004066_34409	NM_004066	104	163
NM_000138_290	NM_000138	129	238
NM_001004719_3138	NM_001004719	266	565
NM_001613_28948	NM_001613	257	468
NM_024649_54399	NM_024649	81	150
NM_016173_46603	NM_016173	141	175
NM_001282182_25425	NM_001282182	183	345
NM_080491_59440	NM_080491	55	99
NM_002698_31416	NM_002698	81	109
NM_000733_1647	NM_000733	368	412
NM_024837_54779	NM_024837	152	320
NM_031444_56106	NM_031444	509	415
NM_001171936_16470	NM_001171936	178	311
NM_032620_57390	NM_032620	356	423
NM_018122_48804	NM_018122	808	1015
NM_001286751_26991	NM_001286751	363	520
NM_207409_70035	NM_207409	30	68
NM_001243539_21288	NM_001243539	219	248
NM_001168301_15925	NM_001168301	769	1149
NM_001145053_13153	NM_001145053	266	321
NM_033135_58166	NM_033135	207	259
NM_005053_36494	NM_005053	323	377
NM_001282725_25938	NM_001282725	212	273
NM_006978_40669	NM_006978	686	547
NM_005813_38182	NM_005813	196	530
NM_016079_46449	NM_016079	122	294
NM_001014445_4840	NM_001014445	309	567
NM_001290343_28113	NM_001290343	507	660
NM_015465_45550	NM_015465	301	240
NM_001018108_5150	NM_001018108	247	347
NM_001278522_24897	NM_001278522	57	107
NM_005522_37550	NM_005522	192	421
NM_001269051_23467	NM_001269051	737	1361
NM_001668_29073	NM_001668	356	503
NM_017673_47924	NM_017673	109	179
NM_198152_68153	NM_198152	68	127
NM_181872_67191	NM_181872	262	242
NM_020695_51195	NM_020695	71	105
NM_014856_44326	NM_014856	348	372
NM_030615_55453	NM_030615	181	296
NM_001632_28990	NM_001632	328	427
NM_001195280_18397	NM_001195280	157	267
NM_173850_65403	NM_173850	693	661
NM_001003699_2710	NM_001003699	216	206
NM_052846_58754	NM_052846	282	346
NM_016496_47157	NM_016496	225	395
NM_101395_59817	NM_101395	236	388
NM_001198986_18937	NM_001198986	80	117
NM_001102595_8984	NM_001102595	43	99
NM_002023_29896	NM_002023	419	583
NM_001282426_25602	NM_001282426	539	659
NM_000224_499	NM_000224	264	354
NM_133436_60104	NM_133436	1470	1521
NM_004269_34823	NM_004269	238	418
NM_198964_68801	NM_198964	564	722
NM_001284215_26246	NM_001284215	396	665
NM_006217_39028	NM_006217	336	556
NM_001099784_8682	NM_001099784	100	177
NM_001291420_28242	NM_001291420	499	746
NM_178857_66655	NM_178857	100	96
NM_003454_33110	NM_003454	685	714
NM_001136478_11858	NM_001136478	229	370
NM_007172_41040	NM_007172	575	715
NM_006784_40269	NM_006784	95	109
NM_007220_41140	NM_007220	86	144
NM_015144_44938	NM_015144	467	706
NM_001256820_22550	NM_001256820	357	638
NM_001077188_7043	NM_001077188	67	72
NM_001256347_22227	NM_001256347	141	246
NM_080387_59388	NM_080387	279	363
NM_001080497_7624	NM_001080497	187	305
NM_001256074_22052	NM_001256074	134	340
NM_033425_58517	NM_033425	25	55
NM_001199619_19243	NM_001199619	148	171
NM_001243597_21302	NM_001243597	228	396
NM_016591_47334	NM_016591	293	396
NM_001142425_12235	NM_001142425	1210	1607
NM_017518_47661	NM_017518	134	282
NM_139315_61179	NM_139315	336	650
NM_015324_45284	NM_015324	368	455
NM_000219_485	NM_000219	162	162
NM_173553_65062	NM_173553	345	641
NM_020320_50782	NM_020320	336	466
NM_001257207_22691	NM_001257207	176	302
NM_002422_30801	NM_002422	300	352
NM_001171806_16427	NM_001171806	526	622
NM_003372_32945	NM_003372	91	161
NM_020638_51091	NM_020638	114	270
NM_001098813_8425	NM_001098813	162	252
NM_024902_54886	NM_024902	412	668
NM_001871_29559	NM_001871	182	257
NM_183376_67835	NM_183376	257	386
NM_001077490_7111	NM_001077490	122	205
NM_016371_46973	NM_016371	756	691
NM_152423_62862	NM_152423	207	398
NM_001282391_25555	NM_001282391	485	774
NM_014850_44316	NM_014850	310	375
NM_022003_52678	NM_022003	569	683
NM_001143775_12629	NM_001143775	48	71
NM_198150_68146	NM_198150	271	381
NM_003795_33864	NM_003795	442	549
NM_000964_2129	NM_000964	290	437
NM_031939_56312	NM_031939	141	225
NM_001243646_21319	NM_001243646	56	130
NM_001258368_23022	NM_001258368	200	285
NM_001166400_15622	NM_001166400	120	185
NM_001271749_23926	NM_001271749	92	100
NM_001135197_11369	NM_001135197	296	386
NM_181536_66851	NM_181536	415	259
NM_005924_38414	NM_005924	270	297
NM_001271959_24113	NM_001271959	1360	1271
NM_014602_43787	NM_014602	191	255
NM_145248_61956	NM_145248	218	184
NM_001144903_12982	NM_001144903	109	173
NM_001198812_18832	NM_001198812	149	282
NM_021238_52234	NM_021238	75	172
NM_001080146_7349	NM_001080146	3723	4977
NM_139211_61101	NM_139211	99	192
NM_001282982_26170	NM_001282982	223	397
NM_004586_35496	NM_004586	72	122
NM_018427_49426	NM_018427	375	503
NM_153704_64262	NM_153704	370	613
NM_001286210_26631	NM_001286210	278	333
NM_080610_59497	NM_080610	342	483
NM_022757_53357	NM_022757	103	156
NM_022823_53450	NM_022823	218	236
NM_001199302_19143	NM_001199302	1410	1435
NM_032506_57183	NM_032506	201	264
NM_178525_66500	NM_178525	172	295
NM_015051_44750	NM_015051	70	118
NM_001252328_21770	NM_001252328	158	214
NM_001769_29314	NM_001769	73	152
NM_001001821_2425	NM_001001821	454	708
NM_001164417_15025	NM_001164417	1539	2499
NM_001128924_10470	NM_001128924	78	104
NM_176863_65938	NM_176863	212	265
NM_032360_56936	NM_032360	61	107
NM_003286_32758	NM_003286	303	401
NM_001005466_3576	NM_001005466	629	586
NM_032862_57754	NM_032862	360	478
NM_153268_63922	NM_153268	351	410
NM_181706_67017	NM_181706	130	323
NM_001128325_10357	NM_001128325	312	398
NM_001173456_16819	NM_001173456	334	400
NM_032664_57445	NM_032664	98	104
NM_001025389_5415	NM_001025389	171	226
NM_001144061_12870	NM_001144061	554	586
NM_001276318_24245	NM_001276318	193	279
NM_001243236_21150	NM_001243236	218	187
NM_001688_29112	NM_001688	414	621
NM_033092_58080	NM_033092	117	255
NM_198687_68643	NM_198687	603	734
NM_001610_28942	NM_001610	239	413
NM_001271922_24073	NM_001271922	224	273
NM_024759_54608	NM_024759	225	355
NM_007262_41222	NM_007262	527	716
NM_001184963_17474	NM_001184963	99	150
NM_000433_1006	NM_000433	637	708
NM_001278064_24543	NM_001278064	371	476
NM_001198899_18873	NM_001198899	195	272
NM_014485_43609	NM_014485	256	342
NM_001164417_15023	NM_001164417	1952	2912
NM_018990_50048	NM_018990	442	417
NM_025057_55068	NM_025057	46	62
NM_006387_39413	NM_006387	302	431
NM_001290061_27946	NM_001290061	183	262
NM_015997_46275	NM_015997	206	309
NM_139010_60963	NM_139010	313	383
NM_133334_60051	NM_133334	170	321
NM_001042403_6608	NM_001042403	38	45
NM_032251_56719	NM_032251	133	173
NM_001011719_4426	NM_001011719	212	372
NM_024871_54834	NM_024871	76	98
NM_015920_46117	NM_015920	77	78
NM_020796_51406	NM_020796	159	249
NM_001143841_12701	NM_001143841	430	453
NM_001142564_12360	NM_001142564	202	329
NM_152356_62711	NM_152356	126	145
NM_001282924_26123	NM_001282924	518	557
NM_032259_56726	NM_032259	159	281
NM_004309_34906	NM_004309	77	92
NM_001099855_8698	NM_001099855	442	630
NM_012474_42243	NM_012474	142	235
NM_001281535_25300	NM_001281535	47	98
NM_012102_41491	NM_012102	190	601
NM_201453_69185	NM_201453	484	724
NM_001172895_16801	NM_001172895	218	261
NM_001025107_5354	NM_001025107	705	897
NM_001098612_8339	NM_001098612	238	559
NM_024494_54110	NM_024494	188	197
NM_001167990_15872	NM_001167990	187	287
NM_181657_66972	NM_181657	176	371
NM_015076_44807	NM_015076	151	214
NM_014390_43409	NM_014390	252	210
NM_001172562_16634	NM_001172562	1650	1656
NM_001164746_15171	NM_001164746	334	720
NM_001080519_7676	NM_001080519	92	210
NM_016186_46626	NM_016186	429	467
NM_001126337_9896	NM_001126337	236	327
NM_031964_56381	NM_031964	367	330
NM_153770_64323	NM_153770	177	170
NM_018154_48871	NM_018154	178	215
NM_001034836_5824	NM_001034836	335	570
NM_001252641_21811	NM_001252641	296	449
NM_001253815_21891	NM_001253815	147	188
NM_001284358_26396	NM_001284358	260	283
NM_001198665_18748	NM_001198665	73	186
NM_001136262_11828	NM_001136262	71	146
NM_001142292_12123	NM_001142292	309	575
NM_001163560_14824	NM_001163560	251	358
NM_014753_44139	NM_014753	1242	1298
NM_015993_46266	NM_015993	176	315
NM_001244189_21470	NM_001244189	105	130
NM_001146288_14082	NM_001146288	223	210
NM_001199777_19337	NM_001199777	193	281
NM_002033_29918	NM_002033	332	592
NM_001048241_6917	NM_001048241	121	215
NM_145257_61974	NM_145257	62	89
NM_144723_61579	NM_144723	69	116
NM_001097605_8150	NM_001097605	570	1261
NM_013320_42462	NM_013320	140	245
NM_152745_63486	NM_152745	674	901
NM_000122_258	NM_000122	298	313
NM_001145292_13406	NM_001145292	437	603
NM_003697_33647	NM_003697	847	1102
NM_178125_66224	NM_178125	160	192
NM_181609_66906	NM_181609	431	604
NM_001145011_13115	NM_001145011	167	144
NM_001161376_14519	NM_001161376	100	223
NM_025041_55048	NM_025041	186	236
NM_001009568_4121	NM_001009568	432	520
NM_001204698_20043	NM_001204698	483	398
NM_001291133_28158	NM_001291133	880	1302
NM_000754_1679	NM_000754	228	233
NM_001185073_17554	NM_001185073	340	455
NM_000244_544	NM_000244	446	682
NM_001166698_15702	NM_001166698	245	235
NM_032727_57501	NM_032727	542	629
NM_022440_53093	NM_022440	366	334
[truncated: 68,298 more rows]
