# Supplementary material for: The targetable kinase PIM1 drives ALK inhibitor resistance in high-risk neuroblastoma independent of MYCN status
Source: Nat Commun. 2019 Nov 28;10:5428. doi: 10.1038/s41467-019-13315-x (PMC6883072; doi:10.1038/s41467-019-13315-x)
Supplement: Supplementary file 7 — Source Data [file 41467_2019_13315_MOESM7_ESM.xlsx]

## Sheet: Suppl. Fig. 1a
Dose-response curves of brigatinib and ceritinib in NB cell lines
Data represent cell viability (%)
	SH-SY5Y			CHLA-20			NB-1643			KELLY			CHLA-90		FELIX
Log10 brigatinib (nM)	rep 1	rep 2	rep 3	rep 1	rep 2	rep 3	rep 1	rep 2	rep 3	rep 1	rep 2	rep 3	rep 1	rep 2	rep 1	rep 2
0	106.555	99.703	93.7424	103.776	95.5538	93.6312	108.741	85.6569	105.602	98.5288	102.498	98.9736	102.461	97.5393	100.928	99.0716
0.47712	95.8431	98.8841	90.7993	95.8391	98.883	90.7905	93.7079	105.101	112.091	96.4348	104.862	102.205	103.657	96.281	92.2587	89.9542
1	95.2365	88.738	85.4437	95.2319	88.7272	85.4297	75.1642	104.873	100.289	92.4679	99.333	93.2534	98.5768	98.0131	83.4377	94.4386
1.47712	79.631	77.0103	72.3953	79.6116	76.9883	72.369	51.7904	62.08	61.0808	66.2656	78.7197	87.2031	97.9203	95.1636	82.7982	85.6177
2	57.7796	58.074	58.3014	57.7392	58.0339	58.2616	42.7604	53.2814	52.0289	42.0753	50.8666	46.979	86.7373	88.8481	80.0954	79.5412
2.47712	56.7071	54.419	52.9898	56.6658	54.3755	52.9449	31.8976	35.0701	33.4062	34.6808	33.7242	34.9646	37.5549	41.5531	58.201	54.5325
3	47.5202	49.6719	45.824	47.4701	49.6239	45.7723	4.32581	6.17221	2.97303	22.0749	25.0868	29.1224	24.5327	31.1272	24.3207	23.0958
3.47712	9.71383	9.67512	8.84889	9.62762	9.58886	8.76185	0.323194	1.31649	-0.71104	11.5328	14.948	12.8005	18.5282	19.8124	11.2584	9.97128
4	0.783701	0.369942	0.147378	0.688956	0.274802	0.0520252	-0.63734	1.27294	-0.42842	5.66408	4.93418	5.3139	8.06648	10.0475	2.06152	1.36115
	SH-SY5Y			CHLA-20			NB-1643			KELLY			CHLA-90		FELIX
Log10 ceritinib (nM)	rep 1	rep 2	rep 3	rep 1	rep 2	rep 3	rep 1	rep 2	rep 3	rep 1	rep 2	rep 3	rep 1	rep 2	rep 1	rep 2
0	103.178	100.689	96.1329	101.697	92.4449	88.7505	96.9312	121.582	81.4866	108.766	103.311	87.9231	102.207	97.793	101.088	98.9117
0.47712	98.7476	97.2029	87.2383	98.7524	97.2135	87.2864	89.4115	103.912	75.2336	106.95	99.722	94.7389	97.7991	97.5629	93.0008	95.8444
1	98.5279	89.0705	85.3009	98.5334	89.1118	85.3564	104.232	98.0232	71.0609	122.835	97.3723	94.4307	95.8575	102.416	95.4721	93.8034
1.47712	97.7512	89.3912	84.7314	97.7597	89.4313	84.789	63.1709	55.1979	31.1316	76.7234	72.3995	77.3703	94.3315	88.7415	94.1532	83.3421
2	85.3259	82.4535	75.8721	85.3813	82.5198	75.9632	52.6649	35.2334	27.6648	44.4006	40.7153	41.7218	65.4357	64.0344	86.741	80.0001
2.47712	43.0376	35.0414	37.6823	43.2526	35.2867	37.9176	27.0062	19.482	14.9106	29.2873	22.4065	25.5323	41.8554	44.6851	62.912	64.6527
3	31.6186	33.0717	32.0635	31.8768	33.3244	32.32	15.2922	11.1553	6.92565	20.2834	19.2431	20.3625	33.9764	33.1056	14.4979	12.9374
3.47712	0	0	0	0.102367	-0.370272	0.0243684	-1.04852	-2.75636	-0.42972	-0.66191	-0.6058	-0.03692	5.76399	5.31812	7.59396	6.78759
4	0	0	0	0.0821638	0.114167	-0.0266657	-1.19213	0.078128	0.401729	-0.64793	0.005017	-0.14874	0	0	0	0

## Sheet: Suppl. Fig. 1d
RT-qPCR based gene expression in SH-SY5Y and CHLA-20 cells transduced with gRNAs targeting 15 genes to confirm CRISPR SAM activity
	SH-SY5Y									SH-SY5Y									CHLA-20									CHLA-20
	NT gRNA			gRNA1						NT gRNA			gRNA2						NT gRNA			gRNA1						NT gRNA			gRNA2
	Target CT			GAPDH CT			Target CT			Target CT			GAPDH CT			Target CT			Target CT			GAPDH CT			Target CT			Target CT			GAPDH CT			Target CT
	Tech rep 1	Tech rep 2	Tech rep 3	Tech rep 1	Tech rep 2	Tech rep 3	Tech rep 1	Tech rep 2	Tech rep 3	Tech rep 1	Tech rep 2	Tech rep 3	Tech rep 1	Tech rep 2	Tech rep 3	Tech rep 1	Tech rep 2	Tech rep 3	Tech rep 1	Tech rep 2	Tech rep 3	Tech rep 1	Tech rep 2	Tech rep 3	Tech rep 1	Tech rep 2	Tech rep 3	Tech rep 1	Tech rep 2	Tech rep 3	Tech rep 1	Tech rep 2	Tech rep 3	Tech rep 1	Tech rep 2	Tech rep 3
ARHGEF9	26.195	26.213	26.098	17.257	16.604	16.524	25.997	26.015	26.254	26.195	26.213	26.098	18.961	19.074	19.463	27.46	27.98	27.833	25.7092	25.7151	26.3904	14.0202	14.1857	14.2023	23.9608	24.1672	24.1615	25.7092	25.7151	26.3904	15.3274	15.2975	15.3865	26.8944	25.4177	25.9016
BCL10	23.315	23.702	23.723	18.753	18.79	18.499	21.929	21.905	21.748	23.315	23.702	23.723	18.47	18.66	18.663	23.959	23.949	24.204	24.1305	23.9537	24.2505	14.0748	14.1241	13.9784	24.0038	23.9956	24.0821	24.1305	23.9537	24.2505	15.4881	15.2661	15.2482	21.6274	21.7071	21.5761
CRK	24.193	23.597	24.039	17.625	17.645	17.519	25.253	23.778	24.014	24.193	23.597	24.039	18.404	18.234	18.153	25.082	24.596	24.83	23.6146	23.3143	23.3205	14.0959	14.0183	13.9436	20.7941	20.543	20.5905	23.6146	23.3143	23.3205	15.0401	14.998	15.0702	23.4526	23.0361	23.1072
EREG	37.4673	38.2163	39.2195	18.2511	18.8566	18.0311	33.1115	32.6627	32.8075	37.4673	38.2163	39.2195	18.0083	18.1693	18.1819	34.1779	34.0059	34.9721	>40	>40	>40	13.9434	13.8819	13.9927	27.5569	27.4607	27.5891	>40	>40	>40	14.8879	15.2008	15.077	31.744	31.9322	31.8844
FOS	28.955	28.948	29.144	17.822	17.843	18.02	27.077	27.517	27.218	28.955	28.948	29.144	16.88	16.721	16.894	31.232	31.47	31.038	27.4823	28.1104	28.5214	13.9418	13.9812	13.8216	21.2011	21.3492	20.8524	27.4823	28.1104	28.5214	15.7167	15.7116	15.8583	27.382	27.4239	27.5586
NR4A2	36.3883	>40	37.5253	17.9042	18.0375	17.664	24.2476	24.4264	24.4104	36.3883	>40	37.5253	17.7823	17.7253	17.8702	25.9156	26.0153	25.8998	29.2132	29.2752	29.1336	14.3658	14.4161	14.439	21.8818	21.8012	21.8899	29.2132	29.2752	29.1336	15.3293	15.2994	15.3731	21.2636	21.1433	21.1087
PLEKHG6	31.933	34.13	33.009	17.666	17.823	17.795	32.563	32.345	33.155	31.933	34.13	33.009	16.882	17.095	16.869	33.827	34.005	34.834	32.5777	32.0723	31.5937	14.1453	14.2672	14.1209	24.9159	24.7698	24.7733	32.5777	32.0723	31.5937	15.7554	15.8002	15.7403	30.5037	30.3529	30.0562
PRKACA	22.939	23.197	22.933	18.519	18.411	18.316	21.989	22.067	22.276	22.939	23.197	22.933	18.646	18.992	18.857	23.161	23.52	23.426	22.8271	22.8276	22.7922	14.2172	14.14	14.0998	19.4681	19.5287	19.5295	22.8271	22.8276	22.7922	15.298	15.2674	14.9693	21.4884	21.4106	21.5662
PSD2	31.875	31.844	31.478	17.583	17.782	17.558	26.962	27.053	26.924	31.875	31.844	31.478	17.815	17.731	17.81	23.568	23.761	25.05	28.5417	28.4934	28.5168	13.9117	14.1469	13.9448	19.966	19.918	20.1197	28.5417	28.4934	28.5168	15.0919	15.1099	15.1127	21.2142	21.1912	21.2623
PTGES	28.806	28.824	28.734	18.071	17.858	17.898	21.755	21.393	21.68	28.806	28.824	28.734	17.577	17.858	17.858	24	23.423	23.53	24.7623	24.7486	24.8362	13.9264	14.2284	14.1133	17.1501	17.0551	16.9216	24.7623	24.7486	24.8362	15.5916	15.752	15.6238	18.2667	17.9015	18.3886
RORC	30.789	30.555	30.335	17.558	17.653	17.528	31.764	32.095	31.986	30.789	30.555	30.335	17.816	17.908	17.518	30.366	29.575	29.641	28.2227	28.2671	28.2242	14.3596	14.2894	14.1851	27.1405	27.2044	27.2682	28.2227	28.2671	28.2242	15.7423	15.7877	15.8481	26.4921	26.3508	26.3176
SAMD4A	25.138	25.269	25.244	17.347	17.19	17.529	25.85	25.898	25.672	25.138	25.269	25.244	17.2	16.98	16.648	25.715	26.064	25.206	24.8947	24.9688	25.9914	14.2061	14.4584	14.1476	23.9569	23.617	23.8264	24.8947	24.9688	25.9914	16.1348	16.1234	16.1877	>40	>40	>40
SPDEF	37.738	36.463	38.868	17.373	17.597	17.576	32.724	32.272	31.969	37.738	36.463	38.868	17.307	17.076	17.03	33.129	33.747	33.765	35.1022	35.1413	37.2053	14.4895	14.3978	14.3152	22.7193	22.4501	22.5309	35.1022	35.1413	37.2053	15.561	15.7021	15.6315	23.4571	23.2149	23.4202
UBIAD1	23.8391	24.0159	23.9383	18.397	18.0984	18.3713	23.3397	22.0691	23.0306	23.8391	24.0159	23.9383	18.3798	18.77	18.6841	22.3588	21.894	21.9943	24.4063	24.2592	24.5579	14.3771	14.45	14.4311	21.3343	21.4212	21.3986	24.4063	24.2592	24.5579	15.6023	15.6307	15.6708	21.7532	21.8319	21.6794
YAP1	25.518	25.096	24.727	18.97	18.72	19.759	21.276	21.626	21.308	25.518	25.096	24.727	17.464	18.706	18.337	23.779	23.75	23.724	27.9147	27.6283	27.509	14.1206	14.2617	12.853	19.9803	19.9306	19.8913	27.9147	27.6283	27.509	15.594	15.6604	15.6201	23.2698	23.3162	23.2909
Non-targeting	-	-	-	18.564	18.365	18.327	-	-	-	-	-	-	18.564	18.365	18.327	-	-	-	-	-	-	15.7916	15.9662	15.6825	-	-	-	-	-	-	15.7916	15.9662	15.6825	-	-	-

## Sheet: Suppl. Fig. 3a
96-hour dose-response curves of SH-SY5Y cells treated with brigatinib or ceritinib five days post-transduction with gRNA molecules targeting each indicated candidate gene
Data represent cell viability (%)
	NT sgRNA			NPY sg1			NPY sg2			MET sg1			MET sg2			MFSD2A sg1			MFSD2A sg2			BDNF sg1			BDNF sg2			ETV1 sg1			ETV1 sg2			PIM1 sg1			PIM1 sg2			FOXP1 sg1			FOXP1 sg2			EGR4 sg1			EGR4 sg2
Log10 brigatinib (nM)	rep 1	rep 2	rep3	rep 1	rep 2	rep3	rep 1	rep 2	rep3	rep 1	rep 2	rep3	rep 1	rep 2	rep3	rep 1	rep 2	rep3	rep 1	rep 2	rep3	rep 1	rep 2	rep3	rep 1	rep 2	rep3	rep 1	rep 2	rep3	rep 1	rep 2	rep3	rep 1	rep 2	rep3	rep 1	rep 2	rep3	rep 1	rep 2	rep3	rep 1	rep 2	rep3	rep 1	rep 2	rep3	rep 1
0	99.5207	104.33	108.335	105.533	98.8432	98.4383	110.844	91.842	92.9405	107.264	94.7582	96.9387	104.647	96.9772	97.2719	110.201	96.27	95.34	114.352	99.8053	97.2158	103.438	100.303	95.6977	106.061	99.008	99.3098	107.522	97.9783	97.3045	106.832	99.078	97.3478	102.835	101.424	100.135	100.469	100.229	100.233	97.6251	99.2315	102.457	101.446	101.234	97.3508	102.591	97.283	101.052	104.389
2.47712	46.6067	44.0804	44.548	46.005	48.3116	49.7418	85.3435	71.8107	69.9281	74.5992	72.6369	71.8259	71.6854	67.4582	68.1413	68.5652	61.9751	59.527	80.8996	76.4404	67.0317	38.2346	43.15	42.8519	76.4665	76.8816	74.1404	58.5209	56.0413	56.964	60.8494	57.1874	57.9662	73.291	77.8772	75.841	67.4183	72.3286	69.2923	49.2707	51.6954	52.6134	56.9529	55.5124	55.7426	62.6285	66.6164	64.6428	54.9101
2.87506	17.7442	16.625	17.7479	18.3129	19.5606	20.4108	38.0452	37.5307	36.3214	51.125	49.1759	49.0714	46.9197	47.7693	49.0116	28.6797	28.2142	30.3134	39.4815	39.4437	37.7141	16.4414	15.6878	16.6938	36.6629	36.4648	37.9477	24.6968	23.86	24.6715	26.007	26.1331	26.0522	37.8012	42.504	40.8647	35.9205	38.012	36.0067	20.5224	22.6793	21.0902	21.6615	23.1616	23.4955	32.5172	33.2297	31.8663	25.8054
3	11.8791	11.4661	11.5395	15.2526	15.4233	15.3811	30.3342	29.2437	29.637	46.9949	45.114	45.0112	43.7239	41.7099	40.0324	21.5295	21.5804	20.9439	31.0419	31.5585	29.2855	13.3731	13.6215	13.2685	26.9895	27.557	26.6366	18.1599	17.8522	18.8684	20.5547	19.6493	18.9843	27.1678	30.9593	29.5152	26.5491	27.2176	27.737	15.3459	14.781	15.4847	15.1665	17.5444	16.52	22.4287	24.2944	25.4726	19.2822
	NT sgRNA			NPY sg1			NPY sg2			MET sg1			MET sg2			MFSD2A sg1			MFSD2A sg2			BDNF sg1			BDNF sg2			ETV1 sg1			ETV1 sg2			PIM1 sg1			PIM1 sg2			FOXP1 sg1			FOXP1 sg2			EGR4 sg1			EGR4 sg2
Log10 ceritinib (nM)	rep 1	rep 2	rep3	rep 1	rep 2	rep3	rep 1	rep 2	rep3	rep 1	rep 2	rep3	rep 1	rep 2	rep3	rep 1	rep 2	rep3	rep 1	rep 2	rep3	rep 1	rep 2	rep3	rep 1	rep 2	rep3	rep 1	rep 2	rep3	rep 1	rep 2	rep3	rep 1	rep 2	rep3	rep 1	rep 2	rep3	rep 1	rep 2	rep3	rep 1	rep 2	rep3	rep 1	rep 2	rep3	rep 1
0	100.329	108.398	107.784	101.982	100.806	104.347	93.6317	94.9142	95.4764	97.1714	102.939	105.885	98.8153	95.9615	99.9148	94.3198	98.6374	105.602	94.4427	97.2496	103.736	101.572	105.111	102.791	99.5258	96.2857	95.6216	100.993	100.985	99.3156	103.067	102.209	101.327	98.7691	98.8138	106.68	96.5912	93.579	101.976	97.602	100.334	102.803	100.82	101.706	99.5626	97.9495	100.471	101.011	101.557
2.47712	35.1223	36.9985	35.8886	48.6521	44.5785	44.1112	61.0443	64.5229	71.5033	79.7192	84.8956	82.9216	72.3813	74.1071	77.0122	52.0459	50.891	55.223	64.492	64.1089	65.9242	44.8693	44.8428	39.3934	63.2325	62.0315	60.8831	52.2355	53.3547	50.0979	51.1911	52.2302	50.2094	65.9444	68.0077	73.8382	61.3387	58.6679	58.883	44.7328	45.992	43.6161	46.6144	45.8826	48.9269	48.8907	50.8443	51.3451	45.126
2.87506	10.8244	11.8032	11.141	16.5956	18.059	17.7566	27.0705	28.7913	32.409	56.2486	58.9594	56.1516	57.6118	56.9799	59.7797	21.6099	23.1263	24.4838	26.5906	28.0438	29.9625	19.4348	18.0236	15.0565	25.9107	24.7294	24.8001	20.2699	18.4148	17.6955	19.9168	19.4837	19.4764	28.8674	29.48	32.7365	24.7491	24.5035	26.0296	15.7727	14.68	14.1689	16.8313	15.3927	16.1991	21.1294	21.8725	22.4817	16.4226
3	6.92105	7.15019	6.68433	9.59326	10.166	10.6806	23.6892	23.0864	23.1065	51.2569	51.2346	51.8907	48.3315	46.0515	50.6446	14.3869	15.2814	14.9468	19.0934	19.4787	20.0017	13.1739	14.4495	13.8196	19.3565	19.9018	17.9225	13.2719	11.8488	11.8199	14.0988	13.4756	13.2624	19.3366	20.154	22.8966	17.4183	17.6249	18.2372	9.8877	9.0566	9.23367	12.5652	10.2966	10.2372	16.2096	15.993	18.6627	13.6511
[truncated: 104 more columns]

## Sheet: Suppl. Fig. 3b
Representative 96-hour dose-response curves of SH-SY5Y cells transduced with MET or non-targeting (NT) gRNAs
Data represent cell viability (%)
	NT gRNA			MET gRNA
Log10 brigatinib (nM)	rep 1	rep 2	rep 3	rep 1	rep 2	rep 3
0	99.5207	104.33	108.335	107.264	94.7582	96.9387
2.47712	46.6067	44.0804	44.548	74.5992	72.6369	71.8259
2.87506	17.7442	16.625	17.7479	51.125	49.1759	49.0714
3	11.8791	11.4661	11.5395	46.9949	45.114	45.0112
	NT gRNA			MET gRNA
Log10 ceritinib (nM)	rep 1	rep 2	rep 3	rep 1	rep 2	rep 3
0	100.329	108.397	107.784	97.1714	102.939	105.885
2.47712	35.1223	36.9984	35.8886	79.7192	84.8956	82.9216
2.87506	10.8244	11.8032	11.141	56.2486	58.9594	56.1516
3	6.92105	7.15019	6.68433	51.2569	51.2346	51.8907

## Sheet: Suppl. Fig. 3c
RT-qPCR based gene expression in SH-SY5Y cells transduced with gRNAs targeting candidate resistance-inducing genes
	NT gRNA			gRNA 1						NT gRNA			gRNA 2
	Target CT			GAPDH CT			Target CT			Target CT			GAPDH CT			Target CT
	Tech rep 1	Tech rep 2	Tech rep 3	Tech rep 1	Tech rep 2	Tech rep 3	Tech rep 1	Tech rep 2	Tech rep 3	Tech rep 1	Tech rep 2	Tech rep 3	Tech rep 1	Tech rep 2	Tech rep 3	Tech rep 1	Tech rep 2	Tech rep 3
NPY	20.2009	19.74	19.6382	15.971	15.9159	15.9169	13.9676	13.7577	13.7148	20.2009	19.74	19.6382	16.0946	16.005	16.1499	17.8912	17.9172	17.9214
MET	36.7516	>40	41.9462	18.3375	18.474	18.1327	19.3099	19.12	19.0587	36.7516	>40	41.9462	18.3168	18.4256	18.2838	19.2148	17.7536	18.8722
MFSD2	22.5357	22.6941	22.7051	15.4319	15.6764	15.4577	13.5764	13.5432	13.3441	22.5357	22.6941	22.7051	15.6081	15.1411	15.3142	17.0904	16.9859	17.0153
BDNF	22.4991	22.1283	22.0433	15.8245	15.9197	15.801	21.9398	21.694	21.6149	22.4991	22.1283	22.0433	15.8661	15.7327	15.7745	22.1587	22.2114	22.1225
MYC	18.6853	18.7499	18.7992	15.8171	15.6848	15.9922	16.4091	16.3275	16.2546	18.6853	18.7499	18.7992	15.7658	15.9256	15.9398	17.511	17.569	17.5181
KRAS	19.8142	19.7997	19.7654	15.533	15.586	15.5084	16.9588	16.4575	16.4188	19.8142	19.7997	19.7654	14.971	15.1011	N/A	17.068	17.1147	17.0422
PIK3CD	26.2071	25.8684	25.9104	15.7525	15.6613	15.6548	17.0251	16.65	16.9237	26.2071	25.8684	25.9104	15.9282	15.8648	15.6943	18.8882	18.876	18.9009
ETV1	20.7019	20.6914	20.7801	15.9343	16.0005	17.1084	19.1636	19.1869	19.047	20.7019	20.6914	20.7801	15.6344	15.8824	15.6752	19.5912	19.5387	19.5492
FOXP1	21.1217	21.2964	21.336	14.3524	14.6634	14.3592	22.3449	21.9389	22.0261	21.1217	21.2964	21.336	14.0727	14.2413	13.9359	21.9366	21.9263	22.0469
EGR4	>40	33.4393	33.7605	15.3503	15.3293	15.3787	18.6861	18.2793	18.3982	>40	33.4393	33.7605	15.571	15.5376	15.5145	18.2054	18.2753	18.2789
UTF1	>40	>40	>40	16.2933	16.1287	16.3484	23.9761	23.8914	23.8691	>40	>40	>40	15.9616	16.0558	16.0713	30.155	30.5257	30.6755
RRAS	22.1001	21.809	21.7509	15.8868	15.9756	15.764	18.6814	18.2386	18.2676	22.1001	21.809	21.7509	15.4445	15.6686	15.21	19.5345	19.5697	19.6766
EML2	22.8916	22.4989	22.3962	15.7216	15.6199	15.7314	22.0425	21.7141	21.7404	22.8916	22.4989	22.3962	16.7544	16.7395	16.7485	22.3396	22.2989	22.388
FAIM2	22.2609	22.2141	22.2151	16.6269	16.5463	16.7024	15.881	15.7866	15.7388	22.2609	22.2141	22.2151	15.9548	16.1199	16.0889	16.1308	16.0487	16.1363
PRRX2	26.3168	26.3175	26.8716	16.2907	15.9288	15.7044	19.8116	19.2123	19.375	26.3168	26.3175	26.8716	15.8073	15.8205	15.7242	20.5241	20.4858	20.4543
COPZ2	23.9433	23.547	23.5624	15.4357	15.4898	15.4781	14.2461	14.0367	14.1648	23.9433	23.547	23.5624	15.6736	15.7049	15.7371	13.9361	13.9453	14.0582
SURF2	20.2618	20.2356	20.2052	15.7986	15.4999	15.6296	17.7371	17.6943	17.6704	20.2618	20.2356	20.2052	15.9591	16.2043	16.1506	19.3274	19.2771	19.3191
SAGE1	>40	>40	>40	15.9229	15.5379	15.5746	19.4162	19.0276	19.0822	40	40	40	15.9699	15.606	15.836	23.2696	23.2868	23.4324
NIN	20.6712	20.2158	20.2703	15.3973	15.5031	15.4453	19.6459	19.2636	19.3059	20.6712	20.2158	20.2703	15.5813	15.6044	15.6281	16.4818	16.4707	16.8332
SEMA4A	30.5391	30.2691	30.4757	16.0099	16.0402	16.0928	22.091	22.1576	22.1286	30.5391	30.2691	30.4757	15.3996	15.6913	15.4882	24.5991	24.7178	24.6492
SCL7A3	30.1236	30.2923	29.4314	16.2701	15.869	15.9146	15.556	14.9944	15.1837	30.1236	30.2923	29.4314	15.8713	15.923	15.8087	14.6174	14.6513	14.6542
NKX2-4	>40	>40	>40	15.4308	15.5984	15.5805	24.2118	23.7085	23.9676	>40	>40	>40	15.3939	15.4058	15.3811	25.3053	25.541	25.6481
CLYBL	23.1647	23.1738	23.18	15.822	15.6728	15.831	22.462	22.3905	22.2558	23.1647	23.1738	23.18	15.4996	15.6854	15.755	19.8755	19.8786	19.8826
SSBP3	19.6264	19.6889	19.7777	16.0384	15.8212	15.6486	16.1176	15.612	15.5613	19.6264	19.6889	19.7777	16.6865	16.7669	16.6182	17.9506	17.9381	18.0768
PIM1	26.8994	26.8861	27.0264	16.0577	15.9695	16.159	22.3026	22.1944	22.1503	26.8994	26.8861	27.0264	16.5119	16.7907	17.0998	23.9734	24.0217	23.9619
Non-targeting	-	-	-	16.6075	16.1311	16.2657	-	-	-	-	-	-	16.6075	16.1311	16.2657	-	-	-

## Sheet: Suppl. Fig. 4a
96-hour dose-response curves of CHLA-20 cells treated with brigatinib or ceritinib five days post-transduction with gRNA molecules targeting each indicated candidate gene
Data represent cell viability (%)
	NT sgRNA			NPY sg1			NPY sg2			MET sg1			MET sg2			MFSD2A sg1			MFSD2A sg2			BDNF sg1			BDNF sg2			ETV1 sg1			ETV1 sg2			PIM1 sg1			PIM1 sg2			FOXP1 sg1			FOXP1 sg2			EGR4 sg1			EGR4 sg2
Log10 brigatinib (nM)	rep 1	rep 2	rep3	rep 1	rep 2	rep3	rep 1	rep 2	rep3	rep 1	rep 2	rep3	rep 1	rep 2	rep3	rep 1	rep 2	rep3	rep 1	rep 2	rep3	rep 1	rep 2	rep3	rep 1	rep 2	rep3	rep 1	rep 2	rep3	rep 1	rep 2	rep3	rep 1	rep 2	rep3	rep 1	rep 2	rep3	rep 1	rep 2	rep3	rep 1	rep 2	rep3	rep 1	rep 2	rep3	rep 1
1	100	100	100	100	100	100	100	100	100	94.8281	102.885	102.287	102.063	100.478	97.4588	100	100	100	100	100	100	100	100	100	100	100	100	100	100	100	100	100	100							100	100	100	100	100	100	100	100	100	100
1.47712	54.8819	53.0927	49.7807	52.709	57.2058	61.6983	71.0036	72.4993	62.804	97.1449	99.0189	103.193	104.58	102.483	101.754	54.94	56.4841	57.9441	58.1963	63.2955	57.218	53.9837	53.6484	57.9282	68.1896	71.9618	59.8443	54.9537	57.0577	69.2284	67.2205	61.5725	69.0877							50.4654	53.5456	56.7392	58.1658	62.0029	48.5663	52.6795	55.0052	53.0053	53.2228
2	33.9254	34.1187	32.9591	33.6987	42.6808	45.2392	50.4889	45.0624	35.7811	97.8206	90.5871	93.809	104.272	106.02	104.524	34.8779	31.2505	37.8932	46.0505	44.003	38.1597	32.2186	40.0158	48.3211	47.7247	45.8527	34.7032	31.336	37.427	51.0576	50.4849	40.4931	34.9552							33.4695	35.918	44.6232	36.4643	36.5473	32.6642	35.3602	30.6993	42.504	35.3238
2.47712	22.2099	25.5371	21.6667	26.0003	27.5986	25.2576	25.52	28.3026	27.6579	79.4289	88.8636	91.8437	102.728	104.058	103.983	22.1205	23.1012	24.5954	26.2868	29.0666	24.4298	23.0242	30.1671	27.7427	29.9646	34.4622	27.1494	25.4651	29.043	33.9128	33.7603	29.6861	24.6451							24.6756	24.299	24.9584	25.5218	24.6187	23.4141	25.865	25.7504	27.1876	19.6656
3	10.7353	11.9955	14.0707	13.0104	15.3171	7.77974	10.6803	11.424	10.2432	58.9646	69.3305	64.3541	106.615	104.563	102.207	12.7658	12.2716	13.264	16.3121	15.9602	14.8976	6.81733	12.101	6.28423	8.94662	13.8921	13.6741	10.846	12.665	12.7868	17.3251	14.2648	15.1763							13.6677	11.6177	11.401	11.1815	9.62736	7.66712	11.6294	9.8691	10.1774	8.68259
3.47712	0	0	0	0	0	0	0	0	0	31.3955	37.3889	36.6315	103.298	102.175	98.1306	0	0	0	0	0	0	0	0	0	0	0	0	0	0	0	0	0	0							0	0	0	0	0	0	0	0	0	0
	NT sgRNA			NPY sg1			NPY sg2			MET sg1			MET sg2			MFSD2A sg1			MFSD2A sg2			BDNF sg1			BDNF sg2			ETV1 sg1			ETV1 sg2			PIM1 sg1			PIM1 sg2			FOXP1 sg1			FOXP1 sg2			EGR4 sg1			EGR4 sg2
Log10 ceritinib (nM)	rep 1	rep 2	rep3	rep 1	rep 2	rep3	rep 1	rep 2	rep3	rep 1	rep 2	rep3	rep 1	rep 2	rep3	rep 1	rep 2	rep3	rep 1	rep 2	rep3	rep 1	rep 2	rep3	rep 1	rep 2	rep3	rep 1	rep 2	rep3	rep 1	rep 2	rep3	rep 1	rep 2	rep3	rep 1	rep 2	rep3	rep 1	rep 2	rep3	rep 1	rep 2	rep3	rep 1	rep 2	rep3	rep 1
1	100	100	100	100	100	100	100	100	100	94.4782	96.8844	108.637	100.802	100.86	98.3378	100	100	100	100	100	100	100	100	100	100	100	100	100	100	100	100	100	100							100	100	100	100	100	100	100	100	100	100
1.47712	69.7912	70.3299	70.7899	77.489	73.8703	72.3379	83.4509	83.2863	77.7423	93.8401	101.234	100.169	102.208	100.275	101.246	69.4232	67.818	69.5279	82.18	78.8717	78.8924	68.411	72.8766	67.6365	69.9505	68.3912	68.4999	70.5336	73.6928	78.7617	73.1743	78.2352	75.1681							79.3595	75.118	78.6148	67.6082	70.1086	80.094	82.9048	67.7661	64.4765	67.7843
2	35.9056	34.3579	37.6249	34.6339	35.2237	44.6725	43.4102	47.9043	34.9905	87.0275	90.4114	97.4363	100.27	101.397	98.878	35.2426	33.7776	33.6317	40.8094	42.173	38.1101	36.2602	39.2446	35.5559	42.9956	39.9751	43.5222	38.4203	39.956	39.1264	40.7732	41.3333	36.226							35.6499	29.4081	35.3832	28.6812	31.9536	33.2064	39.9805	36.2101	34.8974	29.6251
2.47712	23.2089	22.7688	23.8056	24.6244	24.3087	24.5278	26.2319	29.9706	19.4911	75.7968	89.7395	82.2293	100.497	101.398	101.124	22.3816	20.2092	22.5169	22.1042	26.9763	24.6167	23.7973	23.9202	20.9183	19.6969	21.1677	26.9164	25.9251	23.6536	23.7377	20.1095	18.6725	19.5889							21.2546	20.0148	18.9134	19.3085	17.5009	19.134	21.0296	19.581	21.3141	17.4326
3	9.65226	9.38538	11.8791	12.6518	11.8212	10.9402	16.6556	16.8724	11.9773	52.6538	56.7057	61.5482	102.06	99.6864	97.1358	11.8289	6.87092	7.50111	9.77239	11.4935	11.1584	10.0259	8.67802	5.47584	9.04859	13.1449	12.0707	13.4518	11.3038	9.17	10.8931	9.24609	10.5107							10.239	8.75293	7.04773	7.5993	7.10552	9.51288	10.4357	7.81003	8.54071	8.00406
3.47712	0	0	0	0	0	0	0	0	0	22.166	25.0745	22.326	98.3254	94.2863	93.5782	0	0	0	0	0	0	0	0	0	0	0	0	0	0	0	0	0	0							0	0	0	0	0	0	0	0	0	0
[truncated: 104 more columns]

## Sheet: Suppl. Fig. 4b
Representative 96-hour dose-response curves of CHLA-20 cells transduced with MET or non-targeting (NT) gRNAs
Data represent cell viability (%)
	NT gRNA			MET gRNA
Log10 brigatinib (nM)	rep 1	rep 2	rep 3	rep 1	rep 2	rep 3
0	100	100	100	94.8281	102.885	102.287
1.47712	54.8819	53.0927	49.7807	97.1449	99.0189	103.193
2	33.9254	34.1187	32.9591	97.8206	90.5871	93.809
2.47712	22.2099	25.5371	21.6667	79.4289	88.8636	91.8437
3	10.7353	11.9955	14.0707	58.9646	69.3305	64.3541
3.47712	0	0	0	31.3955	37.3889	36.6315
	NT gRNA			MET gRNA
Log10 ceritinib (nM)	rep 1	rep 2	rep 3	rep 1	rep 2	rep 3
0	100	100	100	94.4782	96.8844	108.637
1.47712	69.7912	70.3299	70.7899	93.8401	101.234	100.169
2	35.9056	34.3579	37.6249	87.0275	90.4114	97.4363
2.47712	23.2089	22.7688	23.8056	75.7968	89.7395	82.2293
3	9.65226	9.38538	11.8791	52.6538	56.7057	61.5482
3.47712	0	0	0	22.166	25.0745	22.326

## Sheet: Suppl. Fig. 4c
RT-qPCR based gene expression in CHLA-20 cells transduced with gRNAs targeting candidate resistance-inducing genes
	NT gRNA			gRNA 1						NT gRNA			gRNA 2
	Target CT			GAPDH CT			Target CT			Target CT			GAPDH CT			Target CT
	Tech rep 1	Tech rep 2	Tech rep 3	Tech rep 1	Tech rep 2	Tech rep 3	Tech rep 1	Tech rep 2	Tech rep 3	Tech rep 1	Tech rep 2	Tech rep 3	Tech rep 1	Tech rep 2	Tech rep 3	Tech rep 1	Tech rep 2	Tech rep 3
NPY	17.8421	17.3823	17.4182	14.8064	14.5312	14.7034	12.9099	12.9272	12.9015	17.8421	17.3823	17.4182	14.4096	14.3824	14.5911	15.8538	15.831	15.8457
MET	31.7785	31.782	33.2784	15.4733	15.2626	15.4716	17.6499	17.0588	17.0988	31.7785	31.782	33.2784	15.475	15.5362	15.4191	17.0204	16.954	16.8039
MFSD2	21.1552	21.1521	21.2837	13.9484	13.8204	13.9079	15.7985	15.6509	15.583	21.1552	21.1521	21.2837	14.0825	14.2888	14.4358	17.0645	17.0415	17.1519
BDNF	23.594	23.2707	23.2942	15.3386	15.4303	15.5248	24.3998	24.3625	24.3111	23.594	23.2707	23.2942	14.7835	14.6815	14.8968	23.6162	23.5699	23.7679
MYC	15.6292	15.7556	15.6395	14.5738	14.4824	14.4876	15.1457	14.5542	14.3475	15.6292	15.7556	15.6395	13.9882	14.082	14.0284	14.3217	14.1401	14.0853
KRAS	20.0906	20.0207	20.0672	14.3168	13.8717	13.7866	17.2549	17.0867	17.0339	20.0906	20.0207	20.0672	14.3844	13.8962	14.088	18.7472	18.8191	18.6551
PIK3CD	30.5175	29.6874	29.9434	14.6369	14.6629	14.5469	18.8764	18.7914	18.7238	30.5175	29.6874	29.9434	14.2866	14.0645	14.3202	20.84	20.8089	20.84
ETV1	18.3363	18.3382	18.456	15.0028	14.9712	14.9924	18.7049	18.048	18.0682	18.3363	18.3382	18.456	14.7857	14.774	14.7957	18.1806	17.9404	18.036
FOXP1	21.8386	21.7833	21.9556	16.7402	16.3306	16.3552	22.5722	22.3814	22.2112	21.8386	21.7833	21.9556	15.4136	15.5399	15.375	22.4364	22.5928	22.6005
EGR4	32.1294	31.6027	32.933	14.7371	14.7173	14.7314	20.062	20.1898	20.0361	32.1294	31.6027	32.933	14.9409	14.8322	15.0641	19.0814	19.0848	19.1029
UTF1	>40	>40	>40	14.4215	14.6708	14.7384	20.4911	19.8064	19.803	>40	>40	>40	14.4307	14.5314	14.5602	27.5974	27.363	27.495
RRAS	24.6762	24.7537	24.6541	14.431	14.2271	14.0513	19.8068	19.6259	19.4368	24.6762	24.7537	24.6541	13.9396	14.1142	13.983	20.6234	20.6335	20.6414
EML2	24.4318	23.9009	23.8765	14.8948	14.9792	14.9026	24.5888	24.6308	24.5188	24.4318	23.9009	23.8765	14.6656	14.784	14.9692	24.4395	24.3919	24.3596
FAIM2	21.1236	21.0859	21.1168	15.459	15.5372	15.493	17.6504	17.0791	17.1028	21.1236	21.0859	21.1168	15.0186	15.0165	15.0263	17.575	17.4345	17.5975
PRRX2	22.0816	22.1759	22.4165	15.3961	15.4189	15.1797	20.4358	20.2903	20.1174	22.0816	22.1759	22.4165	14.9164	15.1515	14.8704	20.0735	20.4457	21.1886
COPZ2	28.2119	28.2642	27.9766	15.1402	14.9787	14.9173	15.42	15.515	15.3552	28.2119	28.2642	27.9766	15.0587	14.9804	15.0092	16.7284	16.7128	16.8758
SURF2	20.8726	20.8664	20.9282	15.532	15.5671	15.6822	20.5098	19.8211	19.9402	20.8726	20.8664	20.9282	14.8117	14.7978	14.9613	20.3295	20.1226	20.0978
SAGE1	34.7612	34.7612	34.7612	14.8381	14.9054	14.8228	23.2774	23.2081	23.0773	34.7612	34.7612	34.7612	15.6786	15.7535	15.6935	28.6817	29.0661	28.6691
NIN	21.8035	21.467	21.5376	15.3331	15.2091	15.3064	21.4797	21.477	21.3572	21.8035	21.467	21.5376	15.4656	15.336	15.3306	19.3838	19.3203	19.3524
SEMA4A	27.0524	27.0638	27.2085	14.6843	14.7124	14.9183	24.106	23.6016	23.4397	27.0524	27.0638	27.2085	14.7188	15.0238	14.8919	24.6593	24.564	24.6057
SCL7A3	34.591	32.9918	33.5181	14.2595	14.2108	14.2414	16.7891	16.6812	16.5804	34.591	32.9918	33.5181	14.1603	14.2912	14.0496	15.8635	15.9694	15.8841
NKX2-4	>40	>40	>40	15.3694	15.2779	14.8779	>40	32.6731	32.9917	>40	>40	>40	15.0109	15.0357	14.9688	27.9007	28.4544	28.9829
CLYBL	24.146	24.1522	24.2023	14.7768	14.7359	14.8414	24.5463	23.971	23.8719	24.146	24.1522	24.2023	15.7106	15.6499	15.7051	22.8354	22.7634	22.8686
SSBP3	19.1641	19.8363	19.4402	14.8613	14.9116	14.9239	17.1279	16.8611	16.5856	19.1641	19.8363	19.4402	15.0819	15.4598	15.2883	18.4917	18.5169	18.5157
PIM1	25.5503	25.3622	25.5347	16.4217	16.6295	16.697	22.9896	22.9811	23.011	25.5503	25.3622	25.5347	16.4217	16.6295	16.697	23.968	24.0069	23.9988
Non-targeting	-	-	-	16.2824	16.2403	16.2376	-	-	-	-	-	-	16.2824	16.2403	16.2376	-	-	-

## Sheet: Suppl. Fig. 5a
Kaplan-Meier survival analyses of the SEQC cohort (n = 498) for PIM1 expression
OS (months)	Low PIM1	High PIM1
15.3429	1
80.8871	0
143.409	0
100.665	0
178.563	0
49.0513	0
36.731	1
47.3101	0
88.5092	0
128.066	0
117.487	0
5.48665	1
116.797	0
108.452	0
76.7803	0
59.7289	0
91.1376	0
33.117	0
50.5955	1
35.5154	1
105.692	0
23.655	0
68.731	0
50.2998	0
158.456	0
160.657	0
105.396	0
73.7577	0
7.52361	0
92.2218	0
15.7372	1
77.7002	0
32.6571	0
46.193	0
89.2649	0
85.0267	0
17.1499	1
65.5442	0
36.8953	1
32.1314	0
24.1478	1
73.8891	0
112.887	0
45.076	0
71.2608	0
51.0226	0
11.8275	1
93.0431	0
16	1
160.427	0
68.9938	0
91.1047	0
66.2012	0
83.7454	0
35.1212	0
67.2197	0
54.1109	0
61.306	0
13.5688	0
7.22793	1
107.368	0
148.567	0
69.4538	0
89.4949	0
29.5359	1
19.4497	1
39.7865	0
106.382	0
53.3552	0
49.7413	0
87.8193	0
168.575	0
128.23	0
26.2177	1
92.2546	0
79.0144	0
106.776	0
27.4004	0
43.6961	0
32.7885	0
6.66941	1
153.396	0
21.4209	0
40.8049	0
123.203	0
113.544	0
29.0103	0
12.4846	1
46.0288	1
94.8173	0
112.624	0
60.6817	0
119.294	0
76.3532	1
85.1253	0
42.3819	0
106.612	0
62.653	0
58.7433	0
7.16222	1
144.887	0
50.7926	0
130.004	0
59.1047	0
113.38	0
131.088	0
139.302	0
117.552	0
115.253	0
82.1355	0
27.7947	1
119.425	0
109.207	0
160.23	0
7.62218	0
47.3429	0
38.998	1
98.9897	0
57.7249	0
117.749	0
148.107	0
86.4394	0
90.4476	0
5.78234	0
65.5113	0
55.5236	0
89.462	0
6.80082	1
68.5339	0
102.209	0
123.302	0
60.9117	0
18.9569	0
52.2053	0
72.1807	0
71.4579	0
8.83778	1
192.526	0
87.0965	0
55.2936	0
72.5421	0
83.2526	0
61.1745	0
125.404	0
49.8727	0
74.7433	0
151.129	0
107.86	0
70.308	0
166.242	0
97.807	0
111.212	0
123.302	0
13.2731	1
95.5072	0
49.7413	0
9.19918	0
74.7762	0
51.4826	0
54.6365	0
19.7454	1
103.458	0
92.9117	0
92.2218	0
108.517	0
47.2772	0
130.891	0
135.031	0
36.6981	0
59.5647	0
69.4209	0
83.8439	0
168.115	0
105.823	0
26.6119	0
27.7947	1
69.0267	0
91.8932	0
94.7515	0
48.7228	0
121.265	0
28.8131	0
79.6715	0
54.3737	1
19.7125	0
147.187	0
132.797	0
75.0062	0
7.85216	1
39.1294	1
153.166	0
112.066	0
145.873	0
11.9589	1
134.374	0
48.0657	0
42.5134	0
102.867	0
6.86653	1
15.7043	1
43.4661	0
117.191	0
55.8193	0
75.8932	0
25.4949	0
91.6632	0
13.6674	1
56.7064	0
56.0164	0
55.655	0
6.86653	1
82.1027	0
117.29	0
77.5031	0
39.2608	0
127.113	0
109.339	0
57.1663	0
36.0739	0
158.62	0
129.478	0
149.684	0
109.733	0
80.7557	0
40.575	0
30.4887	1
110.127	0
143.672	0
151.195	0
117.322	0
120.246	0
96.6242	0
36.7967	1
148.534	0
125.076	0
43.5975	0
13.6345	1
117.158	0
52.4682	0
92.5832	0
37.8481	1
163.351	0
71.1951	0
79.1786	1
13.7659	1
119.622	0
42.9076	0
108.813	0
121.659	0
70.3409	0
52.4025	0
97.4127	0
34.3984	0
103.918	0
128.164	0
118.407	0
54.998	0
169.101	0
64.1643	0
87.6879	0
51.2526	0
10.8419	1
94.0616	0
25.7905	0
62.9487	0
96.8214	0
21.3881	0
147.417	0
91.0719	0
40.8049	0
8.6078	1
124.977	0
98.924	0
137.823	0
17.7084	1
92.1232	0
70.078	0
117.224	0
33.3799	0
59.4661	0
117.454	0
81.5442	0
171.959	0
46.3244	0
23.3593	1
62.0945	0
69.0267	0
160.657	0
117.322	0
121.791	0
21.2895	0
66.037	1
190.982	0
65.8727	0
93.1745	1
39.7865	0
87.2608	0
130.661	0
19.7782	1
116.994	0
15.2115	1
58.5791	0
68.731	0
127.573	0
8.67351	0
147.581	0
37.4538	0
32.23	0
12.846	1
105.166	0
32.8871	0
53.4866	0
57.7577	0
92.386	0
133.092	0
31.7372	0
12.3203	1
68.961	0
34.5955	0
115.844	0
52.2382	0
147.647	0
32.6899	0
29.3059	1
98.2012	0
85.1253	0
65.9712	0
16.2628	1
34.4641	1
70.1437	0
63.2115	0
73.002	0
61.4374	0
40.7064	0
13.963	1
12.5832	0
59.7289	0
72.8378	0
86.768	0
103.556	0
70.6037	0
134.571	0
100.041	0
27.6961	1
44.0575	1
79.9014	0
4.99384	0
47.77	1
63.2443	0
6.14374	0
67.4826	0
67.384	0
120.739	0
66.6612	0
82.2669	0
159.146	0
111.869	0
114.596	0
12.8131	0
58.8747	0
19.3183	0
55.6879	1
63.2772	0
38.6365	0
161.708	0
41.3963	0
11.3347	1
47.4743	0
45.7002	0
25.7577	1
55.4908	0
62.5216	0
129.281	0
89.9877	0
40.3778	1
133.421	0
45.306	0
63.0472	0
6.57084	1
88.0493	0
143.014	0
20.6653	0
74.9076	0
17.7741		1
43.4661		0
14.9158		1
35.4826		0
58.2505		1
16.7556		1
93.7002		0
174.719		0
212.961		0
29.2074		1
34.7597		1
2.16838		1
74.9076		0
81.0513		0
165.585		0
15.6386		1
74.3491		0
63.4086		0
21.7823		1
119.097		0
32.4271		0
13.5359		1
8.50924		0
172.912		0
44.7474		1
69.0924		0
54.1109		0
17.2813		1
18.2341		1
3.02259		0
52.501		0
34.7926		0
25.0678		1
92.2546		1
166.571		0
75.7618		0
25.1663		1
49.7084		0
113.413		0
91.9261		0
35.2526		1
11.8275		1
48.2957		0
74.5462		0
51.8768		0
19.9754		0
46.0288		0
143.836		0
125.897		0
19.4825		1
4.92813		0
38.5708		1
45.7659		0
120.739		0
41.5934		0
54.0452		0
34.0041		0
78.0288		0
164.173		0
42.4805		1
56.0164		0
14.9158		1
45.4045		0
91.499		0
11.9589		1
65.1827		0
65.6427		0
40.575		1
68.7967		0
47.4743		1
126.357		0
33.3142		1
80.23		0
3.38398		1
14.4887		1
91.039		0
94.3244		0
16.3614		1
59.7947		1
53.3552		0
106.251		0
189.897		0
83.9754		0
71.425		0
51.2526		0
16.3942		1
2.95688		1
13.2731		0
93.1417		0
81.6099		0
47.3101		0
113.938		0
46.7515		0
70.308		0
20.5667		1
216.838		0
38.5708		0
35.6797		0
23.655		1
23.885		1
70.0452		1
45.8973		1
45.1745		1
168.641		0
34.924		1
8.80493		0
36.4682		0
67.5154		0
125.142		1
77.3717		0
28.5832		1
79.9014		0
23.2279		0
114.76		0

## Sheet: Suppl. Fig. 5b
Kaplan-Meier survival analyses of the SEQC cohort (n = 498) for MYCN amplification status
OS (months)	MNA-	MNA+
44.7781	1
93.2384	1
72.8877	0
103.627	0
68.8438	0
59.1452	0
15.7479	1
100.734	0
43.6274	0
89.326	0
94.126	0
115.332	0
82.1589	0
114.016	0
103.529	0
173.03	0
147.682	0
133.184	0
69.074	0
23.2438	0
123.386	0
107.441	0
45.1069	0
143.112	0
158.564	0
120.822	0
160.34	0
139.397	0
125.162	0
163.463	0
153.271	0
148.636	0
123.288	0
123.386	0
108.888	0
143.507	0
52.2411	0
85.1836	0
113.49	0
130.981	0
112.701	0
63.2548	0
129.567	0
113.622	0
90.5096	0
178.685	0
67.5616	0
89.5233	0
82.3233	0
149.786	0
110.203	0
108.526	0
131.178	0
133.512	0
117.534	0
164.285	0
119.507	0
120.822	0
39.8137	0
91.1671	0
147.748	0
168.69	0
27.8137	1
121.348	0
125.984	0
213.107	0
117.238	0
116.877	0
32.6795	0
145.973	0
151.233	0
102.279	0
169.216	0
119.375	0
105.469	0
172.077	0
168.756	0
125.49	0
94.8164	0
174.838	0
117.567	0
25.0849	1
125.063	0
47.5069	1
129.37	0
42.5096	1
127.66	0
130.751	0
119.704	0
132.888	0
71.2438	0
99.0575	0
77.4247	0
79.9562	0
88.5699	0
83.8027	0
121.743	0
128.153	0
29.0301	0
92.3178	0
96.6904	0
147.288	0
130.093	0
87.8795	0
121.874	0
80.811	0
105.764	0
33.4027	0
59.8356	1
105.238	0
82.1918	0
58.2904	1
109.282	0
97.4794	0
105.896	0
79.0685	0
191.112	0
83.9014	0
77.7534	0
117.074	0
32.9096	0
148.668	0
118.488	0
127.2	0
168.23	0
137.918	0
29.5562	1
120.329	0
111.945	0
134.663	0
81.6658	0
93.2055	0
88.1096	0
66.7069	0
78.0822	0
17.1616	1
106.849	0
57.7973	0
143.934	0
87.1562	0
117.83	0
117.633	0
91.2	0
47.3425	0
63.3205	0
83.3096	0
39.8137	0
48.0986	0
76.8329	0
75.0575	0
71.5069	0
59.7699	0
69.5014	0
54.674	0
48.7562	0
112.964	0
75.9452	0
46.2247	0
111.288	0
112.142	0
49.7753	0
77.5562	0
69.0082	0
63.452	0
68.7781	0
55.0356	0
56.7452	0
65.589	0
52.5041	0
70.3562	0
47.5069	0
80.9425	0
36.9205	1
36.8219	1
70.126	0
50.6301	1
74.8274	0
49.7425	0
70.3562	0
25.5123	0
47.3753	0
64.2082	0
59.5069	0
35.7041	0
92.4493	0
50.8274	0
61.3479	0
66.0164	0
74.4	0
42.5425	0
63.0904	0
54.0822	0
49.0849	0
65.5562	0
87.3205	0
42.937	0
57.7644	0
49.9068	0
59.7699	0
143.77	0
33.1397	0
55.6932	0
192.657	0
55.3315	0
58.6192	0
84.0329	0
51.0575	0
55.5616	0
12.8219	0
53.3918	0
56.0548	0
60.7233	0
43.4959	0
161.819	0
72.2301	0
92.2849	0
69.0411	0
117.304	0
46.0603	0
20.5808	1
91.726	0
19.7589	1
92.3178	1
63.2877	0
51.2877	0
53.3918	0
72.5918	0
36.7562	1
148.208	0
27.7151	1
54.148	0
95.5726	0
34.4219	0
117.403	0
103.989	0
159.255	0
109.414	0
106.685	0
114.838	0
166.356	0
74.9589	0
109.808	0
91.5616	0
128.252	0
113.457	0
79.2329	1
86.8274	0
13.7753	1
86.4986	0
85.0849	0
51.9123	0
79.726	0
73.9397	0
54.148	0
73.8082	0
71.3096	0
32.811	0
69.4685	0
108.592	0
45.7973	0
55.5288	0
43.4959	0
65.9178	0
2.16986	1
81.6	0
47.3096	0
65.6877	0
62.6959	0
69.1397	0
91.989	0
61.4794	0
35.1452	0
37.4794	0
24.1644	1
16.7671	1
57.2055	0
36.4931	0
153.501	0
96.8877	0
94.389	0
40.4055	1
70.1918	0
44.0877	1
7.85753	1
26.6301	0
47.3425	0
46.3562	0
4.93151	0
23.6712	0
48.3288	0
52.274	0
35.5069	0
65.2274	0
165.699	0
160.767	0
216.986	0
74.9589	0
66.0822	1
14.4986	1
92.1863	0
151.299	0
128.318	0
144.986	0
37.874	1
34.9479	1
43.726	0
62.137	0
51.5178	0
119.178	0
102.937	0
93.7644	0
23.9014	1
66.2466	0
17.7863	1
71.474	0
106.323	0
11.9671	1
16.3726	1
76.4055	1
67.5288	0
91.1014	0
166.685	0
125.227	1
47.8027	1
70.0931	1
98.9918	0
33.337	1
15.3534	1
92.6466	0
25.1836	1
40.6027	1
74.5973	0
80.2849	0
46.0603	1
117.403	0
92.2849	0
32.1534	0
27.4192	0
45.4356	0
40.8329	0
19.3315	0
8.51507	0
41.6219	0
70.389	0
31.7589	0
38.663	0
34.0274	0
8.67945	0
61.2164	0
62.9918	0
38.5973	0
46.7836	0
59.6055	0
87.748	0
52.537	0
97.874	0
40.8329	0
100.11	0
56.0548	0
126.444	0
30.5096	1
26.2356	1
98.2685	0
38.5973	1
7.16712	1
39.0247	1
34.7836	1
19.726	0
160.767	0
135.123	0
51.2877	0
42.411	0
6.57534	1
73.052	0
45.9288	1
21.4356	0
20.6794	0
5.49041	1
21.4027	0
8.81096	0
5.7863	0
94.8822	0
85.1836	0
40.6027	0
58.7836	0
62.5644	0
34.8164	0
32.252	0
117.271	0
50.3342	0
7.52877	0
4.99726	0
60.9534	0
32.7123	0
32.4493	0
147.518	0
158.729	0
81.1068	0
190.027	0
160.537	0
91.1342	0
39.1562		1
67.2657		0
7.23288		1
115.923		0
75.8137		0
35.5397		1
13.6767		1
92.9753		0
107.934		0
54.411		1
11.9671		1
114.674		0
19.463		1
52.4384		0
13.2822		1
11.8356		1
91.9562		0
3.3863		1
17.2932		1
41.4247		0
70.6521		0
29.2274		1
15.7151		1
68.7781		0
23.3753		1
58.9151		0
117.37		0
14.926		1
11.8356		1
25.7753		1
74.7945		0
68.5808		0
55.726		1
16.4055		1
45.2055		1
12.8548		1
12.3288		1
55.8575		0
69.074		0
17.7205		1
6.87123		1
13.5452		1
27.8137		1
16.011		1
2.9589		1
23.6712		1
10.8493		1
34.4877		1
67.4301		0
79.9562		0
8.84384		1
35.2767		1
6.87123		1
13.6438		1
11.3425		1
6.80548		1
134.466		0
6.67397		1
13.9726		1
19.989		0
12.4931		1
15.2219		1
18.2466		1
7.6274		0
21.7973		1
25.8082		0
40.7343		0
34.6192		0
45.337		0
9.20548		0
106.455		0
0.394521		1
14.926		1
15.6493		1
19.4959		1
90.0493		0
16.274		1
28.6027		1
39.2877		0
45.7315		0
18.9699		0
13.2822		0
21.3041		0
8.6137		1
12.5918		0
6.14794		0
3.02466		0
13.5781		0
36.7233		0
28.8329		0
36.0986		0
29.326		1

[truncated: 32 more sheets: Suppl. Fig. 5c, Suppl. Fig. 5d, Suppl. Fig. 5f, Suppl. Fig. 5g, Suppl. Fig. 6a, Suppl. Fig. 6b, Suppl. Fig. 6c, Suppl. Fig. 7a, Suppl. Fig. 7b, Suppl. Fig. 7c, Suppl. Fig. 8c, Suppl. Fig. 8d, Suppl. Fig. 8e, Fig. 2a, Fig. 2a (WB images), Fig. 2b, Fig. 2c, Fig. 2d, Fig. 3a, Fig. 3c …]
